# Supplementary material for: Using a Candidate Gene-Based Genetic Linkage Map to Identify QTL for Winter Survival in Perennial Ryegrass
Source: PLoS One. 2016 Mar 24;11(3):e0152004. doi: 10.1371/journal.pone.0152004 (PMC4807000; doi:10.1371/journal.pone.0152004)
Supplement: S2 File — (XLSX) [file pone.0152004.s003.xlsx]

## Sheet: Additional file 2
SNP validation results using High Resolution Melting
			Parental genotypes
	Transcript ID/SNP position within transcript	Primer sequence	NGB x Veyo	F1-30 x F1-39	Variant frequency	Coverage*
		(L = left, R = right)						Legend
1	v10059_c0s3/309	L: TTCTGCTTCTTGATTTGTCAAC	ab x aa	ab x ab	0.25	84		bold: SNP confirmed
		R: TCTGAGGCTCATTCATTGACTT				(63 / 21)		!!! may indicate the presence of paralogous genes
2	v9197_c0s4/2639	L: ACGAGGCATGCCAAGATCA	aa x bb	ab x ab	0.25	40		*coverage total number of reads covering the SNP
		R: AATGCAGGGCCCTATTCAG				(30 / 10)		(number of reads supporting allele 1 / number of reads supporting allele 2)
3	v7_c0s1/258	L: GTGGCTCCTGGGAACAAG	aa x bb	ab x ab	0.473	740
		R: AGGGGTTGCACTTGCAGTT				(390 / 350)
4	v8494_c0s3/1219	L: GCTGACGGAGCAGTCGTC	aa x bb	ab x ab	0.3214	28
		R: CTGCTCGGGGAGACCATCT				(19 / 9)
5	v936_c0s4/111	L: GCCGTCAAGAACTGTGTGAA		ab x aa	0.3008	123
		R: TTGGTGCTCAAGGTCTTCCT				(86 / 37)
6	v1168_c0s1/299	L: AGTCGGTGCGGCTCAAGTA	aa x bb	ab x ab	0.3047	1001
		R: CCGTGCGTGATGAGGTAGT				(696 / 305)
7	v15315_c0s1/250	L: GGAAATGCATTCCTTGCTC	aa x bb	ab x ab	0.35	20
		R: TGACATGCCAAATACATGTGC				(13 / 7)
8	v17205_c0s2/1071	L: CCTAGTTGACACTTCCGCTCT	aa x ab	ab x ab	0.382	432
		R: GCGAGAATGGCTTGACAGT				(267 / 165)
9	v10076_c0s3/683	L: TTTTCAAGATGAGCGAAAGC	no amplification		0.4444	9
		R: GCACAAGGGTGCTTAATTTCTT				(5 / 4)
10	v2216_c0s1/240	L: CACGGGAGTACTTCACAGCA	ab x bb	ab x ab	0.4547	1731
		R: GAGGAGTTATCCCTGCCACT				(944 / 787)
11	v2863_c0s3/339	L: CACGTTCCCCTTCTTCCTC		ab x ab	0.45	40
		R: ACGAGGGTGTTGTCGAAGAG				(22 / 18)
12	v10237_c0s1/1310	L: CGAAACCCAGGTAGATGGAA	ab x aa	ab x ab	0.5	7
		R: CTTCATCCTCGCCAACCTAC				(3 / 3)
13	v699_c0s1/667	L: GTCTCCTCCGCCTCAACA	!!! no specific PCR		0.5035	4006
		R: GCACCCGTCGAGACCAAG				(1987 / 2017)
14	v11929_c0s2/304	L: CGCCATATACCCCACTATGAA	aa x bb	ab x ab	0.5027	3101
		R: GACTCCGAAGAATTCCGATTA				(1542 / 1559)
15	v1344_c0s2/764	L: CCTCCAGTAGTCTTGTTCTTCTTG		ab x ab	0.5408	686
		R: CGTGGTGAGACCAAATTCAA				(315 / 371)
16	v16831_c0s2/1504	L: GGTCCTTTATGTTTCCCATCA	aa x ab	ab x aa	0.5556	108
		R: TGATGGGTTGAAGAATCTGCT				(48 / 60)
17	v410_c0s4/1566	L. CTCTCAGCCTCGGTGAACTC		ab x ab	0.6957	1515
		R: TACACTGGTGAAGGCATGGA				(461 / 1054)
18	v12862_c0s2/1332	L: GCGGATCGGAGACAGCTC		ab x aa	0.7143	14
		R: AGACCTTCGAGCGGGTGT				(4 / 10)
19	v26023_c0s1/1817	L: GGCATCGTTGCAGAAAGAA	ab x aa	ab x ab	0.7	11
		R: GCCATCTTCCCGCTTGTA				(3 / 7)
20	v11288_c0s2/83	L: TGACATTTGTTCCCAGTTGTATT	!!!		0.722	18
		R: CAACGAGCAATTGTATTTTGGA				(5 / 13)
21	v20779_c0s2/546	L: CTTGGCCTCCTCGTCCTC	aa x ab	ab x aa	0.7445	1225
		R: CGACGAGCAGATCAGGATG				(313 / 912)
22	v17251_c0s6/1121	L: TCCATGCAGGTAACATTCCA	!!!		0.75	12
		R: TCCTTGATCTTGGGGTGAAC				(3 / 9)
23	v7313_c0s1/1870	L: AAAGAACCACATGTTAGGAACC	aa x ab	ab x ab	0.75	232
		R: AGGACACTCAATTGGTGAAGG				(58 / 174)
24	v5308_c0s1/243	L: GCTTCACTGGATATCTCCATCATATT	Monomorphic		0.6834	815
		R: GCCATTCTCTTCATTGTTTCTG				(258 / 557)
