# Supplementary material for: Using a Candidate Gene-Based Genetic Linkage Map to Identify QTL for Winter Survival in Perennial Ryegrass
Source: PLoS One. 2016 Mar 24;11(3):e0152004. doi: 10.1371/journal.pone.0152004 (PMC4807000; doi:10.1371/journal.pone.0152004)
Supplement: S3 File — The SNP positions are marked within the sequence as [variant/variant]. (TXT) [file pone.0152004.s004.txt]

Sequences including the SNP markers as present on the Illumina GoldenGate genotyping array. The SNP positions are marked within the sequence as [variant/variant].

>1FEH-2488
AAAACTGTACATATTTGGCAACAAAAATATTGGCCACTGTAGTTAATCTGGCACGTCATT
TTCTTGAAACAGGCTGATGTTGAGGTAGATTTTGAGCTGAC[A/G]TCGATTGACAGCGC
CGATCCTTTTGATCCTTCCTGGCTTTTGGATGTCGAGAAGCATTGTCGTGAATCCGGTGC
ATCGGTTCAAGGCGGCATAGGGCCAT
>1SST-2257
CGTACGGGGGGCGCTCGGCCCCTTTGGCCTCCTCGTCCTTGCCAACGGCCGCACCGAACA
GACGGCTGTGTACTTCTACGTGTCCAAGGGCGTCGACGGTG[C/G]CCTCCAGACCCACT
TCTGCCACGACGAGTCACGGTCAACGCGGGCAAAGGATGTCGTGAATAGGATGATTGGCA
GCATCGTGCCGGTGCTTGACGGTGAG
>6FEH-1239
CCATCGCGGATAACATAGTTTGGGGCCATTCAGTTTCAACCGACCTCATCAACTGGATCC
AGCTTGAACCCGCAATAGTACGGGATACCCCATATGACATA[A/G]ATGGTTGCTGGACC
GGCTCAATCACAATTCTACCTGGTGATCAGCCTGTCATCATATACACCGGTCGTGACTCG
AAGGATCATCAGAGCCAAAACATTGT
>ALI-6644
ACAGACAAATGGCCTGAATACTATGACACGAAGCGAGCACGCTTCATAGGGAAACAGTCT
CGGCTTTACCAGACATGGTCTATTGCTGGGTACCTTGTAGC[C/G]AAGCAACTGCTGGA
CAAACCTGATGCTGCTCGAATACTCTGGAACGACGAGGACACGGAAATTCTTAATGCTTT
TAGCACAAACAGGAAACGTGGCAAGA
>CWI-3682
CACCTCAGAACTAAATTTGTGTTGACCAACATTAATCTCTGTGTTTAGATCGATCGGTCG
GTGGTTGAGAGCTTCGGCGCGGGAGGGAAGACCTGCATCCT[A/G]TCAAGGGTGTACCC
GTCTATGGCCCTAGGGAAAGACGCGCACCTTCACGTGTTCAACAACGGGGAGACGGATAT
CAAGGTGTCCAAGCTGACCGCGTGGG
>f10012_c0s2-714
TTCTTCTTATGTAGGCGGCAGTATGAAGTCTTAATTGTGTCGTACATAAAATAGTAGCAT
GTGCTGTAAGGAAGCATCCCAATTAGCGTCGGTGCGAGGCC[A/G]GAATAGAGACCACG
GATACCTTCAGTTCGGTATATTTTGCTGAAGGCAATGCTAATGCTAGGGTAAGCAACTCT
GTCAACGGTCAAGCGATCCTTAATAA
>f10083_c0s2-1085
TAAAATGGTCTTACAACATAATAGCCAGGTGGATAAGAACCAGGGGATATTCCACTTGCA
CCAGCATATCCGTAACCATTTCTTCTGCTATGGCCATTCGG[T/C]GAGCGATTGTTCTG
ATACTGTGCAGGTGGTGGAGCAGGCATTTGATAGTAGACTTGATTAACTGGGTACTCATG
GTTCATTAGATAATCTTGGTGGCACC
>f10091_c0s2-1237
TTTTTCGACGATGTCAGAGCGACATAGTACACTATTGCCAGAGCCACACTGGCGAGGGAG
AGCACTGCTCCTCCTGAGAAGACTCCAGGCTTGACGACGTA[A/G]CAGAAGCTGCCAAA
GTACATGTTCTCTTGACCTCTTTGATCGTTCAGTGCAGCTCCAGTCAGCAGAAGAAGGAA
CGCTATTATAAAAGTGACCCAAGATA
>f10253_c0s2-1103
AGGGACTCTCCAAGTATTAGGGACAAAGCACCAGCGAAGTCGACGACAAACTTGTTAGAA
GTTGGAGCGAGAAGTTCATCATTTAAATATTTTTCTACGGA[T/C]AAGACGGGGAAAAC
AGATGATAAGGTTTCTTCGTACGGGGACAAGTTGACTAGAATGAATGTATCTGATAAGCA
GCATCCTCGAACCGAGGGGCGTCACG
>f10311_c0s3-931
TGTACTGCGCCTGCACCGTCAGCGACGTCTTCCCGCGGCCGAGCCCCAGCAGCCCGGCCG
TCTTCCCGAAGAGGCCGTCGTTCTTCTCCCCGCACCCGAAC[T/C]GGAACCCCTTGACG
GAGTCGTGGGCGATGGTGAGGGTGTCCCGGGCGAAGAAGCCGACGGTGTATGAGCCGTCG
CCGTACTGGACGGCGTAGAGGCAGTG
>f10327_c0s1-3110
GGATGCCAGCACGCAGAGCCAAGTTGATACTATGCAAGATTCATCAACCGGAGGACCAGA
TGGAACACCAGAGCTTACGGCGGTTGATAATAGTACTATGG[A/G]CTGTGTTAGCACCG
TAGTTTCAGAGAACCCAGTGCAATCTTCCTTGCTTGAAGAAACGCCGCAGTGCGACTCTG
CTCTGCAAGAATCTGGGTTGCAGGAA
>f10333_c0s1-1224
GGTGAGCCGCACGTCCTCCGCGAAGGCCTCGTGGGAGGCGTACGCCCCCGCCGCGAGGGT
GGATTTCACGGTGCCGAGATCCATGGGGTTCCGGATGACGG[T/C]GTGGTAGTCGTAGA
GCTTGAACTTCTCGACGTCGACGGGGCGGTTGAACCAGACGGAGTTCCGCTGCTTGCGGA
GCTTGGTGAGGATCTGCGCGCACCGG
>f10385_c0s2-2095
GATTAGACAAGGGGAGAGTCGTGGAGGACGTTTTGTCAATCCTTTTCTTGAAGGTCTTGT
TAGGATAATCTCCCGAATCACATTTATCTTGGAAGATGATC[T/C]AGATATCATTGCTG
TTGCTCGCCAATACAATCTCACTGCACTATTTACTGATCTGCTTCAGATGAATGGTCTTG
ATACTGTCCAGATTGTCTCTGCCACT
>f10388_c0s3-1153
ATTTGCTTGCTCACTGGCAAATTCATCATTCCGATTCTCTCCAATGCTGCGACAATATGG
TTTCTTGGCCTCTTCACCTCCATCATCCTGACAAGCGTCCT[C/G]GAGCTGCGGTGGAG
TGGCATTGGCATTGAGGACTGGTGGCGCAACGAGCAGTTCTGGGTCATCGGCGGCGTCTC
GGCGCATCTCTTCGCCGTCTTCCAGG
>f10396_c0s5-4608
GAGTTGCATAGCTTGTCTGAAAGTCTTCTTGTAGAAGTGGAAAGCCTTCAGTCACAATTG
CAAGAGAAAGATTCAGAGATCTCGTTTCTGCGCCAAGAAGT[C/G]ACAAGGAGTACTAA
TGACCTACTAACCACTGAAGATAGCAACAAGCTGTACTCATCTAAGATAAATGATTTTGT
TAAGTGGTTGGAAACTGCACTCTTGC
>f10414_c0s1-674
GAGGTGGTCGGGATCAGGTCAGCGGTGAGACAGAGCTGACTGACGACTTCTGGGAGGAGC
TGCTGAGTGAAGGAATGAGGGATGAAGCTGCGATGCCACAG[A/C]TAGAGAGGAGACCT
AGATATGTTGACACATAGCATAGAAGTTGGGTCCTCTGCCAAACTCATATTAGAATTCAT
AGCCATTGAATCTGTATAACCAATGT
>f10506_c0s1-136
TCAGTGGGCTCACTTGTATTTGCATCAGTGTTCTTGTTGATTACTTTATTTTCTGTGGCT
TCAGTTTCATTCACCTCTTCTGCTGGCAGGTCACTTGCTGA[T/C]ATGTTTTCTTTCAC
CTCAACAGGTTCACTATTCTTGATCTCTTCTAGTTCTGGCTCCTGTGCTCGTGGTATTTG
CACTGTTGTCTGGGCTGCTATTACAT
>f10556_c0s2-1173
AGAATTCTAGTGCTAGTAGCCTGGCATCTTGTTAACCTTCAGTTGTTAATCAAATTACCA
TAGAGCTATGCAAGCTACTCTCATTTGATTCAATAGGTTAT[T/C]ATTTACTCGAAAAC
TTGAGAAATATAAGACCAACTTGTCCGCAAGAAGTCTAAGGCACTGCTATGCCACCCTAG
CCAGCTGCCTCAATATTTACAGACAA
>f10557_c0s2-4404
TTTGTCACGTCCTGTTGGGAAGTCTCTTCTAAATCAGGTCCAGAGTTCCATCACATTGCT
GTGTTCTATTCTCGAGAATTCTGGCCTACTAGAAGATTCAG[T/C]GCAGATGGTTCTTG
AAGGCACTTACTTGCCATTTGGAGTGGTTCGCTCTGTTGTAATGACATCTCGTCTAATGC
CATCCATAGCCTCTGTAAACCACGAA
>f10585_c0s4-1122
ATGCGCATCTTCCAGGACACCGTCACCGGCGAGGAGGATGGTTGGTTGTGCTTGTGCAGG
TGGTCGTGGAGCGTGTCGTTGTCCATGTACTCGTACACCAA[A/T]AGCCGCTCGGCCCG
CTTCCTCCTGAAGGATAAGAGGCGCTTCTCCTTGTTCATGGACCAGCAGCTGGTCCCAAG
GAGGCGCACGATGTGCTTGTGCTGGA
>f10590_c0s3-261
ACAGCGTTGGCTGGAACAGCCTTAAACGAGTCTTCCTCTCAGTTTTTCCTTGCTCCATAC
TCACAACAGATGGTGGCTGAGTCAGCAGCCACTTCCTCCCC[A/G]AGCTTAAATCGGCA
GAGGACCACAAAACAGTCTAGGCTGTGGATGTCTGGAGACAAATCAACAATGAACCAAGA
GCATGAGAACAGAAATGAAGTTTTCA
>f10616_c0s2-64
CTACTGCGACAATGCGAACCTTTCGTGGAGATACTCTGTTTCAACAAAATTCACAATTGT
GGC[T/G]TTACATACTTTTTGTAGCGTCCAAAATGTTTGTAGCAAGAAGTTACCACCAC
AATTTGAAGGTTTTGTGGCGATACTCTATTTCAACATTTTTTTCCAAA
>f10642_c0s1-1342
ATGAATAACTTAAGTGCAATCAAGAGATACCAGATAGCAAAAGTATACAGGAGGGATAAC
CCATCAAAGGGAAGATATCGAGAATTCTACCAATGCGACTT[T/C]GACATTGCTGGAGT
ATATGAGCCAATGGAACCAGATTTCGAGGTTATCAAAGTATTGACTGAATTGCTGGATAA
GCTGGATATTGGTGTGTATGAAGTAA
>f10673_c0s2-235
CAAGGCAACTATGTGAGTCAGCAGTGCAGCGTTAGCATTAAAAAAAGGAAACGATATGGT
CGGTCTTATGTATTCCAGCAGGCTGCAAAACCTTAAAGAAA[T/C]ATGCCGTTCCTGCT
TTGCATTATTCTCTAAAGAAGCCTCTAATCTCGCATGGCAAGCAACAACAGGCAGCTGTA
CAACTGGTATGAGTCTAGTCATGGCA
>f10688_c0s2-1377
ACACACGCTGTCTCCAGAAAAGGTCCCTCTCTCCCAATCAAATCCTGAATCAGTCGTTTC
CACCCTTTGAAAAGCATCACAGGGCACTTGTAGATGGCAAT[T/C]AGCGTGAACATTAT
TCCATCCAGTATGAGTCCACAAGCAGCAGATAACAATGCTCCAGGAATATGAAGCAATCT
TATCTCATATGGCTTCCCATTAGGAG
>f10723_c0s5-1109
GCAACTCTGGATAGGAGGCGTGCCTTGAATCGACGTATTCGTATTCTTCTATTTAGACCT
AGGACTGCAACTAATGCGTGGCAGAATGGCCTTCAGCATGA[T/C]AGAACCACACCAGG
AACTGAGCAAAATCAACGGAGCACCTGCACTTCTACAGAAGATAGCCCATCCTGTTCCAG
GGCTGATTTGTTGCAGAGCCAACAGA
>f10739_c0s4-1494
AATCTCAAATACGCCTTTGGATTGAGAGTGGGCATAACATGAAATGCGAAAGCGGGTCAG
CCTCGAATAGTAAAGGTCATGATACACCAAACAAGGCAAAC[A/C]GAAAGAGATCTCGG
CCAGGAGAGAGTTCAAAGCCTCGACCAAAGGACCGTCAACTCATTCAGGATCGTATAAAG
GAGCTCCGGGAACTTGTACCTAATGG
>f10743_c0s1-753
AAAAGGACTTTCTGCTCTTCCTCAAACTTCGATATGAAGAACTTGTGTTTGGTGGACAAA
TGTTGCTGATATTTCTTGGAAGGAAAAATGAGGATGCATAC[A/C]GTGGAGAGCTGAAC
CTTGTGTTCGGGTTACTTGCAAAATCTATACAATTCCTGGTTGAAGAGGGCCTAGTGGGG
AAGGAAAAGCTTGATTCCTTCAACCT
>f10746_c0s3-168
CTCTGAGTCACCGGACCATGTACAAGGCCTCTTGAGCCTACCTCTGAGTCTCTACACATG
TTGATTTGTCTTCCCCTTCACACGTGAGTGTGGGTGTTGAA[A/G]TGTATAAGTGGATT
GCGGTAGCCCTTTCCATCAGTTGAGTCTCATAGGTCATGAATCCAAACCTACCTCCCCAA
CCCCCACTACAACGAACCACCAATCA
>f1077_c0s1-395
GAGCTAATTATGTTTAGCAGAACTGCATGCGCGGATGAATGAGATCAGCCGATCTTCTCG
GAGCTGGTGTCGTCGGTGGGCCAGATGACGGTCTCCATGAG[C/G]CGCTCCCGCATCAG
CTCCAGGTTCTCGTCCGAGATCTTGTCGTACATCTTCGCGTGGTCGCATTTCTTGATCCA
TTTCCCGTACAGGTGAAGCCTTGTTA
>f10781_c0s7-598
GGTGGCACTAATGCGGTGGCTGACGTGAAGGAAGCTTCACGCGATCTTTTCCTTTTCTTG
CTTCGCCTGAAGACAAGCAGCCAGACCACGACAGCTAGAGT[T/G]GTTGAGAGGATCAA
GCCACTCACAACAATGAGGACTATGAAATACTCCTTATGGCAGTGATCGTGGTAGCACCT
ATCCTCGTGATTGATCATGCAGATCA
>f10787_c0s2-404
GCCAAGATCCTCGAGGAGATAAAACAAGACGCTGTGAAGCTCGTCCTCATCGTCATCGCC
CAACTGATCGTCACGCTGGCGCTCGCCTTCGTCAACCAGAT[A/C]ATCGCCTTCTTCGC
GGCCTCCACAACATACTCTGGCAGCCGCTACTCGCTCGCCGAGCTCATCCATGAGATCCG
GAAGGGGAGCACTCTCAAGGGCCCCT
>f10795_c0s2-1157
CTCTGCAAGTGTTCCATTGTCAATTGCAAAGGTGACTTTGGATGAGAACAAAACAAAAGC
AGTTAATTTCTCAATAGTCTGGTCTTCCTCACCAGATGTTG[T/G]GCAGTATAGACCTT
TCTTCAGCACCCCAGAATTTATCGAGTTTCCTACATCCAGCCCTGGGAAGAATGCTTATG
CCTATTTCTACCCACCTTTGAATCCA
>f1081_c0s2-696
GTCAGCGCAAAGTATATGAGCGACGGGATGGACAGAACCCCAAGCATGACCCTCCACTCA
GGCTGCGGCATGAGGGACATGGCAAACACCATGCAGTAAGA[A/G]AGGAACATCCCTCC
GGACCCGCTGAACTGCGGCAGCGTGTTGAGCAGCCCCCTGATGTCGGTCGGGGCGGTCTC
CGAGATGTAGAGAGGGACAAGGGTGA
>f10815_c0s3-676
CTGCCGCCCTTTTTTTTCTGACCGAGGTCACATCCGCCATGGACGCCGGCTGCGCGAGTT
CGTTTATCCCCTGGTCATCTTTGTCTTCGCCAAGGTCCTCG[T/C]GCCAGGAGCTTCTT
CAAGGTCGACTTCATCTTCTGCCTGCCTCAACGAGCACATCCACAAGCCCTGGTTAACGC
CTCCGCGTCGCACACCAGCATCTCGC
>f10852_c0s2-310
CGCCGAGCTGAGCACCAGGATGGAGTCCCCGTGGCCTCCTTTTCCTCCTCGTTGAGTCCT
CGGAGCAGGAGCAGCTCCGGGATGCCGTTTTTGTCTTCGTC[A/T]TCTCCGGTGCCGTA
CGTGCGCACCATCGACGTCCGCTTCACCACGCCGTCGCTTCAGACCCCTTTGTGCTCTCC
CGCTTCGCCATCGACCTCCTGGTGGT
>f10877_c0s1-569
GTGCATCAGGTTAAATGGCTGTAACCGGAAGCTGTTCTCTTTGACTTGAATAATATATTC
AGAAAAAAGAAACACAATTTAATTCTATTTTTAGCTGCAGC[A/C]TCTTGTTTGCTTGC
AAACTCAGATGTCAAATTCTTGGTATCATTGTGATCACTTGATTCTTGTACCAGCTTGTG
TTTTGGATTTGATTTACCAGCTTGTT
>f10896_c0s6-1176
ACACTTCCTCCAAGATGTCATAATGCATCTGTGTCGGCTTCAGCTGAAGCAGCGCCTTCT
GGTGGATTTGCTTGTGCGGTCGCAGCCTTAGCCGAGCAACA[A/G]CATATGCTTGGAGA
TTCTTCCAGCACTGCCACTTGCCAAACATCAAGACATGATATTCTCAGCAGGTCACAACG
GTCTTTTACAGATGATCTGAGTGTAG
>f10925_c0s1-88
TCTTCCTATTTATGTCCAGGAGAGTGTCATTCGATGAATTACCTGAAAAGATGGATGACA
GGACAGTGAGATATTGTTAAAACTTCA[A/G]TGAACAAGAAGCCGTGATGTGTGCACAA
ACATTGCCGTAATTTTATCAAGATATAGCTGAACCAAAACATTGAGGAACACAGAAATCA
TGTATTCGACTT
>f10949_c0s7-202
CTTTGCACATGGATGTACAATCATGTTTGCGGTGGCATGTTGGCATAGAGGAATGTGTAG
AAGAGGTCCACCTCCGGCATACTCCGGATGGTCTGGATGTG[T/C]TTGTTCTTGCTTGG
TTCCTCGAGCAATGCTGAACTCAGTTGAGCTACTCGGGCCAAGAGCTTCGCCAAGGGAAG
TCCTGATGGGGGAATCGTGGCTCCAA
>f10966_c0s4-972
TCCAAGGTAGACGTGGATCTTGACAACCAAGACTCCGACGCGGCCGAGCCTCCGGCCCCG
CCGCAGGACTTCCGCTGCCCCATCTCGCTCGACCTGATGCG[C/G]GACCCGGTGGTGTC
CTCCAGCGGCCAGACGTACGACCGCGAGTCCATCACGCGCTGGTTCGGGGCCGGCAAGTC
CACCTGCCCCAAAACCGGCCAAGTCC
>f1097_c0s2-100
GAAGATCATGCCGCCGAAGGCCCAGGCGATGCCGAGGATGCCTACGCCGCTGCAGGCGGC
GTCGGTGGTGTTGACGGTGGGGTCCGACTGGTGCTTGTA[C/G]CCGATGACGGTGGCGA
CCGTGATGTAGAGGAAGAGGAGCGTGGCGACGAACTCGGCGATCACCGCGCGGTACAGCG
ACCACTTGGTGAGCTCCTCGAAGT
>f10983_c0s2-224
AGATTAGTAAACCAAGCAAGTACAACCGTACAAGTGTATGAAGTACAATAGATGAAGGCC
ATAATAATACGCCAAAAAGTTGCTTCACCAAGCTGGACATA[T/C]GAGCGCAAAAGGCA
AGGAATAGTGGTAGACGGCAAAGAGATCCATAAGTCCAAAAGACCAAAAAGCGTCTTTAA
GGTAATTCCTTTATTCAACTTCTTTT
>f11011_c0s10-80
CCCTCCCGGCGCCTCTCGCCGTCGCCGCCGCCGCGGAGGCCGCCCGCGACTGGGGCTTCT
TCTACCTGGTCAACCACGA[C/G]GCCCTCGTCCCCTCCGACTACCCTGCGAAGGCGCTC
GCCGCTGTGCGCGCCTTCCACGAGCTCCCGGCCACCGACCGCGCCGCGCACTACGGCCGC
GCCA
>f11056_c0s1-975
TATTGATGAATAAGATAACCATTTTTGATGATCCTTTGGATGAATTGAGAGCTACTGATG
CTGTCAAAAAAATCAAACTATCATCCATTCCATGTAATATG[T/C]GCCAGTAGATTGGT
CTGGAACCTGTTCTGATCGACCAAAGCACACATTTTGATTCCGACACAAATTGAAATCTG
AGACCCAATGTATAACAAATGAATTA
>f11069_c0s1-369
TTGTCCACATGGTCTTCATATTTCTGGCCAACCTCTGATCACTCACGATCAGATATTGCG
GTGAATGTTATGGAGCATCGTGTTGTCTCTTGAGACAACAA[A/T]GGAGAATTCTGTGC
CATGATGGTGGATATCAGCTTGGAGGATGGAGCGAAAGCTAAGTTATTTTCTCTCCTCAT
GCTCCGGATCTTAAGGTCCATGAAGT
>f11080_c0s2-2053
GTTGAATCCTCCCATGACTTGGTCACCTTCACAATCATCATTCCTTCCAAGTTCCTAGCT
CCACCTGGTATAGCATCCCCCACCGTCCTTTCAACAGGTTT[A/T]GTTTCACCAGTGAG
GTGTTCTATAGTGATCGTAGATGATCCTTGGTAAACTTCTCCATCAACAGGCACAGCCTA
ATGAATACAAGAACTCACCAGCTCTG
>f11090_c0s1-99
CTCTTCTGCTGACTGGTCAGTTGCCGATATGTTTTCTTCCATCTCATCAGGTTCAGTATT
CTTGACCTCTTCTAGTTCTGGCTCTTGTGCTTGTGGTA[T/C]ATCAATTGTTGCCTCGG
TTTCTGTTCCATGTTCTTCAGGCGCTGCCTCTTCTGCAAGAGCAACATTGCTTTTCACAG
CAGTGGTGAGCTCACTGATGTTT
>f11094_c0s2-1343
GATTTGGTTTCATATTATATGACTTGATTACGCAATTTAAATGCTGCAAGCAATTTTACT
TAATGCATGTAGCCTTCTTTGCTAATAATTCTGGCTGTCCC[A/T]GGCGTATGACGGGG
CTATAAGAATTAAAGAAATAACTCTCTCCCTCACAACAGAACACAGCAGGTGTTCAGGGT
CAAAGTCGTAGTGAAGAGCTCAATAC
>f11099_c0s4-151
ACCGCCTTCCTGCTTCCACAGTTGCGCGCATATATCTTTCTGTTCCCTGCCGCACCATCT
CCCCTCACCAAGAACTTGCTCTCTGTCCATCGTCTAGCTTG[T/C]GAATTCTTGTTCTC
GCCCGAAAGATCCCTTCTTTTCTGTTGTCGATCGATGGGGGCGGAGGTGGGAGTGGCGGG
AGTCGCGGTGCCGCCGGAGGCGAAGA
>f1112_c0s1-763
AAAAATCATGAAACTAATCAAGTACCTTGCAAAGTTCATCAAAATTGGCAAGCAAAATGA
CACTTTGGTCTGAATTACGTACGATAAGGCTGCGGGATACA[A/C]CACCCAAGAAAACT
GGCTAAACCCACAGCCAGAGACTAGACTTTCACAAGAGAACTTGACTGAAATAGTGAGTA
TACACAGTAAAACCTTTCTCGAACTG
>f11228_c0s1-827
ATCTCAGGGAACACAGAGACGCCACCAAGGAAGCAAAGAGAAGGGATGATGGCATAGTAG
AAGGTGGGAAAGCTGTTCAGGGCCCAGAAGCCACAGACTGA[A/G]TAACCCATTTGAAG
ACCCAACTTGATCTTACCATGGCCTAACAAAAAGGGGCTATAATTGGAGAGGGATATTTG
GAGGAACCCTTCTGACCATCTCTTGT
>f11253_c0s3-195
GGCATTGCCCAATTACATTGTGAACAATCAAATGCTAGCCGGTACAAATAAATCATTGCC
TCCCGCAAAATGATTAGCCTACACCTCAACAAAATTTAGAA[A/G]ATGATTCTACACAA
CTTATTCCGGAGACCTATAGCGGAGACAGCTGGGCAAAACTTTGAGAGAACAAAAATAAT
AAAGATCATACAACAAAAGGGTTACG
>f11266_c0s6-401
TTTCTTCTGGCTCAAGCCCCCGCATTTTCTGTTCAGACACATCCTCACTTGTTAGCACAT
TGTTTTGTTGATCTGCCTCTTCAACAGTTGCCACATTAGAG[A/G]CTTCGACGATATCG
TCAGCTGTGTTATCCTTGATTTCTTCTGCTGATTCAACATTCTTTACTTTTTGGGCATCA
GAGGTTGGTCCTTCTGCTGTCACATC
>f11274_c0s1-450
AAGCAAGCCATATCAAGAAAGGGACGACACTGAGAACAACGATGAGTTTGACAGTGATAC
AGCGTTCTCCAAAAACGGACCACCTATCTCTTTGACAAGCA[A/G]CTCACGTCCCCAGG
CAACATCAGTTCCAGGGGAAAGGGAGAAGGAGATTGTAGAGCTGTTTAAAAGGGTTCAAA
CACAACTCCGTGCGAGAGGAAAAGGC
>f11275_c0s1-1082
CCATGACTGATATCCAGCTTGGAAGAAGAAATTGTCAACCATATATGGCCTGCTTCTGAG
CTAACTTGAGGAGATTACTGGTTCTTGTTTTTGGAGGCTTC[A/G]GTGCCTCTGACTTC
ACTTGGAGCTAATTGTTGTTTTTGGATCACTTGCAAGCTATGTTAAAACTGTGACATATT
TACGGTCAGTTGATACTCAATAGTCA
>f11280_c0s3-310
GATCACTCCAGTGGCTTGAACCCATGTTTGAAGTTATTTGTGGAGGGCAGGATTCAGGGG
TAGGAACTGGATTGGGAGGCATGTAACCAGAGAACTGATTA[T/C]TGGAAGAACTGCCA
GGATAATAGCCTCTGGCACTGACACCATCTGCAGGATGAGTGATGGGATTTCTTCGCTTC
AGTGCAACCCTTCTGTCATCCACATG
>f1130_c0s3-88
CAAGATGGATGCCACCACTCCCAAATACTCAAAGAGCCGTTATGAGGAAATTGTTAAGGA
AGTCTCTTCATACCTGAAGAAGGTTGG[C/G]TACAACCCTGAGAAGGTGCCGTTTGTCC
CCATCTCTGGTTTTGAGGGTGACAACATGATCGAGAGGTCCACCAACCTTGACTG
>f11329_c0s1-138
CCGACGCTGCTGGAGGCGCTGTCGGCGTGGAACCGCGTCCACCCCAAGAGGCTCGTAGAC
CCGGCCTCCTTCACCGAGATCTTCGGTGAGCTCCACTTCCA[A/T]GAGAAGCAGCAACA
TCAGCCGGACCACGTTGCCCGGGCCGGCCTCTTGCCGCCGCCGCCGCGTCCCCCAACACC
TCTTCCTCCTCCTCGCGCCGCCGCAG
>f1135_c0s3-204
CACCTCCCGGTCGCCTTGGTGCCCGATCAGTGGTATGACATCAACGGCGTCCTAACGGGC
TCTATCACAGTGCTCCCAGATGGGCGTGTCATCCTGCTATA[T/C]ACGGGGAACACCGA
CACCTTTTCCCAGGTCCAGTGCCTCGCAGTGCCCGCCGACCCATCTGACCCGCTCCTCCG
TAGCTGGATCAAGCACCCCGCCAACC
>f11361_c0s5-1430
TTCTTCTTGTCCATGACGACGGAATGTATGGACAACTTGGATGTGATGGCGTACTTGGAG
TGCTCCTGCACGGTCTCGAACGCGAGGTGGCCCACGAGGAG[T/G]CGAATGACGTTGTG
CTGCGCGAAGGCGTCCTGGCACTTGGGGTGGTTAGCAGCGAGCTCCGAGACAGCCCACGC
CACCATAGCCTGAACCTTCATA
>f11373_c0s1-1758
AATGGCAGGGCCTTGGTCACTGACGCAGATGGGAACATCCCCAGGATGGAGCCTGTCAGA
GTTGCTGCCGCGCAGCACATTGTCATTGCACCTTACTCCAT[T/C]GTTTTTGCTCACAT
CCCATACTTCCGTGCCCCTGCTTGTAGTTAGGTTTTATTTTGTGAGATTCCTTGTTGTGA
TGGGTAGCTAAGCGTGTCCATCCCAA
>f11396_c0s3-236
GAATGCTCCGACGACACAAAATGTATGTCTGCTGAAAACTCGGTATTCTGCAGCAGAAAG
ATCAAGGACGACATATGCCGTAGGTCTACAAACTCACACAG[C/G]AGCACCACACATGT
CAAGAGCCAGAATCAAATATCCACATCCACCATCAGTAGCCATGCAGGGCAATATCATTC
CATCGTACTCTTTCAAGTGTTACAGA
>f11426_c0s2-1176
AGAATGGTGAAGGGATATCAGGTTGGTAAGGTTCTGTTCCGCCCATACGAGGATATCTGC
GGGATTGGACACTCCATGGGTCTCTCTGCCATTCTAGTTCC[A/T]GGATCAGGTGAGGC
GAACTTTGACACCTTTGTTGATAACCCTGTGGAGACTTCCAAGCAAAGGAGGGAGAAGGA
GGGCCTGCAC
>f1144_c0s2-520
TCCTGGCCGCGGGGCCCCGCCGGCCCGCAGAAGGCGGTCCAGCCGTACTTGGAGCGCCAG
GCGAAGGACATGTTGGCGTCCCAGGTGGCGCAGTAGGCGCT[A/G]GCGGTGTTGAGGTC
CCAGTTGATCTTCTGGGGGCTGTAGTAGTTGTAGGTGGCGCGCACGTTGGTCGCCGACTG
CGCCGCAGCCATGGCCGCCGCCGCGC
>f11471_c0s1-2180
CTTGTGGGCGTGAAGAACGGAATCATGCCATGGTTTGGAGCAAACCGATGTTTGGTGCTA
AGTCCCATGACAAAATACAAGAGGAACGATCGACTAAATGT[A/G]ATGCAGTGATCAAC
AGTAGCCCATCAAAAAGACCCAGAAGAAAGGGAGGGGACTCTATTGAAAAATCTGGAGCC
CAGAAGAAGAGATGCTCTGCCAGTGA
>f11486_c0s1-3892
GGTGGACCAGCTAATGCGCAAGCTCCAGTTAATTTTGTCCAGTCGTTGCCACCAGATTAT
GGAACCAATAATATCTTCATGGCACAGCAAGCTTCTAATGG[T/C]AATTACCAGTTTCA
GCCTGGTGTACCTTTTCATCAAGGGGCTTTCAGTGCTTTTCCATCGGCACAAACACCACC
AGTTCATCCCCACACTCATCACACAC
>f11487_c0s1-134
GGGCTGAACAGGCTCATGGGCGGGGCCACCACCATGTCCTTCCTCTCGCTCACCCACACC
ATCACCATCGCCGGGGCGTTCTACCTCTACGCCTGCATCGC[C/G]GCCGCGGGGTGGGT
GTTCATGTACTTCTTCCTGCCGGAGACGATGGGAAGGAGCCTGGAGGACACCGGGAAGCT
CTTCGGCAAGGACACGGACGACGACG
>f1151_c0s2-569
ATGCGCGTCGGCCTCACCGTCGACCTCCCCGTCCTCGGCAACTTCACGCTGCCGCTCACC
AAGGCCGGCGAGCTCAAGCTGCCCACGCTCTCCGACCTGTT[T/C]TAGACTGCGCGCTC
CGTCGTAGTGTGCGGGGTGATCACGACGATCGGTCCCCTGCTCTGTATTTTTATACTCCG
TACTACGTACTTCAGATCACGGTGTA
>f11511_c0s2-238
GCCTGATCGACCACCGAATTAAAGCTAGCTCCTAACAGTTTCTTGAGAGTAAAGCTAGCT
ACTAACTATCACACAAATGCACAGGTCAATTAAGCAGTACA[C/G]TAGGCAGTAAAACA
ATGCAGTAGTGGTACACTAGACTTTGTTGGGTTTGACTCCCCAATGGCGCCCATGGTTCC
TTTTGACTCTATTCCATTGTTGAGTA
>f11553_c0s2-1270
TATGAGACGGTGAGAGGTGCTTTAACAGAGAAGAGAGGATGTGCATGGAAACTTATATTT
ATTATAATTATAATGAACGGTGAGAGGTTCCTGAAATATCA[A/G]TAGAAGAGCTTAAC
CTTCTGTGTTCCCGGATTATGAGCAAACTGGCCCCCCAGCTGAATATTTGATGAAATCAG
ATCTTAAAGCTTACCAAGAATGTGCA
>f11580_c0s2-729
TGTCCATGCAGCATTTGCTGGCTTCAGTGGTATCACTTCCTGCATCTGCAACAATCACTA
TGTCTACCTTCCGATCACAGAAGTCATAACAGCACCGAAGC[A/G]TGTGAACCCTAACA
GCAGGATGTTACATCGTTGCCTCACGTCCACAGGCCAGCCCGACTTCCACTGACACTACT
CGTCTGTGTTGCGTAATCAAGTTGAT
>f11583_c0s4-93
GGGCATGGCGAGCGCGCTGGAGACGCTGTGCGGACAAGCATTCGGCGCCAAGAAGTACCA
CATGCTGGGAATATACCTGCAGCGGTCGTGGG[T/C]CGTGCTCCTTATCTTCGCCCTGG
CGCTGACGCCGACGTACGTGTTCATGGAGGACCTCCTGCTGCTGCTCGGGCAGACCCCGG
AGCTCTCCCACCTTGCC
>f1160_c0s18-958
ACAACTTACACCTGTTGTTTCAATCATAATAACTTGTGTAGTAAGTTAGCACAACTTCAA
TAATAAATGGTTAAAACTTGACAACCGTGTGAGTGCCTTTG[T/C]AAGTACTTCTTGGC
GAAGGGGGAACACATCGGCTGTGTTATGTTTGCAGAGTATAGAACTGTTAGTTATGCGCT
CTCTCACCTTCTCTGATAGACGACTG
>f11603_c0s2-391
ATCATGTAAATGTTTTGTTACAGAACTTGCCCACACGTGCAAAGTTTCATTAAACAATTT
TCATTCAGTATTCCATTCCCTGAAACAAATCGGGATACACA[A/G]ACAGAACCATGGGA
TCGCCATCAAGTAATATATGAAAGTTCAGATGCCATGGCTCCTGTGTTAGCATTCTTGAG
TTCTTGGCAGAGTTCCGTCCGAAATC
>f11606_c0s2-1027
CTATGTCCACCATATATTTCACCTGCTACAATGTAGATATTGGTTCTGGAAGGATAACCC
ATAGCTTTGAGAAAAAGTGCTGCTTCACGAGGAGTCATAGG[A/G]CAGCCTCCTTGAAG
TCGCCTCTCCTTGCTATTAATTTCCTTTTCTTTCCAGTGCTGCACGTTTAGTCTCATTTC
TCTTAGCTCCTCTGCCTCCTGGTGTG
>f11615_c0s17-539
TCTTTTGTTTTTCTGCTTCCGTCTTGCAGCTAGCTGTTTAATTACTTTTTATGATGCTTT
CTCTAATATACAATGGTACACGTTTGCTGTGTGTTTGGCAC[C/G]TAAAAGGAAGATAA
GTCTGTAGCTTGATGATGAGTTTTCAGCTCCCAGTGCAGATTTCTTCAAATTTGGGGATT
TGTAATCACCAGGGGAATAAAACTAC
>f11631_c0s7-318
TTCAGCACCAGACAGCTTTGAAAAATTGCAGCGGTAATTTGTAAATTCAGAGAAACTGTA
AATTGAGTAGTAGCTTCACTGTGGCATTAGTGACCTTTTAT[T/C]TTCTTTCCTGTTTC
TCATTCAATTTTCTTAGGATATTCTTACAGACCAAGTAGGTGTTTGTAAAGATAACAATT
GTTTGAGCGCGTCAGCGTTCATATAT
>f11647_c0s1-2799
ATGCAGCGAGAGGCACCCCAGGCTCAGCAGCTCATGTCCAAGAGATCCATGGGTTCTGGC
TCCATTAACACAGATAACAGCGTGGACTTGGAGCAGAATGC[A/G]TCGTTTGATGAAAT
GCTCATGCGGCCAGGGCTCAGATAGAATCAGGATTCAGCAAGATGCCTTTTGTCGTTGTA
GTCAGGTTTTCTGTTCCCTTGTAACG
>f11662_c0s4-298
TCAAAATGCGACCAGTGGTGCAAATAATGTGATTCAACCGGCTGTGGGCACAAGTAATGC
AACCAATACTTATGCGCCATACTCAAATTCTGTTCAACCTG[C/G]CTACAATGCTGCAC
AGTATCCAAATTATTACTATAACTATCCACAAGCTGCAAACGACTCTACTGTTCAACAAG
GAGTAGATCCAAGTTCAGGTGCTGCT
>f11669_c0s6-1406
TCGCCGACGCCGCGTCCCCCGCTGCCACCGCCGCCACGCCTTGCTCGTCCATCACGTACA
CGATGTTCTCGTCCGTCTCCTGCCCCTGCTCCAGGTGCTCC[T/G]TCGACGCGCAGATC
CCCATGTAGACCCTTTCAAAGATTCTGCCGGGAGGGATGAGGAGGAGGAGCAAGCTCTGC
TCTTGTTTGGTGTGGTGTGCTTCTGA
>f11693_c0s1-229
CGCCAGAGCAGTAGCAGTGGCCCTAGCCTGGGAGCAACCATCTACGCGTCTCGGTTTGCA
GCCAACGCCCTCCGGGGAGTTCACCGGCTTAGGAACAAGAC[T/C]GTTCCCACCATTGT
GAGATTGCCAAAGCCTCCGGAACCAGATTTTGGCGTCGAGGATGCTGACTAAACAAGACC
ACTCACACGCGAAATGCCTGTACTTA
>f11704_c0s1-978
TTATTGTCCTGACCTACCTCAGCAGCGAAGTCGTCTCTTGAACTAGATCTGGTTCGTGAT
CTGGTAAAAGAGCAACCATCACGTTTTTTGGCCCATGCGAA[A/G]CCACTGGATGATGA
AACAATCAAGGGCCCAGAGAAAGGGATTTCTTCTAGGGAATCATTCTTAAAATGACTAGC
CCTTTCTTTAACTTGGGTTGTGGACA
>f11715_c0s1-223
TCAAAGGCGCACTTGTGCGCCGTCTGGCGAAAGGGAAGCCGGTCAATATTCCGGCACCTG
GATGTGGGTTTTGCGCGGCAACGCAACTGAACGCGGAGACG[A/T]CGGCGGGGGCCCCG
GGCAGAGTTCTCTTTTCTTCTTAACGGTCTCTCACCCTGAAATCGGTTTGTCCGGAGCTA
GGGTTTAATGGCCGGAAGAGCCCAGC
>f11800_c0s2-801
TCGTATTTGTTCTTTCCTTGCTTAAATGCAGCAAGGTCATTCATAAAACGTGTCACCACT
GCACAAGCCCTGACAGCATCCGTGCAACCGAGTGCCCATTC[C/G]AGTGCCTCCTTGGT
TGCAGTTTCACCCATGCCAACTAACAATCCAACACATGCCCATGGTGCGCCAGAGCATAT
ACTAGATACCTTCACTTGATCATTGA
>f11852_c0s1-172
CCATGAAAAAATGGATTTCGGATGTAGATGCATCATTATTTTCTATAGTACAATTCAGAT
ACTACTGAAATATCAAGGGAAAAAAATGCAAACTCTGCAGT[A/G]CAACCTGGTGGAAC
TAGGCCCTAATCTCAGACGAGAAGTTCTAGAACTTGTCTTCTGAAGATATAAACACTGCA
CGGATGGAAGTTTCTGAAGCGTGCAC
>f11893_c0s1-2616
TGTCGGTAACTTGAATGGCGGACCAGGGAGCGCCCTTGGTGCTGGTGTGCATAACAATGA
TTTATGGCTGCAGAAATCACCCTTCCAGCAATTGCCTCGTG[A/G]TACAGAGAGTCTGT
TCCTTAAACATGATTTTACAGAAAATGCTGTTCATCGTGACTTGAGTTTCGAATCTCCAA
ACAAAGTAGCCCGTGCACACCCCTTT
>f11905_c0s2-825
GGATGATGACTAGTTGTTGTGGTCGCCTTCGCCTTTCCAATTAGAACAAAGCTTAGATTG
TTGTCATCTGTGCTGTGCTAGACTTTCTGCATTGTTGTAGG[T/C]TCGTATTCATTTTG
TACGGAATAATAGGTCCCCCCGTTGTTTGTTCCTGATGGTGGTTGTCTGCCAACTAGACT
AGTGTAAAAGCCTGATGGTGGTTGTC
>f11909_c0s2-369
AATATCACCATCATTCTTTCTTTTAAGACCAGAGAATCAGTTCACAGATCTGAATCCATC
AAAAGCTGCTAACTGAGCCCAGTTGGCAGCAACTAAAATCC[T/C]AGCCTGAAGAGTAT
TTAGGATGTTCTCCAATCTTCAAGCACCACACGCTGAACCAAATTTCTTCAGGTCTTGAT
GCAAGAGCGTCCCTTACCAGCACACC
>f11912_c0s11-82
TGCCTCAACTGCCTTGCAGGAAGTTGAAACCAAAAAAATGGACTACAGTGGGTTTCTAGG
TAAAAATGAACACATAGTGCA[A/G]CTAGATTTCATTATGGTATCTATTATGGATTTAT
CAAAAGAATTTGTGGAGATTGAACATAAAATGTCAGGGCATACCAACGGAAACGACAAAA
GGTCGG
>f11918_c0s1-319
CACATGTCCCTCTTTCCAATAACTTTTTTTGTTAATAGAGTTAGCTACAACATTTAGTTT
GTGCGTAGTTTTTAGTGAGCAGTGCTTTTGTTTACACAATT[A/T]GTACTCTTTTCTAT
ATGGCATTTAAGTCTTTCCTTGGCCCTGCACCGCCTCACGTGGCACTGTGTTCGGCCATA
TATGTTCACCCGAGTTTTAAATGAGG
>f11927_c0s1-437
AAGCCGCCCAAGGTGGCGTTCAAGACCAAGGTGTTCCACCCCAACATCAACAGCAACGGC
AACATCTGCCTGGACATCCTCAAGGACCAGTGGAGCCCGGC[C/G]CTCACCATCGCCAA
GGTGCTGCTCTCCATCTGCTCGCTGCTCACCGACCCCAACCCCGACGACCCGCTCGTGCC
GGAGATCGCGCACATGTGCAAGGCCG
>f11940_c0s2-684
AGCATCCGTCACCCGCAAGTTCCTTTTCATCACAACCTTATCTCCAGCGCAAATTATAGT
CATTTTTTGAAGTATTTTTATGTTCCATCAGAAATAACAAA[T/C]GAATCAGAGAAGCT
TAAATAGTCAATGCATTTTATTTCTGCATGCATGTAGTACATACCACATACTTTTGTCAC
CTCCGAGACTTGATGATCATCTTCTT
>f11981_c0s1-1280
AACTGGTGTAGCCGTGCCTTCTGAGATGTAGCATATCACCGAAATCCACCTGACACCAGG
CTGATCTCCCGCTCCCCTACGCCTGACGTTCTGATTTGATG[C/G]TTGGTTTGTTTAGC
GTAGGTGCATATCCTGTTCTTTACACATCTTATACGTGAGCTTGGCATTTACTAAAAGAA
GCCATTATTTAGCTTTGTTATGTCTC
>f11990_c0s3-1582
TTGTTCGTGATGAAGGCAGATAGGATCAAAGGTGCATCCACACGCCACATGTGTAATGTA
GCAATCACGCCGGCACATGCTACAAGACAGATTCGAATAAA[T/G]TTTTGGCTTGTAGC
ATATCTGAGAGCCCATTTTAGCAAGTAAGCCACGTGTACGTCGCTGCAGTCGCATCAACC
GCACAAAGCAAGACTTCACACAGTAT

>f12010_c0s6-729
CAGTGCAGCACAACTTCATAATTCGCTGCCTCCTTGGGGTTATTACTCTGATCCCATCAA
TAGGACAGAATCACCTAGAGCACAATTTTGGCCTACAACCA[C/G]ACAGCATGGGACAC
CATCTTCAGTTTTACATGGGAGTTTTCCCCAGCAACATATTGTGCATCCAGCAAGCTCAT
CAGCTCGCCCTCTTAACTATGTG
>f12063_c0s1-455
TTGAGGAGGGCACGGAGAAGGGCACACCGGCGGCAACGCCGGCGTTCTGCACGCCACCAG
CGTCGCCGGAGCGAAGAGACGCCAGGTCTGTGCAGGAGGCG[T/C]CTAGTGCGTGCTGA
AAAGCTGAGGCTTGCTTATCTTGCTCTCGTTAGCTACGATTTGTTTATGAGTACCACAAA
ATGCGTTGGAAGTAGCGAGACATATG
>f12071_c0s1-1456
ACGAGCGAGCCATTTGTAATCCTAGGACGCTTCCGTGGAGCGGAATACCGTATATCATAG
CTGACGCTCAGCAGAGCATTCTTCTTGTGAACCACCACCGC[A/C]TGTTTGGTGAAAGA
ATCTTCCGCAGCCAGCCTCTCTCCGTAGACCATCACCAAACCAATTGTGACCGGGTAGGC
TTGTCCGCTCCCCATTCTATGCCCGT
>f1208_c0s1-646
GCGGCCGTGGGCTCGTTGATGATGCGCATGACGTTGAGGCCGGAGATGACGCCGGCGTCC
TTGGTGGCCTGGCGCTGGGAGTCGTTGAAGTAGGCGGGGAC[C/G]GTGACGACGGCGTT
CTTGATGGTCGTGCCGAGGTAGGCCTCGGCCGTCTCCTTCATCTTGTTGAGCACCATGGA
GGAGATCTCCTCGGCCGAGAACTGCT
>f1211_c0s2-1225
GGGCCATGGAGTACACTAAGTAGTAGTATCCATGTTCCAAATTATAAGACATTTTGGTAG
GCTAAACTCACCTACCAAAATATCTTATATCTACGAACGTA[A/G]GTACTACTCGACAA
AGATCATGTTATCGTGTTATATTTTCTGCTGCTTGCTATATTTCCTTCAGTTATTATGTA
TTCTACTCTTCAGAAATAAATGGCCA
>f1213_c0s8-69
TTTTAAAGCAAGACAGGGAATATCCATAATATTAAAATAACCATATATAATTACTGTGCG
CCAGCGTA[A/C]AACTTTATTATTACAGTGGTACAAATAAGAAGACACACACATATACG
TATTTATTTTCCAGCAATATATGTGGCAATGTCATTGTACACGTGACTTGCTG
>f12148_c0s3-480
CAGTTGCCAGCATCGGAGAAGTCGCCCGTGGCAGCGCCCTTTGCAGCAGTTTTTGTGGTG
GCGCCCCTTGCAACAGTCGTCGGCGTTGGAGAAGACAACGG[C/G]CGCCCCATGGTGAC
GTCCCTCGCAGCAGTCGCCGGCGCCGGAGAAGAACCTGATAGCGTATGCAGCATCGATGA
CGACCATTCTCAGCTCCTGCTAAAGC
>f1222_c0s1-313
CTGCCACTTGCTGCTGTGAAGTACTCCCGTGGGACCTTCATATTCCCTGAAGCACAGCCC
TCTCCACACAAGAACTTCTCTGACGAGGTTGCCTTCCTCAA[T/C]GGCTACTTTGGTGG
CCTCAAATCTGGAGGCAATGCCTATGTGATTGGTGATCCTGCAAAGCCAGGTCAGAAGTG
GCATGTCTACTATGCCACCCAACAGC
>f12226_c0s1-307
ACATACAAATCATCAGATTGATTCACAAAATATATGATCATACACTCTATTTTGTTACCC
AAACTGTTGATCCTCCATCTATAGGGAAGATATGATAGGGT[A/G]GGATAAAGTTTTTG
TTGCATTCGTGAAGTCACCACGATTGTCCTAGTGATGTGGGAACGATCCTTAATTTGTCT
GTTTGTTGGACATAGATTTGTCTCGT
>f12232_c0s1-1304
TGTGCTTCAATGATTCCACCAACTGTGGCGTAGTCACAACCCTTGAACCTTGATTCCCAT
ATTCTACCTCTCCAAAGGAATCCTTCCCAAATGCATACACC[C/G]TACCAGCATCACTA
ACGAGCATAGTACGCCCTGCTCCTGCTGCTGCCTGAATAATTCGAATACCCTGCAATGAT
CTGATGGGACGTGGTCTCCACTCCTC
>f12242_c0s1-1953
AACATCTGTACTGTAATGGTTACCATTTTGGTTCTTGAGGGGTGGCAACGCAAGCTAGAC
CCACGCTTTGATATCATGGAGACGTTGAAGACTCTACTAAT[A/T]GAGAAGGAAGTAAA
ACAACCACCAATGGATTATTTTGGATAAAACCATTGGTGCTTCTCAATTATCGAAGTACG
AGGATCAGATAAGCAGCGAAAGATGA
>f12266_c0s2-600
GGCCATCTGAAGACCCTTAAATGCCCATCCTCACCACCAGTTGCAAGTAGTGAGCCCGCT
TCACTGAATGACACCGCCAACTGTAAACCAACATCACTTAG[C/G]GTCACTAAAGCCTC
TTCGTCAGATCTCAATTCTAGTCTGTGTGGATCCTCTCCTTCTGGTAATTCCCATCGCAA
CAACCTGCAGCCGTTGGGGAATGCGC
>f12351_c0s4-1071
AAGATAGACAGGCCATGTCTCCATGCTGCATTGCTTGGATTCAAGCATCCTCATTCTGGA
AAGGCACTTGAATTCTCGTGTCCCCCTCCAGATGATTTTAC[T/C]GAGGTACTTGATGA
ACTGCGTCGTGTTACACCGACAAGTGATGGCCAAGATAGTGATGGTGTTGCTCAATTTTC
TGATTAGCGCGAATGGAGAATACACA
>f12366_c0s2-2226
TTCCAGCTGCTGTCCCTCCCTCTGTCTGATGTATCTCGATGGGCATCCACTTTTGTTTTA
TCTTTTGTACCAGTGCTCCTTTCATTATCTGGTATTTGCGA[A/C]GGTTGAGCCTCTCT
ATTGCTTCTATCACCTGATGAATCCCATCCATCATTACCGAATTTGGGTGGTGTCTCTTT
GTTTTCCACACCAACCATCCTCAAGT
>f12396_c0s1-532
AGGTTATCCCTTTTCCACTGTTTGAACTCCAAAGCAAATGGGTTGCTGGTGTTCTGTCTG
GACGGATCAAGCTTCCATCCAAAGATGAAATGATGGAAGAT[A/G]TCAAAAACATCTAC
TTGAGAAGGGAAACTCGTGGATGGCCTAAGAGATACACCCACAACTTTAGTGGTGGCTAT
CAGTTTGAGTATGATGATTGGCTCGC
>f12418_c0s3-381
AGCTAGACAGCAAAACGAAAAATCCAATCTATGCCTTAATATACATATAGGGGACTCAAT
GTAACAGATACTACCATGCAAACCACATTAAACAAGGCTGT[T/G]TGTTCCAGCCTTCA
TATGGAGTTCAAGCACCGAAAACATGGCAGTAGCATAGCGCTGCTGTCAGGACTCCTGGA
ATGTATGGTTACTGTGCTCCTCCCCA
>f12431_c0s2-2224
CCTTTGAAGATGTCCATGTCATCAACACCTAACATCAGCATCTTGCCCTTGTACCTTTGT
TCAATTTCTTGAACCTTGCTAACTGTGGCGGGCGAATTCAA[T/G]ATGGACTCAAGCCG
CCCAACATGGACACCCACTGAGAGGATCTTCAAGCTCACTGTTCGGCCAAAATACTCTAT
TCCAATGTAACCACGTTTTGATTCAT
>f12468_c0s1-325
TTCCGCCCTTTGTAAAGGGGCTGCTTTAACCTGTCCAATGATGCTTTCGTGCTTGTAGCA
TCTTTGGCAGAGGTTACACCAGATCCATCAGCAGCTTGGCT[A/C]CCGTACATACTCTT
ATTATCAACCCTAGGGTCGCTGCACACAGGGATTTTATTTGATCTTTTCCTCTTGGACCC
AAGAGGTTGTTTTGAGCCAGCTGCTG
>f12482_c0s1-738
AACTGCAAGCAAGAAAATATGATTTTACTGCAAAAAATAGGCCATTACATGACTAACCTG
ATACATATATCAGAAACACTAAAAAATAAGCACACGGGAGC[A/G]ATAAGGATTGACCT
AGATCACACTATGGATAGCAGAATAAACCTACTTCATATCCATAGTACACTAGCGGACAA
ATGCCAAAATAGTGTACTCTATTAAC
>f12546_c0s2-1066
ATAAGTCTTGAATGACAAGCTGGGTTTCTTCATTGTCATCGATATCGTGATTGTCATTCT
CAACTATCACTTGCTTGATTTCACATGAGACCAGATACTCC[T/G]TGGAGCTTCCCGTG
GTGTTGGATTGTGAAACTACCTCCTGCGAATCTGGCACTTCTTCATGATCACAATTTGGC
ACCATCTGTGTTGCTTCGTCTTCTAG
>f1257_c0s1-175
GCCGCGGGGGATCAGCGACATTGCCGGTCGATTCGGTGGTGATTAGCGCCGCTGGTCGAG
GATTTGGTTGGTGTTTCTTGCTGGAAGCGGAAGGGCGATCG[A/G]TTGATGGGTGTGTT
GCTTTCTTCAGACTTGCTTTGGTGATCTCTGTCGATCAGGGAGGTGGGGAATTTATAGCG
GATGGTAACGATGGAGCCTGGGTTCT
>f12581_c0s2-1025
ATTCAAAACTATCAGTATCCAACTTGTCTTCTTTCGTTTTGCCCCTCCTGCTATTTGCAA
TGTGCTTTGAACTTCTTTCTGAGAGGTGGTCATCATCATCA[A/C]AAGAGGGCTTGCAC
GAGGGTAATACATTTCTATTCCTGCAGACGGATAAAAAGGGCAACAAGA
>f12600_c0s3-146
GCTGTGCGGCGAGTACATCGGATGGACGATCGTCTGGCGGTGCTGGCACGCAGCGAGGGG
TGGACGGAGGAGCGTCATGCGGCGTTCCTCGAGGGCGTCGA[A/G]CTCTCCTTCGTCCA
GGAGGTCCTCGTAGGAGCCGTCGGCGTCAGCGACGTGCGGCGAGCGTCTCACAGGATCAG
CCGCCGGGAACAACCCCCGGCCGGTG
>f12606_c0s3-1581
GTATGTATTACCCACCAGATACACGTCGTCTGGTGTTTGACTGAAACACATTGATCATGT
AAGCTTGTTGTTGTAGATTTATATTTGTCTGCAATGTAGGT[A/G]AGTTACTGTGTTAC
TAGCTGTGATGATCATTCTAGAGGAAATTTTGATGATTGCTTTTTGCCGCCAGTGAGCTA
AGCTGCTCCCTGCAGAATAATTGGTA
>f1262_c0s1-634
GGTGCAGCAAATGCCCGGAGTGGCGGCTCAAACATTTTACCTGCAACATCTGGTGGCGGC
TGCTGCGGTGCGTCCTCTCCAGGAAGCACCACGAGGCCCTT[A/C]TCCCTGAGAGATGA
TGGCTCATCGTAGCACTCCTTCCACAGGGAGTCCACAAGTTGTCGCTCCTCACGAGCTGC
TTGGAGGTCGTCTGCGTCCATGGCTC
>f12629_c0s3-222
AGTGGGATCATGAGAGCCTGGGATCGGTCCAGTGTGATGGACGCCTCCGAGAAGTCCAAG
TTCCTCTCCATCTCCTTGCCATGGTCCAGAGCACGCGTTGC[A/T]GATGCATAGACAAC
CGAAACAGCCGTCGCGATGAGGGCAAGCGACGCAGGCTCAAGCAAGTAGGACAGCTTCCA
CAGTGATTCCATTCTATGAAATATTA
>f12661_c0s22-1133
ATTATGCTGCACATTTATATCTCCAAATTCAGCATATCTTGATGTCCCAAACTATACACG
ATGAATCAAAAAGTAGGGCTTTGCTGGAGTTTCATGAAAAG[A/C]CATCATGCCATTTT
TCAAGGAAGCTTTGGATATATTGGGCTGACCGATGTATGAGTATATTCTTGTTTGGTCAT
TTGAACTGATATTTCCATGTTTATAT
>f12701_c0s1-434
TTGCTACCCCGGAAACAGCCTAGGAATGCAAAATCAAGAAAGGGTTACACATGCTGTGTT
ACATAATATAGCTGATTGCTCTAGCTGTGTGCCGATTGCTG[T/G]ATCTGCTCTGGTAG
ATGAGACAGAGGACCTAAGTTTTGCATGATTATGTGTAAAAATTTGGAGGGATAAGTCAT
GCTCTGTCATTTCAATTCCTATTGCC
>f12725_c0s7-78
GATGACCATCTTAGTATGCTGTCGGACTCATCTGTACGTCATCATGATAGTGCTACTTCA
GTTCAGTGAAGCAAACG[A/G]CTGCGTAAATGAGCTTGGTCTCTTGAATCAGAGAGAGA
TGAAATGATGAGCTGTTGGTGTATTGTATGGTCTGTAGTTTCAAAACATTTCGTACCTTT
TG
>f12759_c0s3-344
TTCATTGTATTTTACATAGCTGCACTGGCCATCCCTTGTTCATACGTCCAGGTTGTAAAT
TATGTTATCTGGTGTTTTATTGAGCTGAGCTAGAAAACAGC[A/G]CATTAGAAAGTCAA
CTCATTCAAGGGAAGTTGGTTGGTAGCATGGCTGCAACGGCGCGTCGAGATTTTTTTGCG
GGCAGAACCATTGAAATTTTGCTTGC
>f12847_c0s6-798
TGGCAACTGTTGGTTATGGTGACATTCATGCTGTAAATGTTAGGGAAATGATATTTCTCA
TGATTTATGTTTCATTTGATATGGTACTTGGCGCGTACCTC[A/G]TTGGTAACATGACT
GCAATGATTGTGAAAGGCTCGGCAACCGAGCGATTCAGAGACAGAATGAAAGAAGTTATC
AGGTATATGAACAGAAATAAACTTGG
>f12853_c0s2-1587
ACGTGGGCACTGCAACCGCGGATGAAGGTACTGTATCCGAGAACAAGTTATTCCCGCTGC
CCTGGGGTACCTCCTCAGGGTAGGGGGCCGTGCCAGAAACC[A/G]CAACTTTGTTCTCT
TCCTTTATCCGGCCAAGTGCCGGCGCAGATGAAGGTGCCAGAACTGAAGATGCCTTGTTC
CTGCTGCTGCCGTTCAACACCACCTC
>f12879_c0s1-308
GCAGCGTTAATGTCAGTTTTTGTTTGGTTTAGTAAGGACGCAGTGGAGACCATGAACAAT
CATAGCGCAGTGAAGATTGGTTGTTTCTCTGGGTTTTGTGA[A/G]TGATAGTGGTTTCA
CAGACAATAGGATTGTTTCTATTGCTCACGATCCACCTCAATTATTCACTGGTAGATGCT
AGGCAACATATTGATTTTCCCTTCAT
>f12888_c0s1-339
TTCCTTGTCCGCCTCTGCCTGCTCGCTGAGCACCGGAAGGTGGCCCTTCTCCTGGAGGCT
CTTCACCGTCTCGTACAGGGACTGGCTCACCGGCCTGAACT[T/C]GAGTCCGAGGTCCT
GGAGCTTCTGGTTAGACATCTTGTATGGCTGCTTCCTCGGGTTCGCCTCGTCGGAGCACC
TTGTGGGGACGGGGTACTCGGGGAAG
>f12923_c0s1-1449
AGGACAAAGCAGGTGGCAAGTTCTCTTATACATCGTTCAGTGCGGGTAGGCACGTTTGCA
CAGGAGAAGCATATGCATACCAGCAAATTAAAGTTATATGG[A/T]GCAATTTGCTTAGG
AATTTTGAACTAAAATTGGTCTCACCTTTCCCAAAGACGGACTGGAGTAAGTTTTTACTA
GAGCCTCATGGGAAAGTAATGGTAAG
>f12946_c0s5-2754
CGAAGACCCTGGCTTGACCAATGAACGTTCAAATTTCTTCAGATTTATGGCATCGCTCCT
CAAACCAGACTTTATCTTAGCATCTGAATTCTCATGTTCCA[A/C]AGTTGGCTTGAAGC
TCCAGCTTAATATTTGAAGCATTAGGCGCAATGCCGCTGAACATGCTTTCTCCTCAGGTA
TAGTTACATTTGAATTCAAGATTTTG
>f12977_c0s1-685
TCCAGCCAGTACTCCATGGCGCCATCCGCGTTGTGCCGGCGGCGGAACCGTTCCGTGCTG
CCATCCGGTACCCTTCCGGCCATGTGCTTAAGCAAGTGGTC[A/G]AGGAGACCGGTGTC
GCCGATGCGCTTACGGGCTTGATCCCGCAGCGCCTGACGCATCACCGGGGCGCCGAG
>f13007_c0s1-743
CAAGATCTGCGCCTGTCATTGAGATAGTAGTATACATGTATCACTGATAGGCATTTGTTT
AGTTGATTGGGTAATATTCTGGACAAATGTTTAAACTGTAT[A/G]TTATACGAAATAAG
CAAAGGTTCACTAGGACTACATGACATTTAGCACATGGACTGCATGATATACTTTGAGGA
AATTTACTTGCTAAAGTGTGTACTGT
>f13012_c0s4-573
ACGCTCGACCTCCAGCCCACCCCCATCGACACCAAGGGCTACGAGACGCTGCTCCGACTC
GTCGACAACACCTGCAGCGACAGCTTCGACCTCTACAACGG[A/C]CTCTTCATGTACAA
CAAGAACTCCACCGAGCTGCTCAACCGCCTCGAGTCCGCCATGGACTCCGTCAAAAAGAG
GCTCTTTGACGGCCTCCACGAGGTGC
>f13031_c0s2-2193
GGCCCCTCCATTGATCCTTTCTTCGATGCGATCCTGGCATACCCCACCATCAGCACTGAT
GACAGAGTTGTTTCTGGGGAGGACCCTGTGGCCTTTGATGA[T/C]GATCCGTTCCTGGA
TGTGATGCTAGGAAATCGCGACGTCTATACTGAGGTGAGAGTCGCTTCTCCCGAGGACGT
GAAGCGGCCCTTGGACGACCAACCTC
>f13052_c0s1-1140
AATGGAGTTAATACAGATGGAATTTCCTTTATCAAGTTGCTGCAGTTAAAAGGGATGCCG
CTAGTCAAGACTACCTTCTGCCATGAATCAATTCTGGGGAA[A/G]CTTGAGCTTGTCAT
ATGGAATTATTCAACCCTTTTATTTATGTCAGTTTACACCCGTTAGCAATTCTTTACCCT
ATCCTGTAATTCAAACAGAAAAAAAG
>f13055_c0s2-486
GACATGCATTATCACTGCTATGAGGAGCTTATGAAAGCCTTATTTGATTAGGATTACAAC
AGAAAGATATGTATATATGCAAGACAACATTAGTTCAAAAC[T/C]CAGTACAACTATCC
TTCTGAATTTCTTGTATGCAAGCTTTATTTTCTAGGTAATGCTTCAAGTCACTGTGTACT
AGATTAGTTAACAGATCGGCCAAGCA
>f13146_c0s2-103
CCAGTCCGCCATACGCAGGTATGACAATGGGGTGAGCTCACAGTAGTAGGTCTCTACTTA
ACATAACTTATACTCCCTGTGTATCATATTAGTTGTCGCTG[A/G]TTCGGAACAGATGG
AGTACTTAGTATCAGCCCATGAGAATATTGAGGGGTCGTAATTCATATCTATACCGAAAG
AGAAACATGATGGATACGTGTATCCA
>f13166_c0s1-1008
ATATAGCCTTTATAATGGACTTTACTTGAGTATGGATAAGTGCGCACTGCCTTCAATCTT
CACCGCAGAATCAGCTCCAACTCTCCACAAGCCTGCAACGA[C/G]AAGTATATGGTTGG
TTGGTTTTGACCTCGCTGTACTAAATAACCTTACAGTCTCCAGTGTTACATTTAGGAGTT
AATCTCCATCAATTAAGTATAATGAG
>f13232_c0s3-228
TTTGTTTTTCAATCCCCGCTCCGTCTCCGATGATGATCCATTTATACTTTCGTTCTTCTG
AAATTCTCGGTGTGGAAGAACTGGAGACCTGAACTGAGGAG[A/G]CCGCATCATTTTTT
CGTTTCTGCTTTCTCTGTCGTTCGGATTCGTTTCTACAAATTGGAGGTTGGTGTTATAGT
ATCCCGGTGATGACTTGTGATGTTAA
>f13249_c0s2-1024
ACTTCAGTAGTACATCTTACTGATCTAGGAAATGTTATTCATACATTGTATAGAGTGCAT
GCTAAATATAGCTAAAAGAACTGTAAAGTGTAGTATGCACT[C/G]GAATCCCAATGTAC
ACCAATTAACACATGACATGCTAATACTTGGTGCTCAAATTGGTGGTATCCTTATTCATC
CATTCATTGACAAGTACACTATTAGG
>f13265_c0s2-354
CTTCGACCGCGAGGTGTACGACATACTCGAAGGACGGGGGCGGGGGATCGTCGCCGGCAG
CAGCTCCGGCGGTAATGCCGCCGAGGAAGAGGAGGTGGTGC[A/G]CGAGCAGGAGGATG
AGGAGGAGGAAGAGAGGGGGGAGGAAAAGGAGGTTGCAGTGGAGGAGACCGTCTTTGACA
GTGGCCGGCCCGCCGGGGAGGAGGCC
>f13347_c0s1-225
CTTGAAGCAAAATTTCCAGGTTGGCATATATTCTTGACACAATTGTAAGTCACAACATTA
TACAACAGCAGGTAAATAATTTAAGGCTAAGCCTTAGGAGC[A/G]GGCCTCACTAATCC
TAGCCCAGAACCACTCCCTAAATGCTTGAAATTCTTTGCCTCTAAGCGGTCGTCATGTGC
AGCGAACCCCGTTCCTCCTTTCTCCA
>f13411_c0s4-297
TTGTTCATTGAGTTGGTTGCAAATATTTCAAGGTTAAATCATCCAAACCTTGCCGAGCTA
GTTGGTTACTGTTCAGAGCATGGGCAGTGCTTGTTGGCATA[T/C]GAATTCTACCGAAA
TGGTTCTCTGTATGACTTACTTAATCTGGTGGGCGATCAAAGCAAACCGTTGTCCTGGAA
CAGCCGTGTGAAGATTGCCCTTGGAT
>f13500_c0s8-774
ATGTGAGTGTTGGGAGTATAAATTTCAACAAGTGTCTATAATTTGGGTGAGAACTTTCAA
GGCATGGTAAAATTCTCAGTCGTGGAGCACCACATAGCCCA[A/G]CATTCCCGATAAGA
GATTGCAATGTGAGGTTTGAGAAAACACCTCCCTCAGGTATTGGTCCTTCTAGCCTATTA
TACGAGAGGTTCAAAATTTCCAAATA
>f13512_c0s3-576
TCATCACGTAACAAAGTCTCCAGTGATTTAATCATGCAACGTAGCTCTCGCTGATCTGCA
GTTATTTCCTCTCCATCGGGTCTGTCCAAACCATGTAGGAT[T/C]GACCCGAGTGCGTC
AATGAGTCGAGCTGCCTTCCGCCTGTAGTTCTGTACGAATATCTCAATGTCGAGTTCCTC
AGCATTTGGATGGGCTAACCCCGCTT
>f13530_c0s3-256
CTTGGTCAACTCCGGCGCCGGCGATATGGTTTTCTGGCTCCCCTCGCCGTTCCCTACCTC
TCGGCTCCGCTCGATTCGATTCTCGAGCCGTATCTGGTCCG[T/C]CCCCAAATCGAGAA
CCCTAGCTCGATGTTGGCTCAATTCGGTCGTCGCCGGCCGATTCCGGCAGCGCCTCACCC
CGGCGTGACGCCTCCATAAACTCCAC
>f13556_c0s1-262
GCCTTGTGTGCCACTCATGGCTCGAGGCGGCAAAAGTGCCTAGCTTATGGCGATACGTTG
ACATGGAGCACCATGAGGTCTTGCGTGGAAAGAAGAAAAAG[A/G]CGCGGGATGTCTTG
TGCGCAATGGCAAAAGCGGCCGTTGACCGCTCCAATGGAGAGCTTGAGGTGTTCGCAGGG
AGCGAGTTCGTTACCGATGATCTTCT
>f13566_c0s1-475
AGGGTTAGGACTATCCTGACCCATAGATACCCGTACCCGCATGAGCACTCAAGACATTTC
ATGATTGCCGTGATTGTCGGCTGGCTTTTCCTCCTTTCATC[A/G]GATAACTTGCAGAA
CCTTATAATGAAATTGGACAAGAATTTCAAATGGTGGTCCATGTATGCTTGTTTGATTGG
TTTCTTCTATTTCTTCTCGTCACCGT
>f13597_c0s1-362
GCTCCGCGACCGCTCCCCCTCCGATGAGTGGAGGATGGTTCTTGTGGATTTGAGGAACCA
TGGGAACTCAGCCAGGATCAAGGGGTTGTCCCCGCCCCATA[A/C]TATGTCGACTGCAG
CGAAGGATCTCGCTGATTTGGTGAAGGCTCGGGGCTGGACATGGCCGGATGTTGTGGTGG
GTCACTCCATGGGTGGAAAGGTTGCG
>f13618_c0s4-572
GTGAGAGTGGATTTGTTGAACGTTGTGGAAATTGAGTCGTTGATGCATGTGACCTCAATC
CGTGCAATCGACTCTAAGATGCCGTGCAAATACTCCGCATC[T/G]CTGTCGGGCCGAGG
CTGCAATCTTGGCACCATGCTGGGATCGGACACCGGGAACCTCTCTCCTTTCTTTGGCAG
AGGGTAGTAGTCAAGCGGAGAAGGAA
>f13632_c0s2-358
CGGAAGGACGCCAGATCAGCGTGCAGCTACGGCATCGGCTGCCAGGCCAGAACCAAGCAG
TTGACGAAGCTTGGGAGCGCCGTGTCCCATAGCCATGTGCC[T/C]GCTACTCCTTGATG
GGGTGGTGGTGTCGATCATTGGCATGAAATTTTTGACAGCTCGAGCTGGTTGTTCGGTCG
TTTGGTCTGGATACACCTCCTGCCTT
>f13633_c0s2-878
AACAATACACAATACTATGAGCCAGAAACTGGTTGCATCAGTTGGCTGAATGCATTCTCA
CAGTACCACAATAAAATTCTTGTGGATGAGTTGGAGAAGTT[A/G]CGAAAGCTTCATCC
TAACGTATCAATCATCTATGCCGATTACTATGCAGCTGCTATGGAAATATTTGTTTCCCC
TAAAAAATTTGGGATTGAGGATCCAT
>f13695_c0s2-3144
GGCATGCTTACGGTCGCCTAGGACCTTGGTCTCCAGCTCATCAGCATCCGCGTACCACTG
CCCAGAGAGAGCACCCGCCTTTACCAGCGGGTAATTGGTGG[T/C]GGCGCTAGTAGTGG
CGGCGGTATGAGGGCCATGGAGCTCGAGAGGATGCGGCTTCTTGGCGGGTTTGGGATTTG
GGGTGTTTGGG
>f13712_c0s2-212
CTATTGTTTTCTTGTTCAGTGGGATTCGGAAGTATACATACACAAGAAAACAATTTCAGT
TCCGAATGTGTATGCTCTTTCTGATGTTCATGATGCTCAGC[A/T]GGTCTCTTAACTCT
TAAGTATGCACCACTCGATCTCAAACACACACAAAAAGTATGCATCACTCTCTTCAAAAC
TATTGTACGACTGTCCCATATGGAAC
>f13729_c0s1-379
TCTCTATACTGAAGATCGTACCAAACTCTTTTTGTACAAGTACGCGAATCCTAAACCCAA
AGCTGCTTTCAACGGAAAATGGCGTGCAAAACCATCTAATC[T/C]TTGTCCACTTTGGG
TGCAGCATCTTTCTTGGCAGCCTGAGACTCCAGCTCCTTTGGCACCGATCGCTCAGCAGA
TGTGGTGGCGGCGGACTCCTCCTCGA
>f13752_c0s4-96
TTCTCCCTCCGCCTCACCTCCGACTCCGGCAGGAAGCTCATCGCCAAGAACGTCATCCCC
CTCAACTGGAAGGCCGGAGCCACGTACCGCTCCCT[C/G]GTCAACTACCCCTAAATATT
TATTTATCCTTCTTTTTGACTGCACCGTGCTTGGTCAACAAGCACTTGTGCAGGGTGTGT
GTGTGTATGTGTGGTAATTA
>f13854_c0s3-2022
GAGTCGGCACCGTGGGCATTGTTTTAGCCGCCTTGGTGTTGTTCTGACATCCTTCCCACG
TTGCTTTTTCTACTTCGAGATCGTCGTGATCTGTTAGCTAA[T/G]CGTTTATCTTTCTG
TCTGATACATCCATGACAGTGAGCTAAGCTTGACGTGTTAAATATCTGATTGTGCTAGTT
TTTCTGTACTGTAATTGTGGTGATTT
>f13872_c0s1-389
GTTTTTCTTGCAGAGCGGAGCTCTCCGTTCCATAAACCCATCTCCAATGCTGGGTTGCAA
GCATGGCGTCTTAAACGTGGGCTTGAATTTTTGTGGTGCAA[T/C]AAGCTGGACCGGAA
TATCTCCTATCAAAATATTTGTTGCCTCCTTACCGCAGCGTATGAAACTGCTCGCAAGTT
CATCTGCTTGATTGGTGCCATGCACA
>f13884_c0s1-784
CAGAGATTCGAGCAGTACTGGCAGAAGAAGCCTGCCGTCCTATCTTTGTGAATAAACACA
TGGCTTCAGGAACTCCCTGAGGGCCTCTGCTGCACATAAGC[A/C]TGTGCAGAGTTACT
GACGCACATCCCCTGGCTGCTGGGACAGGACAGGAAAGATGTGAAGGAAGAAGAAGATTA
CAAAGAAGAAGTAGAAACCCGTTTCG
>f13891_c0s1-161
AGGCGTTATATCATCTTCTAGTATTTAATTGGAAGTGAAACTCATTTAAGTAAGTTCGTT
TGTGCTTTGTTACACTCTTGGCTTGTACCATTCCTTAGTTG[A/C]AAATATGTTAAGCA
CTTGTGTAGAAGATTCATCAGTCTAATGCTACGATCTGACATATTCATTGGTGTATGTGT
GCATATACGTACACATGTATGATATG
>f13998_c0s1-1408
AAAGATGTTTTTGAGAAGTATTACAAGCAACACTTGGCAAAACGTCTTCTTTCTGGGAAA
ACTAGCTCTGATGAAGCTGAGAGGAGTATGCTTGTGAAGCT[C/G]AAGACTGAATGTGG
GTATCAGTTCACTTCCAAGTTGGAAGGCATGTTCACTGATTTGAAGACCTCTCAGGATAC
CACGCAAGGGTTTTATGCTGCTAACC
>f14032_c0s2-543
ATGTGAAAGTTGCAGCTTTGACAAAAGCATCGCAATATTACATGACAAAAACTAATTTCA
ATGGCACCCAGTCAGTCAAGCAGCAGCAACTGAACCAAGCA[T/C]GCAAGCTCATGAGT
CTACCACTCCGCAATGCGATGATGCACATACTCACTCTTCCGTCATGGATCCTCTCTGAT
TGTCCTGATCTGTAGCCAAATCATCA
>f1404_c0s1-176
CCTCAGAGAAAGTAATCTCCAGGCGCTTCTCATACCCCTCGAACCCAATCGCAGAGACCG
GGGGAAGGTCAGCAACAGACAGGACTGCCATTGTTTCGGAA[T/C]GTTGGTGGGAAGAA
AAAAGAGGATTTGCCGGTCACTAATAAGCAGCTGGCCAGAGAAATTTAAGAAAGCTGAGA
ACGAAGGTGGAAAGGAATTCTAAGCA
>f14040_c0s4-480
GCAGGCGAGGCACGGTTCAAAACCCAAGAAGGCACGATCGATCTGCTAATTCCAGGAAAA
CTAAGGCCCTATGCATGGCGAGATGAGTTCCTTCAATAGTA[C/G]TACTAATATTTTCC
CATGGGCCCCTTGAATCAAATCATGTTCAGAAACGTTAAACTGACAGTCCAACCTTAACG
TCTACTGAATGAAATTAACATGGTTA
>f14049_c0s1-321
GAGTTTGTTGAGAGGTGGTATCCTGCACACTGACATAGTCAGTGGTGTCGACGACAACAG
CGGTGGGACAGCACTACTGCAACCCCAGCGTATCAAGTGGC[T/C]GCTGCCATGTGTCG
GTGGTGGGCTCGCCACAACCACGGTGGCTCTTGTTCGGCTACAAGCAACCCTACTGTATG
TGCTCTTGGTTCTCCCTGTGTTCTGT
>f14062_c0s4-877
CATGGCTTCCAGACCATCACGTCGTTTGCACAGATCTCTGTCTGAATGCCTCAACTGGCT
TACCCCTGTATATGGACAAAAGCTGTGTGTTATCTACAGGG[T/C]ATCTGATTTAATCG
GAATCTCTTACTATCTTGTACGCTGCAACAGTTAACAACCGATCGAATTACAACTTACAA
GGCACAAGAGTTGGTACAATGTTTTA
>f14065_c0s5-526
GATGAGACGAGTGTCTTGGAGGCGATGTTGTCAAGCCACAAGAACAAGGAGAGCGCTTAT
GTGGTTCCTCAAGAGGAAGCTCCACCTGTTGTTGCAGAGGA[T/C]GACAGTGTTGATGA
TACAAGTTCTGCAGTTAATAGTGTCAAGAAGAAAGCTCGCCGGAGACGCGCTGCAAAGAA
GGGACAAGATGAAGGTAATAATGCTG
>f14079_c0s2-134
ACATCTCCAGTATTTTGCACAGAGCTATTTGCATCAACATAAGCACTAGGAGGTTGCAGA
TCTAGTGGTAAATTGCATTGTTCATGTTCCAGGTGACGAAT[T/C]TCTTGCTGGTTATT
GAGGTCAACTGGGTTTGACCCATGGAGAAAATCGTCAATGCTGAGTTCATGGTCATAGTA
CATCTGATCATTGAACAATGCATTAG
>f14125_c0s1-329
TGATCTTACCACAAACAAGACACCATAGGTCGGCATGCCTTATCCTTACTAAGAAAAGAC
AATCCGTTACACCCCGATAAAGAATATCTGTTACACCTCCA[A/G]TTTTCCATGCAAGT
CAATCACATGCATGGTGAAATACTGGCACCAACCAAGAAAGAAGAGAAGAGAGAAAAGAA
GTAGACGTGGCAGTATTTTTCTTTTG
>f14159_c0s3-870
AAAGACTGAATCTCACCGAGCTCTAACTGCCACCACTACTACTCAACCTCTCTTTCTATT
CTCACTCTCAGTCCCTGATCATTGTATGGTTCCAAAGGCCA[T/C]AGGCTTTCCCTTTT
ATACACACAAACCAGCTAGCAGACCATCATCTCCTTTCCTTCCTCTCCATCCATCCATCC
ATCAACCTTTCTATCCTCTATGGAGA
>f14207_c0s3-591
GGCACCGTTCGTGTTTCATCTAAACTTGAGGGTCAAGGTTGGTACCATGTCAGTTGTTTC
TTGGAAATGTCCCCAACTGCAACAGTTGAGAAATTCCCAGG[T/C]TGGGAGACCTTGTC
GCAGGAGGATACAGGAGCTATTCTTGATATTATTAAGAAAGGAACCGCCAGCAAAGAACA
AACAACTTCGAAGGGCTCCAAGCGCA
>f14256_c0s1-373
CTGGCGCGCTACTGCCCCCTCCTTGAGGACGTTGCCTTCCTCGACTGCGGCACCGTAGAC
GAGGCCGCCATCGGCGACATCCGCTCCCTCCGGTTCCTCTC[T/C]GTAGCCGGATGCTA
CAACTTGAAATGGGCGACCGCGTCCGCCTCATGGGAGCAGCTTCCCTCGCTAGTCGCCGT
TGACGTCTCGCGCACTGATGTCTCTC
>f14318_c0s5-179
TTCTCTGCTTGATATCTGCGCCATATATGCCCACAAGACCATGACACGACCTCGCAAAAT
CATGTTTTTTGAGTCGACGATATGGAATGTTACAAGTTACA[T/C]AAGGGTCCAGCCCT
TCAGACGTTTCAGCAGCTTAGAAGTATATATAGAGACTATCGTCGATCTTGGATTGCAGC
TCGGCACACTTCTGCTCTAGCTTAAC
>f1434_c0s1-2023
GGGAGAGGGAGCTTGAGGATGGAGTCGCCGCCGACGGGGATGAGGTCCTTGATGAGCTGG
AGCGGGAAGCGCTTTCGCATCTCCTCGAAGGCGGCGATCTT[C/G]GGCAGCTTGATGCC
GCCCTCGTAGAGGTTAATGATGTCCTGGAACGAGTCGAACTCGCCAGGTGTGGTGTCCAC
GTACGTGCGCACCGCCGGTATGATGC
>f14351_c0s1-207
CAAAGATGTATAGTTGCCCTACACGGCCTAACACCTGCCTAGATACCTCCACCGCGCACC
GCCGCCCGTCATCGCCACCGGTGAAGCTGAGAAGTAAAGAC[A/G]CAGCATGAGCTACA
TGCTGTCAGCAGCATCAAGCCATTGTTGGGGGTAATATACTTGGGAGGAACCCAGGTGAA
GG
>f14363_c0s1-157
CTGTGTTGTGGCTTCCAAATACGGTATTGTGGCTCCCAGATACAGTATTGTGGCCTCCAG
ATACTTTATGATGGCTCCCAGATACGGTATTCTGGTTCCTT[A/G]TTACGACATGGTTG
TTACCAGTTACAACATGGTTGGTCCCAGACACGGTGTTGTGGTTCCCAGACACAACATTG
TTGTTCCCGGATGTGACAGTGTTGTG
>f14396_c0s3-272
ATAGCGAAGGTGTGAGTAAAGAAAGGTGGATGATCATATCGAATCGGTGGTTGGTTGGTT
GGTTAGGCTATAATGCTTCTTTTGTTGGAGTATTCCTCTTT[C/G]CGGAGCATCTTTTC
CCTTGCCTTTTTTTTCTTACACACGGCCGGCCGGCCTCTACAGTGAGCGACTTTCTAGCT
ACAGCAGCTTCTCTCCCACCCCTTTG
>f14407_c0s1-714
GTGGCATGCTAGTGGATATATACATATGCGATGGCCTATGCTGTGGGTCTTGTGGAAGTA
TCCCATTTGATCCAGGCTGGACTATCATTTTATGTGCAACC[A/G]ATGAACTGCTCATT
TTACCTAAATCATCTAAACCTGTCGTAACAAATTTGGACCGCTGTTGTGAGTTCTGAAGG
TCTGCTGTTGGCAGTTCCTGGAACTT
>f14412_c0s4-593
TCGTTCATCGAAGAATACACCATCCACGCGTGGTCCAGCTTCCGCTCTGGTCGGACCGCC
AGTGATCCAGGAACCTCGGCATCCTTCCTCGTCACAAGACC[A/G]TCGCTCTTCTCACC
GTACCTTGCCACCAGCACCTGTGAGCATGCTGCCAGTGCAGCTGAAAGCGGCATCACGAC
GGGGATCCTCGCAGGGTTGCCGGCGG
>f14423_c0s2-1393
CAAATATCAGCAAGTGCTACGACATGATTCAGTATCGTGGTTCCAACAAGATACAATCCA
AGAACAATACTGCCGATTTGAGCAAACAGAAAGTGAACTCG[C/G]TCTGAAGAATTGGG
CGCCAGGGAGGGCTCGCAAGGCCTCACAAAGTACATTGTCAGAAGGCACACAACAGGAAC
TCCCAGAGTGAGCAAAAGCAAAAGGC
>f14431_c0s10-125
TCCTACCGAACCATTCCCGTGTGTTAGCATACCGGACAGACAAAAAAAATCGGAGACATA
ATCATCTTACCATATAACCATCTTACAATCAGAGGCATTTT[A/G]TTTATTGCCATCAT
AACCATCTTACCTAAATGTCCATCGTGTAAACAAAAATAGGAAACCTATAGAATTGGAAA
CCTATAAAATAGGAAACCTGCAGAAT
>f14444_c0s10-640
GTCGCCGTGTTTGTGAAAGAGAAAGAGAGGCTGGCTATAATAGAGGAGGTTGATCATGTG
TATGAGAGACTGCAAGCACTAGAGGCAGACAAGGAGTTCCT[T/C]AGGCACTGCATCAA
GTCCCTCAAGACTGGAGATAAGGGCATGTATCTTCTTCAGGAGATCTTGCAACACCTCCG
CGAACTCCGCAATGTGGAACTTCATG
>f14445_c0s1-644
GCATCCTCTTTGCTTATTCTTCCCTTGGCTGCTACACCCTCTGTAAAACTGAATCCCCTC
TCACCACCAGGAGTGGTCTGCAGAGAAGCACTCCTTATTAT[C/G]GTCGATGGGATGCC
AGATGCAAGGACCACCTCTTCGTCTCGTTCTGCTAGCTTCCTCAGCTTGCTGTTCATAAT
AGCTTGGAGCCCACCGCTATTTCTGT
>f14481_c0s6-763
ACTATAGCGCAAGTAAGACAGCTCCCCTGTTGACGTCCTCTCCTTCAAAGCTTCATAATC
CTTCAAGGAGGCGAGGACCTTGTTGAAATCCTCAGGCCTCA[T/C]ATTCGCAGCGACGT
TGCCGCATATCTCACACACGGTGGATCCATGGCTGACGAACCACTTGAGAGCGCAGGCGT
AATGCGCAAGAGCGAGCTCGTTCTTG
>f14489_c0s1-734
AAAGCCTCTTCCTCCTTCAGCACCTTTCTAGAACACCAACCAGCATCCAAAAGTATTGGA
TGCACATACCTATCATTCTGCATATTCTCAACGACCCTTTC[A/G]TGCAGTTCTGTATT
TGTTAGTATCTCCCCAGCATATTCACAAACAAAAGCTCCCTTTGGCAATTTATCTAGAGT
GCGGAGCCCCCAGCCTGTCCCTTTTC
>f14517_c0s1-1359
CGCAGCTTGTGCTTGTAGAGCATGTCATGGCACTCTTGGAGGGCAAGCTTAAACATCGTC
CTGCGACTCAGAAACGATGCCTGGAAGATGGGCATCTTGCC[A/G]GATCTCTCGAGCGC
CGAAGCCAGCTCGGAGTGCGCCATCTTCAGCCTCTCCATGAGGTGTCCCTGGGAGGCCTT
CTCCGCGCCGCTGGGGAGCGCCAAGG
>f14534_c0s3-822
AAGATGATCCAAATCAGGGACTTGTTTGAGGCCACAATCAGGATGGCAGTGAAAGAACTA
TAATTGAAGCATTGAACATGGCCACATTGAATTTACTGAAT[A/G]TTTATGTTCCAATT
GCAGCGAGCAGGTTCTTTCTTCCCCTCCTCAAGATTCTAGAAATATAGTATATAATATAT
ATACTTTATTAGCTCTGTAAATTATA
>f14573_c0s1-134
GTTAATATTCTGTAGGTGCAGGATTGCTTCCATCTTCCCAAGTTCAGTGTACCTTACAAT
CAATTGATGGAGACAATCACGTTATGTAACTTCAGGATATG[T/G]CATACTTTTCCTTT
AAATAAAGCTTCCCTTTACATAAATGTTGATCTGAATATCAAGGGAGTCTTGCAGCTGAT
GTAGACCAAGTATGTTTGTTTATGTA
>f14583_c0s1-446
TGCCAAACCTTCTCAACAGGCCCTTCAGGGCCCCAGATAGGCTGGCAACGTCTAATAGAA
TCCACCCATGGGTGTATATTGGTGCAAGGTGCAAGGACATC[A/G]GAAAGAACAGAATT
CGCAAGATCAAACAAAAGTTTTCTTTCTGACTTTGACCATGAAGTAATCTTGTTGTACTT
CCTCTCAAGCCTCTCAAAGACTTGAG
>f14621_c0s1-1350
AGGGGAATGAAATGGAAATGGTGTAAATAGATGTCAGCTGTTTTCACTTTTTTTCTTGTC
ACGTACAAAACTGCCATTGGCTATACAAACACGGCATGGTA[T/C]ACGGTTTGTTTGGA
CTGGAGCTTTCTGACAAAGCAGTCGTAGCTGGTAAGACCTAAGAAGCAGGTGAAGCTGGA
TAACCCGGTGGA
>f14626_c0s5-436
TTCCTGGAATATGTTGATTTGAGTGACATAAATCTCAGCGCCGTTGATGTGTTCCTTGTG
GCAAACACAATTCCAACTCTAAAGGCCCTTATTCTTATCAA[T/C]TGCTCACTTCCAAA
TGCAAACCAGACGCTCACACACCTAAACCTCACAAAACTTGAGATCCTTGATCTCTCCAG
AAATTATTTGGGCCATCCAATTGAAA
>f14646_c0s30-379
AAAACACAGAATTCACCAAAAAGATAAGGCCTCCTCCGAACACGACGACGCCTTCGGTTC
TCACGCGCCATCTCTACGGACAAATACGGGAAAAAAGGATC[A/C]CCTACAACAAACAC
CAAACCCTAAGAAACAAAGATGACAAATAAAATGAAAGACCAAAGAATCAAAGAATAATA
CCAGGAGGGCGGGACGAAGGGACAAT
>f14659_c0s2-186
AGTTGATAGTATCAAGGCAAGCAGGTGCCTAGTTCGGCAGCCTCAACATGGTACAGAACT
GAACATCTCTGCAAATTGCGGGTGCATCGTTTAGTTATGCT[A/T]GGGCTCCGAAGCTT
CAGTCGTTCTCACTCATCCTTGGGAATGTGAGCGGCGAGCGCGACGGCGTTGACGTAGTC
GTGCACCCGGTGGAACGGCAGGCCGG
>f14694_c0s3-219
CAGCCTGGCGAGCGGGCAGCAGGTGGCCATCAAGCTGTGCAGGGCGTCGGCGGAGGCGTC
CAAGGACTTCCTCCGGGAGGTGGACATCATCACCAAGCTGC[A/G]GCACCAGAGGATCG
TGCCGCTCGTCGGCGTCTGCGTCCAAGGCCGCAACCTCGTCTCCGTCTACAGATACCTAC
CCAGAGGCAGCCTCGAAGACAACCTG
>f14695_c0s2-960
AAGTTCTTGAAGGAAATCATGTGGCGTTCCTCTAAAATTCATGTCTCGCGGGAATTAAAG
TTGCCTCCACAAGAAGAGTGTTTCTCGTGGCTCATTTTCTC[T/G]TCAATTGAAGAATA
TTTCTATCAGAAGCAGCATGCAACTTGCATGGACCATGCACATGAAATTATTAGACGTTT
AAGAAATGATGCCAACAGAAGGGAAC
>f1471_c0s2-401
GCGAAGCGGCCGTTCCAGAGCTCTGCGTTGGCGTTCATGATGGCCCCGGCCCTGCCCTCG
GCGCTCTCGCCCTGGAGCAGCGGCACCAGCGACGCCACGGA[C/G]AGAACAGCCACGGT
GTAGGCGAACCAGGCCTGCCCGGTGCCGCTGCCGAGCTGCGAAAGGAGGCCGTCGCCGCG
CCCCGCCTCGACGGCCAGCGCCGTCA
>f14732_c0s6-157
TGTCCCATCACCCTATCAGTCACTGGCGCCTCTGAAGCTGCCATCTCCTCATGCCGGAAA
TTATAACTTCGGGCATTATAATTATCCTCGTAATCCTCCCA[C/G]TCCTGTATCTCAGC
CTCTTCCTCCGACACCTCCTGGATATCATCCAGAGAGAAGTTCTTGCCCGCCCCTGTTTC
AAGGTACGGCCTGTTGAGGATGTAAT
>f14735_c0s2-2231
GCCACCACCATCCTCGTGGTCCGGGTCGGGCGTGGCGCGTATGATGGCGCGCTTGCGCAG
GTCGCGTAGGTTGTCGACGCGGAGGAGGTAGTCGATGTAGT[C/G]GAGGAAGTCGGCCT
TGCGCGGGGAGTGTCGGCGGAGGCGGAACTCGAAGTCGCGGCGGCGGCGCACGACCTCGG
CG
>f14756_c0s4-1044
CTCTGGATGCTGTTCTGTGACGGATTGGCCTGCCGTTGATTCTGCTGCTGCATAGTCGCC
GAGAACTTTGCATGAAGCGGGGGCGGTTGTGAAGCTAAGAC[A/G]GTATGACTAGGAGG
AGCCTGCATCAAGCCTTGGTTACCAATATCTGGGAACTGCTTTGCCGACTGAGGCACAGA
AGGATAAAGCTTGTGCTGATTCCCAG
>f14773_c0s1-102
TACAACACCAATCTGATACGCCATGTTGTTAATGACAGTGGCACACCTGCGAAGCCTGGA
GAGGAGATAGATGTCTACATCTTCTCCCTGTTCAACGAGAA[T/C]AGGAAGCCCGGCAT
CGAGTCGGAGAGGAACTGGGGACTGTTCTCCCCAGACCAAAGCGCCATCTACAGTCTAGA
TTGGACTGGCAGAGGAAATGTGGACA
>f14799_c0s2-273
CGAGCGCGCCGCCGCTGCTTGAGGAAAACGCTATGCAGTTCAGCGCGTACAAAGAGGTGC
TGCTGGCGGATCCCCCGGAGTGGTTGCCGGATAGCTCTACC[A/G]GTGTGTGCCTGCAG
TGCAGCAACCCTTTCACGGCCCTGACCCGGGGAAGGCACCACTGCCGGTTCTGTGGAGGT
ATATTCTGCAAGGAGTGCTCCAAGGG
>f14862_c0s2-104
CGGATTGACAGAAAAGAAGCTCTATTAGCAGTAGTAGGATGGTGACCTAAGATCTTTTTA
TCAGGTAACATAGGGTTCGAGGTCTACAACAGAAGTAGACG[A/T]ACACCAGTTCAGAT
TCAGAAATTAACAAGACACTAGTGAAGACAAGCCCTAACCAGGGATGCCACTCACTAGCG
TGCAGAATGTTCGAAACAGAGGAGCA
>f14879_c0s5-279
TTCCGTCAGCTCATCATCAACCTCGCCCAGGCAAACCATCGCATTTCGACAAACATCCAA
AGAAGAATATATGGGCATTCAACTCAAGTTGAAATTCGGCC[A/G]TTGAATGAAGAGAA
AGCTGTTCAAAATGCTGCCGATCTTATCGGGGAGCTATTTGTATTCTCGGTTGCTGGGGC
TGTTGTGGTCTTTGAGGTGCAAAGAA
>f14905_c0s1-404
CCGGCCTCATGACCTCCCTCTACCGCATCCTCCCGCTGCCCGTCGTCCGCGGCATACAGC
TCTCCCAGGGCCTCTCCTTCGCCTTCACCGCCGTCAAGTAC[A/G]TCCGCTACTCCCAG
GACTTCTCCACCTCCTCCTCTGCCTCCACCTCCACCCCCCGCTCCCTCCTCGGCCTCGAC
GGCCTGGCGCTCGCGCTCGTCGCGCT
>f14995_c0s1-1326
AAAAACGCACAACTCTTTGGCCAGAAACAACTTATAGCAGAAATCCTTGCTAAGCAGCAA
GCAGCTTCAAGGATCACAGGCCAAAGAACCAAAATGTTCAT[A/T]GATTAAAGCAAGAT
TTAATCATATCTAAATTGGATATCTATCCTATAATGTTCTGGAGGTAGTTATAGACTTAT
AGTTGTTTGATGATCAGCAATACCAT
>f15000_c0s6-787
GTCTCTCTTTACTGCTGGACTCCAATTTCGTTGGCTGGCTGGTTGCTTCACCTTCTTTCG
GCGAATTATTCCCAACGCGAGATTGACTATGCGAGTCGTTC[T/G]CTGCTACATCCATC
TCTTTCAACTTCTCCTCCTGCCCGGTGGTACCTCCATTGGGCGTCTCAACTACAGTTCCC
TTATCTGTTTGACTTGTTTCTTCGCA
>f15015_c0s3-723
CGGTTGCTAGCGGTGTGCCTCTTGTCGGCATTCCACATTGGGCAGACCAACCCACCATCT
CAAAGTATGTGGAGAGCGTGTGGGGCATGGGTGTGCAGGCA[A/C]GAAAGAACGATAAT
GGGGTTCTAAGGAGTGGGGAAATCGAGAGATGTATTAGAGAGGTGATGGACGGGGAAAGA
AATGATAAGTACAAAAGGAATGCTGC
>f15026_c0s2-226
CTTGGTTCCTTTCCTTTGCTTGTTGATAAGGTGGGCATTTGTTCGTCAAGCGAATGGATG
ATGCCAGTAGGGGTTGGGGCCTTCCCGCCTTCCTGAATACA[A/C]ATGGCTGGTATTGA
GTGCATGGTGCACTGCATTCTCCTTGGTCCTCGGTTGCGCAGGACTGTGAGCTCATAGGA
GACGGTAGCAACATTGTAGTTGCCTA
>f15080_c0s2-754
CCTCCAAAGATCCTCGCCATTCCAAAATCTGATATTTTTGGGTTCATCTCTGCATCTAAC
AGGATGTTGCTTGGTTTGAGGTCCCTATGGATTATCATCGT[T/C]CTCGAATCTTGGTG
GAGATATAGAAGTCCTCTTGCTACACCTTTGATTATGTTGAACCTTCTTGGCCAATCAAG
CATAGACTTTCTTGCAATATCAAAAA
>f15093_c0s6-1086
TGGGATGAATTCCAGAGTGAAGTGAGGAAGAATCACGAGAATAGACTTGGAGGTCCATAT
GACAGATTACCTGGTGAGAGTCCAAGGCAGGAGGAGTACTT[T/C]TACTCAAATCCTAT
CCCTGGATGCCTGTGCAAAAAGGTGCAGAGTGTAAAGTGAAACAGATTTATTACAAAAGG
AAAATGGTTCAGCCTTCAGACACACT
>f15105_c0s1-193
CAGCCGATTTTTTTCCGGTTACAAGTAAGGTTACAACTACAAGGACCGAGGCACCACAAG
TGAGTATACATATACTCTTCTACCATAATGCTAAGTCACAC[T/C]ATTATTACTGAGAT
GGTAAACAGCAGGCCCTAAGGCAACAAGCATGAGCTCTTTGTTGGTAGAGATGCATACAC
ATTGTGTTCATCTGAATCGCTAAATC
>f15129_c0s3-99
TCCATTTGCAGTGTACAATATTGGACAACATTATATTCAACAGTATAGTTCACCAGTACA
TGGTATATTATTTGCAAGCTAATAAACAAACAAATGTA[A/G]TATCAAACTATTTGATA
CTACTTTCCAAAGAGTCAATACAATGACTAATTAATTATGGTTATCTGCCCAAAACTGAG
CTTGAAGCCAGTCAACAGTCTTC
>f15155_c0s1-428
AGGAATCTTGAGTGGTGTTCTTCGATCTTTGGTCCGTTTAAGAATATCTTGTGTTTTGCC
TTCACATAAGTCAGGTCTCGCTACCCGAGATTTAATAACTT[A/G]TATCATTTCGGCTT
CAGGAACTCCCTAATGTTACAAAGCATGCCTTTGTCGTATGGGTTGACAAACTTGACTCC
ACAATCTCTTAGCTATAAGAAACAGC
>f15169_c0s7-827
TATATCCAATCATTATGTTCATACCATTTATGCAAAGGTTCCTCGTTGACAGAGGAATCA
ACATGCCAGACAAAAATTCCACTACCACTGTCTGCGCTTAT[A/G]CAAAGGGACTGGTT
ATCATTGTCAACAACAACAACTGCTGTGATTTTGTGTTCATGACCCTTCAAAGTCTGCAC
ATGAGATAAGTCCTGCAGTGACCATA
>f15179_c0s1-322
GCCGATGATCAGCACTACATACCCAGGGCTCTTCTTATGGATCTAGAGCCAAGAGTGATC
AACGGAATACAGAACAGCGAGTACAAGAACCTATTCAACCA[T/C]GAGAATATATATTT
GTCTGAGCATGGTGGTGGTGCTGGAAACAATTGGGCTAGTGGATATCATCAGGGTGAACA
AGTTGTTGATGATATCATGGATATGG
>f15196_c0s2-770
GAGTGATATATGCTGAAGTATTAGGCCATAGAAGGGTTTTAAACAGAGTTTGCTGCGAAG
TGTAGTGGTTGGAGAATTTAGCCCAACAGTGCCTGGTAGAA[C/G]TTGCATCAAATTCT
ACTGTAGGTTAACTCACATTCTTAGCTGGGGGGAAATGAAATTGGATGGCATGATTCTAG
TGACAACAAACAATGCTAGCTTGCTT
>f15203_c0s1-2081
CAACAAGAATGGCCCATAACTATCTTCCTCAATCTGAAACCCCCTATCTTTCATCAACTC
AAAAAGGCGATATGCGCGGAAAATATGTTCCACCGCTGAGT[C/G]AATATCCTCGCAAT
CCCTCGCCTTGTCCAAGCACACCCTAATCAATGCATTGAACTCCTTGATCCCGGTTTCCC
TACCCAGCCTCCCGAAGAACTCGAGC
>f15217_c0s2-295
GCCAAGTGTCGACCATGTCGTCGTCCTGTGGCCTGCAGCGAGGGGTGCGCGGTTGAGCAG
CTGGAACACGCGTGGAGCTGGACGGAGTGGCGGAACGGGAC[A/G]TTGGAGTTGTGTGA
CGCGAGCGGACCATGGGAGGATGGGTGGGAGGAGGTGTTCGACCAGGCTGCCGGCAAGGA
GGCAGCAGAAGAGCGCTTGAGGGTTG
>f15226_c0s2-847
CCGATAAATGATGGAATTCTTCTTATCCTTCTTGCAGGCCAAAGTAGAACAGGTTGGTTT
TCTTTCATCAGCATATCTCAAGGAAGACAATGGAATTCCAA[T/C]GACATGCTCCTGGT
TGAAACTCTCCATTGTTGTTTGCTGAAACTGTTTGTTGCTAGTTAGGTTGGTTCTTTCCC
A
>f1527_c0s2-786
CATATTTTCATAATGGATACATCCTTGCAAGCGCCTTCCTCAAGGTCAATGCCAACTTTC
ACATTGCCAGCAGCATGCTCAGCATAGAGAGAAGATATTAT[T/C]TCCATTGCACCAAG
TCCAGCATTTTCAGACAGGGTTCTTGGAACCATTTCGAAACTTTCACCGAATTTTGCAAT
GGCATACTGGTCCAACCCTGTTTCCT
>f15274_c0s1-1184
GCTCCTTGACTAGCCGAACGGAGAGCGAAGTGAAGCCGCACTCCCTGGCGACCCTCTCGT
CCACCGGGTCCTCGCAGGAGGCCAGCTTGAAGTCGGTTCCG[T/C]CGAACAGGCTGTTG
GAGCTCATCTCCTCGACGTGCTTCTCCAGCGCCGCCATCCTTCCCCCGAGCGTGGCGTTG
ACGCCGTCGGGGCCGACGCGGACGCG
>f15290_c0s5-391
GTGATCATCGTGGCCGACGATGGACCCGACGCCGACACGACGAACGAGTCAAACCCTTCA
CTCTGCATCAGGGCCAGCATACTGAAGCTCATCTGCGTGGG[T/C]GTCAGCTCGGGCAA
CGGCATGTCGCCTTCGAGATACTGCATGACCTGCCGCATGCTAGGCCTCGCGCCGGGCAG
CGGGTGCGAGCACATCAGCCCCAGCT
>f15321_c0s3-383
CTTGGTAGCTTTTGTCGCGTCACTGGTAACTTCAGTAGCCAGAAGTTTCTGAGCAGGTAG
CTGGCCAATGAAAAGAACAGTCTGCGCCCAACCAGCATACT[T/C]CCCAAATTTAGCTA
CAAATGCATCGGCCACAACAATACTCAGCTTTGGGGTCAGGCTCTTGCCAGCTAGCTCAG
GTAACAGATATTGTGTGGCAACCTTC
>f15365_c0s12-411
TTCCCCAGTGATATTACCTACTTAGCTCAGTCCAATGAAGTCCATGATTTTTTTTATCTG
ACCTGCAACATCATAATTACGCACTACTCTTGTGGTGGTGA[A/T]GTTACTCTTCGAAT
TTCTCTAAATACGCTCTTAGAAGATGGTTAGAATTGTATTCTCAAATTTCGGTAAGAACT
CTCACTTTTTATTTTCGTTTTGGGTG
>f15368_c0s2-811
GGTGTAGAGTATGGATTCATCTTAGCCCCAGGTGCAAAAAGACCGGATGGCTGGGCTTAC
CGGTTCCCGAGTACAAATACAACCATTTTATACCATTGGTC[A/G]TCGACACTGTGTGA
TTTGGAGCCCCTGAATTCATCAGATCCGACGACCAGTTATGCTATGCACCTTGATCGTCC
ACCTGCTTTTGTGAGGGATAACCTAC
>f15462_c0s2-1221
TCATGAGCAGTGGCAGTGCAGTTTCCTGTGGGTTGAAAGAGGAAAATGTTGCATGTGGCA
CGACAAATGGAACCAGCGAACCTCATGCAGATGGTGAAGAT[A/G]CTTGCCAGAAATTA
GCAACAGGTGAAGTAGCTCCTTGTGAAGATGACACAACTTGCACCAATGCTGAGATTCCA
CATGTTAACGGCATCAGCACCTCCAG
>f15464_c0s3-268
TGCTAGAATCTCAACTTGATAAATTATACATATCATGTATTCTCGGAAAGACAGAAATAT
TCCAAGATAGTAACTTCTGTTGTCAAAACATGTACTACCTC[T/C]GTTCCGAAATGTAA
GCCTTTTTAGAAAGGATCACTGTTCCAAACAACATAAGTGCGCCTCAGGCCACCAGAGTT
ATATTGCACTCCTTGCCCATCTTGGG
>f15466_c0s4-1071
ACAGCAGTGGAAGTCGCGGATAAAAGTAATGCCAATGGTGTGAAACAGCTTACTGGTGTT
TCTTGTCCAGATGAATGCACCCTAACTAGCTCAACAGCTAC[T/C]GACAGTAAATCAGA
GGCTACTGCCCATAGTGAGACTAGATTAATTGAGCAAACTGACAGTAACTCAGAGGCTTG
TAGTTATGTACAAGTGCTAGTCTACC
>f15479_c0s4-396
ACATCTGCCGAATCCTCCATTCCCTCATGCTTTCTCTTCTTCTCATGATGCCCACTTTTA
TCCTTTTTCTTATCCTTGTCCTTATCTTTGTCTTTAGACCG[A/G]TCCTTATGTCGATG
TTTGTGCTTCTTATGCTCCCTGTCCTTATCTCTGTCTTTGTGCTTTTTATGTTTCTTCTC
TTTGTCCTTAGACTCACTTTTTGACT
>f15501_c0s4-1157
TGAAATGATCCAAATTCCAGGCCAACTTCAACCTGAGAACTGGAAAGTGCTTGAAATTGT
TTGCTTGTCAATACTAGAATGGAAGTTGTACAATGAAAAGG[T/G]AATGGAAAATGTAC
AATGAAAAGGGGGCGGCTTTATTTTGTTCTTTAAGCTGCCCTGTTGGATCCAATGATCAT
ATAGCGGGGCTGTGGGGGTGTCAGTG
>f15539_c0s12-740
TGGTCGTGCAACTATTTCCAGCCCAAATGCCGTGCCGTGGATGTTCACAAACATACCAAC
CAGGCAGCAACATCTTCTAAAGGCATCACCAGAGCTATCCA[C/G]TCAAAGGACATGCT
CATCCGCGAAGGATTGTTGGACAGGAGAGAAGACAGTATAAAGCATGTGTAAAACAGAAA
CGAAAACATAGCCGTTTGATCTCCTG
>f15572_c0s2-5867
GGGATGGGCCTGTGCTGGTCCAAATACTTCAGGAGCAGGCGGATCAGCCGCAAAGGGCTC
AGGAATTCCCCCTGAGTTTCATGATCACCTACTGAAAAGGA[A/G]GAAATTGCTTGGGG
GCGTTCGAGAACAGGCATCTGACCTTGTTAAGTCCTGCACATCTGTTTTGGAGTTTGAAG
CATCTAGAGATGGACTCTACTTTGTG
>f15596_c0s2-1036
AGAAGACAGGAGACCTGGTGTCGAAACAATGCCATTGCCTTGCTTCTGCCTAGGGAGCAC
CTGGCCATATCCAAAATGAAATACATTTTGTTGCTGTCTGC[T/C]ACATTTTGGTCCCC
ACGTCAGCGCGCAAGGAAGATACAGTGGTGCCTGTTTACACACTGATATTGCGAAACTAA
CCTAGTTAGCTTTGTAGATAAACTAT
>f1560_c0s2-457
CCTCCCGAAAGACCCGCCATGGTGGTCGCAAGCCATAATCCCACATGCTGACACGCGCAG
GCAGTGTGTAATCAGGCCACGAGTTTGATACTATGCCGCTG[C/G]CAATGCATGTATCG
TAAGCTATCATAACAGTAGTATTAATGTGATGGAGTATCATCTTTGTGATGCATAGTATG
TAGCACTGTTGTCTTTTCAGCAACCT
>f15642_c0s1-1002
TCCTGCATAGATACGTGAGTAGCGATCGTCCTCCAGCAACTCAGAAAGTATCAAGAATAT
CGCCTGCAGCTGGTTGTCCAAGTTTCCTGTGATTGTAACCA[A/G]CCTATCGTGCAGAC
CATAGTATTTGTCGTGCGGTGAGATCACAATTCCAGCATTTGATACTTCAGCTAGTG
>f15704_c0s1-398
AATGCCTCGCCAGTTAGTACAAGACATCGCCGCATGCCCACATCCAACCAGTCTTTTCCT
CCACCAGTTTACTACAAATCCCACAAGACACTGCTAGATCA[T/C]ATGACATCCCAGAC
TCCCGTCGGGGTCAAGGGATATGTACGAATCCACCCTCAATGCTCAGTTCCTTGTTCAGT
TTGACATCTTTACGGCATACGCCAGC
>f1575_c0s1-173
TCTTAAACGTGGTCTCCAACAACTTTGGGGGCGTCCCAGGGACTTATATAGGCGTTCGGG
ACGACCTCAGGTCGAAAAAGTACGGAAATAACCGACCCAGA[A/T]TAGATCTGGTCGAG
ACAGACTCGGACTCTGCCGGTCTGGGGGCCGGTCGACCGGGCCTGGGACCGGGTGGTCCG
GTCCTAGACCGGGTCTGTGACCGGGC
>f15752_c0s1-707
TCCTCCTCATCGGAGTTGCTCTCGTGGGAATCGGAAGCATCAGTGTCCTCGTCGCTGCTG
GAGGAGCCATCATCTTTATCATTATAGTCTGAGACTTCACC[A/G]TCGTCAGAACTAGG
ATCATCTAGGTCCTTGGCATCCTCCTGTTCTCTAACTTCATTATTCTCTGGACTGATGTC
AGATCCTACATTGGCTCCATTGTCTC
>f15761_c0s4-2832
CTCCCGCAACACTGGCTTTGGTTCATGAACAGAGACATAAGGGATTCCATGTCCATTCTT
TGATGCATTGGGAGACACGTGATGCAACTTTAAACGTTTCG[A/G]TGCCAATGGCTGCT
CATCAGTAGTTTCAACCCTGACAAGGTCAATATCCATTTTATCCTCGAGTGCACCATTGG
TAATTCTTTGAACCGCACTCTGCTTC
>f15768_c0s1-380
CAGCTCGGCGGCCTCATCGACGGCCAGCCGGAGCGCGTGCTGCAGTTCCAGGCGCCCGCT
GTGGCGAACGCGTTCGACATCATATCCATGTCGCCGGGGCT[T/C]GACCTGTCCGGGTT
ATTCGGCGGGAGCAAGAGGAGCAGGGAGAAGCGGTTCATGACGACGGCGTCGCCGGAGCA
GACGCTGGAGCAGCTCGGCCGGGCCG
>f15779_c0s2-2070
ATGTCTAAATAGCAGCCATACAGAAACTACAATGAATATACTCCCTTTGTTCCAAATTAA
TGAAGTTCTAGCCTTGTCCTAAGTAAACTTCTTTTAAGTTA[C/G]ACCAAGTCCATAGA
AAAATCCGCAACACCAAATCAATTCTGTTAGGTTTAACATAAAATATATTTATGTACTAT
ATATACATATATATATTTGGTGTTGT
>f15818_c0s2-308
CATACAAAAACTGATCGACATTGGCAGCAAGATATTCTTAATAGTTCAATTGAGAAGCGA
AACTACAGCTAGCTCAATTTACACCTGGGCTACAAGGTTCT[C/G]ACAACGACGAGCTT
CTTCACAAAATACCACCTACAACTACAATCAGCAACTACCACTTGACACTTCATGGACTG
CAGGAGCAGCAACAGTCAAGGTTGTT
>f15828_c0s1-796
CGGACGTCGTCGAAGACCATTGTCACCCTGGCGTCGATCGGCTTGTCATGATGATTATGC
TGCTGCTGCTGCTGGTGCTGCTTGGCTTCCCCTGTTTCCTC[T/G]CTGGGTTGTTGCTG
TGCTGTCTCTGTCTTGGTTTCGTCGGCCTCTTTCTTTTCTTCAGCCGGCGGTGGGGTCTC
TTCGCTGGTCTTCTCGGGTTCCGGCG
>f15867_c0s6-92
TTCAACTCTGCATCAAGTTCACCCGCTAGAGAACCCACACGTACACAGTACACATGCCGA
AGGTTTTGGGGGCGGCCATAAGAGAAACCAT[C/G]ATGGCCGAGGAGGAGGATCTAGGG
GCGGCGGACATGCCGCGGGTGGTGGGCGCCCTCTCTGTGCTTCTTGAGCGCGTCACGGAG
CGCAACGACGCGGTGG
>f15869_c0s3-766
TGCATTGAGATCCCACTTATCCACTTTTCCTTGCAATGTCACGCTGTAGAACCTCCCATT
GTGGTATGCACAGTCAGTGTACCGATCTAGCTTGCTCAGAT[T/C]TAACATGGAAGCAG
TTTGCCACTTGCTTTCGCCTGCCCTAACGAAAGAAAGCCAATCACTATCTCGGTGGATGA
TCATCGCAACATAGTCACCACCATTA
>f15883_c0s1-953
CTGGGCCAGTCTACAAAGTGCTGCAGGGAGAGTGAACTCTGTTGCTCATTCAGACCCTGT
GACGCGAGCAAACTGGCATTCTCCAAGGAACTATGAGGAGA[A/G]CTCATCAGTGAATC
GGATGAAACAAGGCCGTAATCTGGCCTTGTGTTCGTCACTTCAAAAGGGTTATGTTCCTT
TGAGAACGGGAAGAGGCTACCCGTAT
>f1589_c0s7-74
CTTGCAAGCGATTGGCTTGGGTTTCTTCACAAGGACAAAATCAGAGGTATTTACGATGGA
AGCGTGTTCACCA[A/C]GTTGGAGGAGAAGAGGAAGCCTTTTCAAAGTGATATGTGATG
GACTCTAGCAATTATGCACCTTATTCGAAGTGCATTTGATTGC
>f15908_c0s6-276
ATCGTCCCTGATGAGGTCATCTATGGGATCCTCGTCAGGATTTACGGTAAGATCGGGCTC
TACGAGGATGCACAGCGCACCTTCGAGGAGATCGACAGGGC[A/G]GGTATGTTGAGCGA
TGAGCAGACTTATGTGGCTATGGCTCAGGTTCACATGAATGCTGGGAACTACGATAGGGC
ATTGCTAGTTTTGGATTCTATGAGAT
>f15946_c0s2-919
GTGAGCTTGCTGTGGACGCCTTGAACCGCAAGCTCCTCGTGGCCATCAACACAAGCGGAC
GGGCGTTCATGACACACTTTGTGGTGGATAACAAGTTTGTT[A/G]TCCGTATGGCCATG
GGCGGAGCCATGACGCAGATGCGCCACGTCCGGGACGCATGGAAGCTTGTCAAGGAGAAG
GCTAAGGAAGTCGGTGCCCTTCCAAG
>f15974_c0s1-145
AAGCCACAGTGTCACATACACATAGTTATCATGGATGCTTCTCTTCTTATCAATTTATCG
AGTTAAAAGCAGTAGGACAAAATACATCAACCTTACACACA[A/G]ACAAATCTGGAATG
ATTACATGTCAAAAACGTCTGGAACAAATATTTGTAAGCATAGAACAACGGAAGCCACTG
CGCCTGCATTAGACAACTAAGCTTCA
>f15980_c0s2-750
TCTGGAACTTCCTGGCAAGGACTTTGTGTCATCATGCATACCGTCGTTTATACCAGCACC
AACTCCAACTCCACTCTGACAGCTTGTTTTGTCGATTCCAT[A/G]GTCACCACTGACAT
TTTGCAGACTTCTCTGGCTATTGATTTGCTTGTTTCGATCTGAGTCCTCGGCACCATTGT
GAATTGGAACACCTGTTGAGGTAGAA
>f15986_c0s2-406
ACCGCAACTGATGAAGGATCCTGTCGTGCGCTAGTGCAGTGGTCTGCTTGATCAGTGAAC
CTTTTCAGTCTGATTGTTTCTGCAGGTTAATTATTATTCGT[T/C]GATTCAAGTAGCCC
GTGTGTTTTGCTGCGATTTCTTGCTTCCATTTTAATTTGTATGTACGACTCGTCCATGTG
TACGTTGTTTCCAAATGAAATGAACT
>f15991_c0s2-613
TTGTTCCCTATGTGTAAAGTTGCGAGGCTGCTGTACATGGTGGCCGGCAGAGTCCCGCTG
AGCCGGTTATTCCGCAGGAGCAGCTGCGTAAGCTCTGTCGC[T/C]CTCCACAGCGCTTC
AGGGACCTCACCGGAGAGCTGGTTATTGTCGAGCTTCAGGTTGGCGAGGGTGGCGCAACC
GGCGAGGCCTGCCGGGATGGAGCCGG
>f16013_c0s1-69
ATCCACCTTCATGCCAAAAAATACCTTCATACAACGCCCTCGTTCCACAGCAAATCAATC
ACAGGTAG[T/C]ACACTATTGGTGGACAGACTAAAACCTGCTCTCTTAATGTGAATAAA
AACAATGCACAAACTGGACAACAAGGCACCAGTGGTCTAGTGGTAGAATAGTA
>f16036_c0s7-1215
CCAGTTTATGCTTCTGAGCTGGAGTAGCACTTGCACAGCTGCACAAGTGCAGTTGAGCAA
GTACAAGAAGATGACTCGGAAAAGAAAAGGAAAACTAATGG[A/C]GACAGGACACATGC
AGCAAGAACAAATTGATGGCAATCAATCAACCAAGTGGCGACTAACTTAATTAATGAGTC
AATCAAGGGGGGATTAATCAGTGCTC
>f16077_c0s3-304
CGACCCTAGCTAACACTAATAATTTACAGTCATTTCTGTCATACGAGGAAATCAATTGGT
CTTGCGTTGCAAACTGAGTGTCACGCGGCGCCCTGATCATC[T/G]TCCTCGCTAGAGCT
TCTGCGGCCGTCATGCTCGGCCCACAGCTGGACACGGCCGGGAGGGACGCCAGAGTTTAT
CTTGAACCTCTCGAGGATGAACTTGC
>f16099_c0s1-355
GATGAGGAGGAGCAGGAGGTTGCTTCGTTGGCGATGCGGAGTATCAGGGCAGCGTCGTTG
ATGGCCGGGGAATGGGTGCCTGAAACCAAGGAAAACGAGGC[A/T]GTTTTCGATGCATT
GAGGGAGGCGTACCGGCTCCTTATGTCGAAGCACTTTGGCACCATTCAGGATTGGATATC
TGTGCTTATTAGAGTCAATCTTGCAG
>f16116_c0s3-573
CGGCGATCAGGCGGCCGGCATGGAGTACGTCCCCGGCGCGACGGAAGTCCACATGGCGCC
AGCGCCGGCGCCTTCTCCTCTCCCTCCTCGTGCTCCCTTCT[C/G]CTGGAAGGACTGAA
CACTCCTTCCTCCTCCCATCTCTGAACATCTCCACACACACAAAACCTCCCTAAGCTGTG
AGATGCACGCAGGCTGCAGATTTTTA
>f16121_c0s2-651
GCGCACCTGTCGGCCTCGTACTTGTCGGCGAACCAGATGTTGTGCAGGAAGCCGCAGGTG
AGGGAGATGCAGTGCCGGTCGGCGAGCTTCTGCACCAGCAA[T/C]GGCGCCACCTTCTC
CCCCTTCCAGTCGTACACGTTGAACGCCAGCGACGGCCCCCGCTCGAACTTGACGCGCGG
CCCGTACAGCCGCACCAGCTGCTGCC
>f16122_c0s1-568
TGGCAGAAGGTCATGAGCCGCTTCACCGACTGCAGGTACTTCCTCGTCGTCTCGTCGTTC
ATCACGTGCGCCACGCTGGTGGTGTGGATCTTCTCGCGGGC[C/G]GACCGCTCGTGGAT
GCCCACCATGGTGACCCCGATCGGCCACGGCGAGTTGCCGATCGCCAGCTTGATGTAGTT
GTCCGTCGCCGCCAGGTAGTCCCGCC
>f16177_c0s1-419
TGCGTGCAGTCAGCGTAGCTGCTGGGGTTGGCGATCTGCTCGGCCGTGAGGGGTGCGAAC
TGCCGCCGGAAGATGGTCGGGTGTGCGTCGATGCGGTTGTC[A/G]GAGAGCTGGGTGAA
GTTGAGTATCTGGACGTGGATGCCTTTCTTCTCCAGTGGTCTGAAGATCTTCCCAGCCTT
GTCCATCATGCTGTAGTCCGTGGTCG
>f16232_c0s4-292
GATCTGGCTTTGCTGCTGATCTTGGCGTCCACGTCCTCCATGGGCTGTTATTGTCACCAT
AGTTCTCCTTGCAACTTTGGCTGTGATCTTGATACTGATTT[A/C]CTAAATGGTTGACT
GGGAATGATTTGTGGTTTTGGCTGTTGAACTGAGGTTGATGTTCTTGGATGGACAAGGGA
AGTAGTTGATGGATTGATTTTGTGAT
>f16294_c0s1-777
TTGGTTTACCATCTTGTACAAGAGCTTCAATCAACATCTGATATGTAATCTCATTTGGCT
CAATACTCTTCATTTTCATCTTATGGAACCACTCAAATGCA[A/G]CACTGCCCTTACTG
TTCCTCACGCAAGCACTGATTATCGCGTTGAAGGTTACAACAGTTGGTTCTATGTTTGCG
GACAACATATCCCGAAGAACAGCATC
>f16302_c0s1-370
AGGTAACCCTCAACAATCACCGATTGGTCCTCCGGTGCCAGCCCACCGTTGCCATCGATC
CTCTCGTACTCCACCCTAAACTTGGCCACACAGGCGTCGTC[T/C]CCAGCCACCTCGAA
CTTCACCTCGTTCACCAGAAACTTGAGCTGGTTCCTCACCTTTCCGCCCTCCAGCACCTC
AGTCCTTAGCACCCGCGCCGCGTCGT
>f16345_c0s4-315
GAGATGCTCACCGTGGTTCCCCGGGTTTGCAAATCCTGGAGCCGGGTGGTCGCGGGGCCC
TACTGCTGGCAGGAGATCGACATTCAGGAGTGGAGCCAGCA[A/G]CATAGCAAGCCTGA
CCAGCTCATCCGCATGGTTCATACGCTCATAGCTCGTAGCGGGGGCTCATTCCGCCGCAT
TAGCTTGTCCGGGCTTCCCAACGACT
>f16350_c0s3-611
TCAAGACCACACGAGATAGGTAAAAGTGAACCCTTGTTTGGGGAAGTCATATATGGAGGG
TAAAATGACCTGAGTAGCGATCAATGGCAGTAGTAAAGTCA[A/C]TTTGTCATAATATA
TTATGGATACTTCTTTAGGCCCATTGCAGAGTTGCCATCGAAAAGAATGCATTCAGAAGA
CACAGGTAAAACGGAGAATAACACCC
>f16419_c0s1-1071
GTCAAAGGTGTATGTCTTGTTGCTCGCCATGAACTCGTTAAAGAAATCATCTGGGTCACT
AGGATTGTACCGGAAATTACTTGGACCACTTGGGCCTGCAG[T/C]TGTGGAGGTACGGC
TATACGAACCAGGTGGAGGCATCCCCTTTAAACCTTCTTCACCATATTGGTCATATACTG
CACGCTTTTCTGGATCACTTAGTACC
>f16425_c0s2-1400
AGGCGATTGTATCTTAGCATACCTTTGCAAAAGTTCAGCATCATCTTCTGTCTCAGTTTC
TGAGCATTCACTCGCTGAGGAATCAGATTCATGCTTCTCAA[T/C]AAAGTTGGGAAATG
GTTGCTCTTGGGGAATGGTATCTTGTTGCTTTGGGTAACTATCAGTCTCACGATGAGCTT
CTGTTAAAATTATTTGCTTAGCAAGA
>f16452_c0s4-417
TGCAGAACCTCTTTCAAATTAGCGAGAGCTGTAGTGTCCCTCGGACTTGCAGGCTTCTTG
TTGTAGTTCTCCATTCTGCTTCCAGGAGCAAACATGGTGTT[C/G]TCAACTTGACTTGT
GGGAGATCCCGTAGCATTGTCAGTAAGAAGATCCTCGACACTAGCCTTCAAAGTTCGTCT
GCAGTCTAGGAACTGCATATCAAGAT
>f16455_c0s1-335
GAAAATCCAAGAAGCATGACGGTGACACAGCGAATATGCATGCGGAGGATGTCCGGTCCT
ACCAATCTTGGCCGTAAAGCAGGCCGACGCCTCCAGTTTGA[A/T]CATACAGGCTCTGG
AACGGCGGAAGCATGGCGCCGGCGACGGTCATGTACTCTGGCACCATGGCTTGCGACAAA
GCGCGTTCGCCCGCAGCGCCCGTACT
>f16467_c0s1-428
TCGACCCGAGGTTCCTGCTGTCCATGTACGGGAACGCGCTGGGGGACCTGGTGAAGGGCG
CCTTCCTCTGGGTCAGGGCCGGCAAGGACTACCGCGAGGGC[C/G]CCGTCTCGCTGCTG
TACCGCGCGTCCGGGCTCATCGTCCCTGGCCTCGCCTCGCACAGCCCCAGGGACTACGTC
AACGGCATCCGCCTCGGCCGCATCGA
>f1649_c0s4-72
CACAATTTGAGCACCAAAGCATTTCATCAGGTCGAAATCAACAGGGTTCATGACCAATTT
CACCACCAAAG[T/C]AGTTCATCAAGGAGACATTAACAAGGTTCATGACCAAATTCACC
ACCACTCGATCAGAAAACTACGTCACTGTCGCTGGATCAGAAACTACGTAAGACGA
>f16512_c0s1-269
CTTTTAGCAACAGCAGGCTTAAGATAATGTCGATGGTTTACGATGGGTATCAAAGTGACG
ATCGGCAAAGTGAGGAGGTTCAATCAGCGTACAAAAAGGTC[A/G]GTGGCGGTGATGGG
GAAATAAGAGGCTTTTTCAATTTGGATGAAGCTGAAGAGCAAAGTGAAGAAAATGAGTGG
AGTTGGGTACCCCAAGAGAACGATTC
>f16544_c0s4-270
TACGTGCTCCTAATGCTCATTTAATTACTCAGCTCTACCTTTTAGTACCTGCTTGAATTA
CCTACTCCTAGATAAGGGCATTTAAATTTGTTGCCATCCAC[T/C]GAAATAAGAATCCA
CAAGCTCCTCAAATGAAGACTTCCCTACTTGTTTAATTGTAAACAGGTTCAGGTTTGCAC
AAGCACAAGCATATCTGTGAAATGAA
>f16596_c0s2-1869
AGACCCTTGGGTCACCACTTACCTGCTTTGATGCTAGCAATTATGGTACACTGCTCATGG
TTGATCTTGAGGACGAGTACTTCAGTGAAGAGATTCAGAAA[T/C]TGAGGGATGATGTT
GTACACAAGGGGCTTGGTCTTGCTGTTTTTGCTGAGTGGTATCATGTTGATACAATGGTG
AAGATGACATTCTTTGATGAAAATAC
>f16600_c0s3-1223
TTGCCTGTAACTTTCCGAACTTCTGAAGAATCTGAGTGGTGCTTCCCAGCTAAAATATCC
ATGATAAGATTTGCAAGCTGAGCTAATAGCTGCAGGGGATC[A/G]ACCTTTGAACTCAA
AAGCTCCCTAGCCCTCCGGACAATGGTAGCAGCATCCGATGACATGGACAGATTAAGAAG
ATCAAGCAACTCCTCGTCTGAGACAT
>f16624_c0s2-616
TTTGAACCCTTGTAGAATTTGTGTTGGGGCCTTGATAGCACTGGCTTCTGGTTGTAGGTT
TGCACAAGCTTCCTCTCAGTTGCGCTAAGCTGCAGGTCCTC[A/C]GGGTTTACAATACC
AGCAAGAATTTTCAGCCTCTCTGTGTAGGGCACATTGTTGTCTACTGGGAACCCCTTAAC
CCTTTCCATTTCATCATTCATAAGCC
>f16642_c0s2-785
CGATTCAAGATTTTCGATACGCTGTAAGCAAGCGCTCATATCAGCGTCGCTTACAGTTCG
AGGCTGTGGCTTCTCCGCAACTGGAACTGGTGCAGTAGGAG[C/G]ATTGGCACTTTGAA
GCCTCCTCACTGGTACAGATATGAAAAGGCGGAAGAAGGAGAATATCTTGATCAAGGCTG
AGACCACAAGTTTTATAAGATTTCCC
>f16665_c0s4-150
TTGGTCTCCCTCCCCTCCTCGCCACCGAGAAGAAAGGGATCTCCGCCCCCCTCCATTTCC
AATTCGGAGAAGAAGGGGAATTTTATCTTTCTTTTCGGTCG[T/C]AGCGATGGGCGGCC
GGGTGGATCACGAGTACTCCTACCTCTTCAAGATGGTGCTCATCGGGGATAGCGGCGTCG
GCAAGTCCAACATCCT
>f16673_c0s1-554
TTGAAGCTGCTTACAAGTTCGACGGCCAGCAGTTCGACCGCGTGCTGCTCGCCGACAAGG
GCTTCAAGCACTCCCCCGGGAAGACCATCCTGTACCGCCTC[T/G]CCACGAGCTCGGAG
AGCGACTACGTGTCGCTGGGCAACGCCGGCGTGGCGGAGTACAAGAAGGAGAACCAGACG
GGGGTGTTCGAGCTTCAGGTGGCGCT
>f16709_c0s3-910
TGGACTATTTCCCTGAGTACGCACGTGATGATGGGACGGTGAACAAGAAGAGGAGTATGA
TCGGGAAATCTTTTGAAACCAGGCCTTGGGATGCTACTGGA[A/C]AATTCAATGCAGGA
TGAGGTACTTGTTGCAGGATCCGCATGCGCGTTCTTCAGATTTTACTGAACTCTAGGCCA
TGAACGTCTTCGCGGCGCTCTTGCGT
>f16717_c0s3-1046
CAGTCAGCATGATAAACATGGCCGCACAATAAAACAGCGACAACACCCAGATCCTGAGCA
TTCCACGCGGACCTTTCCTTAAGTAGCTTTAAACACAGTTT[A/G]CACACCTCTTGGTC
ACGGGATACTGTGGTAGGATTTGAAGCACTTGATATAGTCATTTTACTAGAAACGGAACC
TAAGAGCTCACTGTCAACTGACCATC
>f16758_c0s2-704
AGATTCTGATGATGTTATACGGAAGCCCGTGCTTGTGTCGTGGTTGCAGTCCCTATCCTA
TTTAAGCTCTCAAGCTAATATTCGTGAATCTCGCAATAACG[T/C]GAAGAATGCTCATT
CTACAGGCGGAGATGAGCTGACCCTGAACAGAACTGTTGCACGCCTGTGATATTTTGTTT
TAGGGGAAAACAGTAGGCGAATTATG
>f16801_c0s1-1005
AGAATTTTTGCAACATCTGAAAAATATCCGTCCGTCCAGGACTCTCGAACCACTGGAAGG
GCTGCTGTACAAGTGATCAGAGGGTAGAGGTATCCCACAAC[A/T]ACTAAAACTAGAGC
ATAAGAAAGTGCCCTCGGGAGGGTTCTCTTTGGATTCTCAACCTCTCCAGCCAATGTACT
GATTGAATCCCAATAGTTGAGGTTCC
>f16815_c0s2-154
CCTGAGAAATTTCTTACTATGATGGAAAATCAGAAGTTAGTCTTAGTGCTTTGTTAAGCT
TTCCAATGGTTGGTTGGTTGATGGTTTCATGGAAGCCATAG[A/T]ATTCCAAAGCATAT
TACTTACTGGATCAGCAATTCCGCTCGTTTCTTGTTAGTAACTTCTTTTCTTGCTTTTGT
CTGGGGGTGTGGCTGGAATCTTTCAG
>f16860_c0s2-602
ATCAAAACACATATATTTCTCAGATAGCGACGACTAGGTTGACGCGAGTTAGTTATTGAG
TTGGTAGAAAGATTTGAGATGAATGATGACTGAGAACAGGG[T/C]GCGCAGGCCGTCAG
GAACTGCGCCGCGATGGCCATACCGGTCATGATTCAGAATGAGAAATTATCCAGCCAACC
ACATCCTTGCATGCCGTAGAAGGTGT
>f16872_c0s1-1057
GACTCCTCAGGAACAATCCTGCACACCACCCACAGCATCGACAGCGCTCGCCGCGTGCAG
GCTTCGGACACCCTCATCAGCAACCGGACGGCATTGGGTAT[C/G]GTCCTCGGGCAGTC
CTTGAGAGCCATCCTGCCTTCCGGGACGGCGGCGAGCGCGTCCAGGACGTCCAATGCTGG
TTCCACACACTCCGTCGCAAGCTCCG
>f16885_c0s2-3248
CAATTGTTTCTGATCGTAGGGCAGCGAAGACCAGAAATGTGGAGGGCAATCGTTATGGTG
ATTGTGTGTGCGTAGAGATCAATTGATCCTGGTAGTATTTG[T/G]CTTCCCAAGCCTTC
TTTCTAATCGGTCAAATATGTTTCCTGGTCTATTGCTAGATGGTAACATCGAAATTTCGA
TGTGACTAGTACAAGTGCCCGTGCGT
>f16933_c0s2-406
TAAGTTTTGAAACATGGTATACACTTCAAACATTTCATGTTTTCTTGGAAAACTATTAGG
GAGCCAAATTTTGCACCCGCTTTACTGCTGTGAGGAACTTA[C/G]ATGTCCCTTTTGTA
CCTTGTTCTTCTAGACTTGTGTGAAATCTAGTGTGCACCAGATCTGCACCGTAGAGTCAC
ACGATTCAGAAAAAAATGAATATGTC
>f16945_c0s1-1945
AGGTCCAAGTTACTTCGCTTAATCTCTCTGCAGGGTCTGAGCATTGACAAGCTGCCGAGT
GGGATCGGTGAAATGATTCACTTGCGCTACCTACTTGTTGA[C/G]AGCACAGACCTGAA
GGCGCTCCCGTCCAGCATCAACCGCCTGCTCAACCTGCAGACGCTCGACATAAGTGGAAC
CATGGTCGATAAGATCGACCCAAAGT
>f17016_c0s1-815
ACTGTATCCTAGTGTAAAGTATATCACAGTGAATGAATATTTGGATACACTAGTTTAGAA
TGTTGGATTGATCTGTATGTTGCTCATAAATAACATCCTTC[A/G]TTTCAAATGGCGTT
TCGATGAATAAGTTTCAGTTACTTGTGCTCGGTTAATTCAAATTTAATTAAGTGGTCTCA
TTCTTCTCTGTTTTCTAAAAAAAGTG
>f17049_c0s4-176
ATAACTCCCTCGACAAGTTCAATTAACTTAACGAGTCCCTTCTGAATCTTGTATTGATGA
ACTTGATCGTTTGTTTCCTTCGGACCATCAACTGGAACCAG[C/G]TCTTTGCCTGCTGA
TTCTATTGCCTCTCTCTTTGCATCATACAATTTTGAAGGTTTATTGTCACATACCATCGC
TAGCCTTTCTATTTCTTCAAAGTCAT
>f17072_c0s2-337
TGAAAACTAAAGAGAAGAACATCCGGTCAAAGGTTGTATTTCGGCCTCAACAGTCTAAGC
ACAAGAGTTTGATTGCAGCGTGCTCTGAGTTTGAGGAACGG[T/C]TGTCTGACTGCAAG
GATCTATTATTTCATTTAGACTGCAAAGAAGCTGGGCAATTGGAGTTTGATAGAATCTTC
AATTGGCAGATAACATCAGGAAACTT
>f17076_c0s2-892
ATTATGGTAGATAGAGGGATTCATCGCATGGAAGCGCTGAATATGTTGTTATACTCATTT
GGTTAATCCACCCTGAAATGTACAAGCTGGTAGTTTGGATT[A/G]AAATCTTTCTAGAA
ATTCTTGATGTACCCGTCCTGATAACTCGTCAGCTAGTTGTGTTGAGGAAAATGCATTTC
GATGGCCCTTGACAGGGATTCTTATG
>f1709_c0s4-688
CCACCGTCTTGCTCCTCTCCTCCTCCACCGGACCCGCCGCCGCCGCTGCTACCTTGGTCT
CCGCCATACTATATTCTAATCAAACGGTGCGATGACTAACA[C/G]TGATCAGAGAAGGT
CGTTGGCTTCTTGGCTTGGTTTGATGTGGTTTGCAGCTGCAGGCCGCGGCATATATATAG
ACAGAGATAACTATCTTGGACACTTG
>f17108_c0s2-1612
CCAAGAGCAGCTTCCTTCTGGGCGGAAGTACTGGTCTGACTCACCTAGAAGAGACAATGA
AATCTCTCACTCGGTTGAGGACCCACAAATTGGTGATAGTA[T/C]GTCAAATGGGACAT
TGAAACAAAATGATGCGCATGATACTGAGAGCGATGAGAAGCCTGAGTTAGAAGATATAT
GTGGGCGTATATCGTGCTCTTTGACT
>f17187_c0s12-1267
CGTAAAGAGAGAAACTTGAGGCGAAGCAGCCACTGCACCATTATCTTGAGATCTTCATCT
TTCACACCTGATGTGTCCTCTAGATCAAGCACCCGAAGTAG[A/C]CTCATGCTTTCAGA
GATGAAGAATGTTTCCCACTTTCCAAACACCGTCAGCGACCGTAGCCGCGAAAAGTCAAT
GCTCTCGAAAACAATTCTGTCTCTAT
>f1724_c0s1-310
CTGAACCAGGACGCGCTGACACAGGGCTTCACCCACGTCTTCTCCTTGTGCTTCGACAGC
GCCGAGGACCTGGCGGCGTACATGGGTCACGAGAAGCACGG[A/C]GCGTTCGCCGCCAC
ATTCATGGCCGCGCTCGACAAGGTCATCGTCATGGACTTCCCCTTCGTCGTTGCCAAGCC
GGCGCCACAGCCCGAGGCTTGATTCA
>f17246_c0s2-1184
CTTGCAGTGGAAATGATAGTAGACAGAAATGTTCATCTAAGAAAGATGAATTCGGTCATG
AAGTGCAAGGCTGCATTGATCATTGCAACTATTTTGGCCTA[T/G]CAGAAATCTCAGAC
TGGTTTCAGAGATGTTGCTTAGACAAGATTTTGGACTCGAAATCATCGACAGACATTGTT
CTATGCTTTCTGCAGTTATATATGGA
>f1727_c0s1-909
AGTTGCAGCAGCCCGGGGAGCAGATTGGATCGGATTCCTTCTCTGTTGATGCAACACCCA
CTGAGATGGACATGGAAGTTGACGGTGGCAGAGCAGAGGAG[C/G]CGGACTCCGCGGCG
ACCGAGTCGACTGTTACGGAATCGGTGGCGGCCGGCGAGCAGGCGGAAGGCGATGGCGAG
CTCGCGGCAGAGGCGGAAGAGGAATG
>f17272_c0s3-491
AATCACTGAATTGATTGGTCTGGGAGCCAAAACGTTGCTAGTTCCTGGTAACCTCCCAAT
TGGGTGCGTCCCAAACTACCTCATGATATTCAAGAGTGACA[A/C]GAAGGAAGATTATG
AGCCAGAGACTGGTTGCCTACGGTGGATGAACGAATTCTCAGAGTACCACAACAGACTTC
TCGTTGATGAGTTGGAAAAGTTGCGC
>f17304_c0s3-708
GATGTAATTTTCCAGCGTTCTCTGCACAGACAGTATCCATGGGTGCATATCCAAAGATAT
AGGCTTCCTCTTGAGAGGCTTCTCTCCATTTAAAGGGAAAC[T/C]GTCTAAAACCTTTT
GGAAGGGGTATTCTGTCAGAGATACGCCATGTAGCTCTAGATCTCTCAAGTAATCGATTT
CAACAGGTTGGAGAAACAGGAGGGCC
>f17338_c0s1-770
ACAGCATATAATGAAACAACAAAAGAAAATGCAAGAAGAGGCACTGAGAGAACAGAAGAG
ATGTGAAAAGGAAGATGCTGAAGCGAAGAAACGCCAAAAGA[A/G]GCAGGAAGAAGAAG
CACTGAAAGAACAGAAGCGCCGTGAAAAGGAAGAAGCTGAATTAAGGAAACAACAAAAGA
GGCAGCAAGAGGAAGCTGAGAAAGAA
>f17391_c0s2-864
GCGTGACCATCTGTGACTGAGGGTTCCTCAGCCTCACTGTCATCGTGGCTACTCTCCTGG
CGGCCACGGTGAGGGATGTGAACTCCTTGGGACTCCAACAC[A/G]TCCCGGGCCGTCTG
TTTGAGGAAGGAACGGAAGCCAGAGCCGCTGCCGGAATCAGACTGCACTTCCCGTTTGCC
TTGCTGGGCCTTGTTCTGCCTTGTGC
>f17401_c0s2-868
CCATCAGCTTGGTAAAACTCAAATTGCTGATCAATTATTGTATGGTTGAACTTGTTTAGT
TTTTTATTTTGTGCCACTTCCTCCCAGACGCAGTGTCGATC[A/G]TAATGGTTGGAAAT
AGCATATTCATAACCATGCCGCCAAAGAAAATATTCTAGGATAAGGATAGGATCAGTTTG
TAGTCGCAATTTGCTGTCCAGCCAGA
>f17421_c0s1-609
CATGTCGGTGATTTTGTCGTGAAGAACTCGAATGAACCACTGAATATCCAGTTTGAAATG
GTTCAGATAGACTGCACACACACTAAAGGAGGTCTTTGTGT[T/C]GATTCGGTGGTTGT
AAGACCTCAATACCTTGCGCGAAAAAAGGGACATCGGAATTATGAGTAGATTTGCCGAAC
AGGTTAAGCTGGATACCTAAGAAACA
>f17464_c0s7-196
TATGACTCTCTTGCAATTGAGCAAAACTCAGAAAGAACATTGCTTTTACTTAGATTCTGA
AAAGCTGGAGGGCTGAGCCACAGGCATAGAATAGGAAAGAA[A/G]TCTGTGAAGTGTGC
TATGCAAAACCCATATGAAATGCAGGTTCTCCACAACCGCAGTTGCTCGACCATCATTGC
TGAACTCATCTTGCATTGTTCCTTTC
>f17515_c0s1-729
TCCTCCTCCATGTCTCTTGGGTTGAAATCATGTGCATCTTCGAAAGTATCAGTCTCACAT
TTTGGATGGTTATCACCCATGGCCTCACTAGGCTCTGCACC[A/G]CTAGTACCCGTTCC
ATGTACACCGCCAGTTCTCATCTCGTTAACAAGATCTTCTCTCTGATCATTGCTCTCTTC
AGATGCTTGGACATCCAATCTACCTG
>f17586_c0s1-744
ATGGTCGCCGCGCTGCTCCTCGTCAAGGCGCTGCACTGGCTCGCGCACAAGCGGGTCGAG
TACATCGAGACCACGCCCTCGGTGCCGCTGCTCTCGCACGC[A/C]AGGATCGTCTCCTT
CATGGCCTTCCTTCTTGTTGTGGACTGCATCTTCCTGTGGAACTCGCTCGGCTCGCTCAT
TCACAAGCGGGAGGCATCTGTTGCGA
>f17669_c0s1-247
ATTTATGATAACCTTTTATACAGATACCAGCTTTGATCCGACCTCGTTTACGCCGAGTCC
ATGTCAATGGCAAAGTAGTTGTACGTCGCCCCCATCAAGTG[A/G]TTGTGCATGCTTAA
TTTTCGTAGCCAGCGTCTGGCAATGTACCGGTAGGTTGCCTCCGTGAAGTGTCCGTCCCA
AAACAAATACTCAGATGGGTCCTGGC
>f17715_c0s2-487
GTGTACCTTAACCAAGAAATACCCTTCCATGCTTTACTTCAGAGCATCCTTCCTTCGAAG
TTCCAACAGATTTTGAGCTAACAAACAGCCTCTTTGAGTCA[T/C]TCAGTGTGCTGCTT
TTCATCTCAACACTTGCAACAGACTACCTATGATTAATCATGTGAATTCACTTGATCAAT
GGGGCACAGTAAGTGGAAGTGCTGCT
>f17760_c0s3-185
CGCCGCCGCCGATCCACTCAGGGGTGTAGTTGTTCTGCTACATGGTCTGAATGAGCATAG
GTATCTACATACATCGATATGCCAAGATGGATTTCCCTAGT[A/T]AGTTTTGCTGACAG
CAGTGAGTGTCCCGCAGTGGAAGATACAACCATTTTGCAAAGTTGTTGAATGACCAAGGG
CTTAAAGTTTATGCAATGGACTGGAT
>f17783_c0s15-1396
CAGTTACCGATTGGTTGCTTGAAGGAGGCATGGTGCCATACCTCTGGCAGTCCGACGCAC
TGCCACAACCATTCCAAGCTGTGCATAGCCTAAGGCTTATT[A/C]TCTGACACTACCTT
CATCTAATAATGAGTGGTGAAATTGTACTACAGAACCAGTAGCAGCAGTCAATGTATCAT
TGTAGTATGAGTGCCTCGAATCAAAT
>f17823_c0s1-265
AAATCAAAGAAAGCTAGTAAGTGATAACGGGTGTGCACTAATAACAGCTTTTCCGGGAGG
ACTTCCTATATGCAATGCTACATCAAAAACAGTGGCTGCTG[T/C]AATTGATAACTGGT
GCACTATTAACAGCCTTTCTCGCCTCTTGAGATTTGCAGCACAGAAATGGTATTCAGCGG
ATGAACACCATGGCCTCCAAAGCGGC
>f17845_c0s2-650
CTTCTGCTCAGTAGACCTTTGTTTCATCCACCCAAAAGGGTTTATACATGAGACCTCCCT
GTCCAAGCCATTGCAAAAGCGGGAGCTTGGCAGCAACAAAG[T/C]GTTGGCTTTATCCT
CAAATGCTTCAGGCAACGAGCAGGACTTATCTGTTTCCACTGTGGCGCATTTGTTTCCTT
TTAGAGAAGTATCATGCAGTTGTATT
>f17875_c0s2-560
ACTGGCGGGGCTTGCAGAGGCTGTCAATAGCATGAATTAATTTTCTCCGTGGTCCTACGG
CGATAAGACCCATCTCTTTCAGCTTGTTCATTGTAAGAGAG[A/G]CTATCTGATACATC
CCCATCTCTTCATTATCCAATATACTGATAAACCATCCAAGACCACATGTCAAAAGCCAA
TTCCTCAGGCCACCAAACTGAACAAC
>f1788_c0s2-1963
ACAATCACTTGTTGGAATTGACTCTGAACAGCACGCAACCTCAACCAATTGAGCTTAAAG
GTCTCAGGTACTGACTTCCTCTGCATGCCCTCCATGCTGCT[C/G]ATAAGCCGCAATAG
CCCAATTCTTATTAGCTTGTCAAGCTCTTCTCCCGTGCACACTGGTAGCTCTGTACATTC
TTCTGCTACAGGCACTACATGTTGCT
>f17946_c0s1-116
GGTTACAGTACTATATTGAATGCTTGTGAGTTTGAGAAGCATGCTCGCAAGTCTACAAAC
AACCAAAACGATCACATATTCTTGGAGACTGGAGTTTCTCT[C/G]TATAGGTTGATACA
GCCACTCAAGTATCAAAGACTCGACTTGCTTGGGGACTTGATTGAAGAACAGACTGGTCT
CCCTCCAAATATGATTGCATATGAAA
>f17998_c0s1-243
CGCCCAAGACATCGCCACCGCCATGCTTTCCCACACTGTCTCCGCTAGATCTGCTAGAAC
GAGTTCAAATCCGTGCTCTGCTTTTGACCCAGCATGCCACC[T/G]CTCACCCCTCCTCT
CCGAGCTGATCCCAAATCAAGGTCATTCCGTCCGACCTCTACGGCACGGCCTGCCGCCAC
GCCACCGTCTGCAGCTCCTGCGGCAA
>f18002_c0s1-464
CGCTCACCGCCATCTACGCCCGCTGCTCCGCCTCCCCCGTCGTCGGCTACCACCACCAGC
AGGTGTGCTCCCACCCTGCCGCCGTCCGTCACTTCTCCCCC[A/G]CCGCTGCCGCCGCC
TACAGCGTCCAGTACTGGGACTCTCCGCCACAGGCGGCCACGGAGAAGGAGTACGCCTTC
GTCGACACCGAAACCCACTACGGGCT
>f18018_c0s6-230
CCATTCCCCCATATTTACAACATCTACCAGTGCACATTAAGAAATCAATTCAAGTATACC
CACCAAGCAATTCTCTCTCAGGATTAAATTGTATGCTGTCA[A/G]TCAGAGGAATGGAG
AACCAGACGGTGCTTAAATCTTCACTTATCTCTTCAACATAAAGCTCTCTTTAACAATAT
CAGCAGCTAATATAAGTAGCTCCACC
>f18025_c0s6-538
ATCATCTCCTCCCAAGTGAATATTGTTGAAAGCTTCAACCTCAAGTGGGAAGTCATAGGC
CAGGAGCCAAACGTTTGCCTGAGAATCCTTCCACAATTTGC[T/G]GATAGAGAAAAAGG
TACCGCCTCGGAGCAAGGAAGTGCACCTGGGCTCACAGATTCAGACAACTCCGATGGCAC
GGACTATACACAGAGCGGTGTCACCA
>f18061_c0s1-102
CGGCGGGCCTCCTTGCCCTGGGTGTTGGAGAGGCGGCGGACGGCGGCCGGGCTGAGCGCG
TAGTAGGTGTAGGCCACGGGCGCACCGGTGGCCGACGGCTC[C/G]GCGAGCATCTTCTT
GAGGTTGGCCAGGGCGGGATCAGTGCAAGCGACGGCGGAAGCCATGG
>f18092_c0s4-117
TTGCGACATCCAATGTACTAACGAAGCTTCAAAACCTCATCCAAATTCTTGTTAATTCTA
TAGAGGTTTCAGCTTCAGAAATATGTGCAAAGCCAGCAAAT[T/G]ATGCTCCCTCAAGT
GAAGCATTATTGTCAGCTCTTCATTGCCTGGATCTAATCTGTAGAACTTTTGTTCGCGAG
GCAAAGAAACCTCAGATGGAATTTGG
>f18146_c0s1-421
CTCCTCTTCAGTTCTTCATACATTGCATCTGCTCCATCTTCATCTATTTTGTTTGCGACT
ATCAACGATGGGCGCTTGGTCAAGCCTTCTTGGTAATGCTC[A/T]AGTTCCACGACCAG
ATCATGCAGCTGCTCCCATGGTGGGATACCCTTCCTGCCATTGAGTGTTGCCGCCAGGTC
AAGCACATAGGACAGAACTTTGGTGC
>f18174_c0s2-1563
CTGGTCTTCTTTGCAACATCGTTTGGGTGTATTGTGGTTTTGGTTCTGCGCCGCATTTTA
ATTGGTGCTGAGCTTGGGGGCCCTAGGCTGTGGGCGTGGGT[A/C]ACATCGTCCTACTT
CATGGTCCTTTGGGTTGTTTTTGTTGTACTTTCTTCTCTAAAGGTTTCTGGAGTAATATA
ACTTCGATAGGTATGCAAATGTTGGT
>f1818_c0s2-543
GGATTACGGCCTGCACATCGCCGCTAGTCGGACCAGGGAAAAAGAAGAGGTCCAGAAAGA
TTAATCAAGAAGCGGCCAAATTAGTGGAGGGCGATCTTCGC[T/C]AAAAACATCGCCCT
CCAGATAATCAAACCGGCAAATGACCTTTTCTGAATCAAACAGCAATCAGAGGCTAACAG
AGATCGTTGCAAGATGAAGGGGAAAA
>f18182_c0s2-152
AACACGCAGGCCCGGCGCACCAGCCCTGGCCCAAAGGGCAGCTTCATCTCTGATCTTGGC
GACGACATTGTGGATGGATGGTTCTGCCCCATTGAACACGC[A/G]GTCGTTGCGCTGCT
TCCAAATTATCCAGGGGGTGAGAAGCGCGATCGAGGCAAGAACTTCACCATGGGATTTAT
GTCTCAGTAATATTTTCTGATGCATG
>f18247_c0s2-965
AATATTCTTGATGGGCATTATCAAGCTTTACAGCCATCTTGGCAACTCTATGAGAAAGTA
CTTTTTGGCGGTGAGTCCAGTCTGCATTTTTCCAAATGTTT[T/C]TTGGAATTTCACTC
AACCCAAAACCAAGAAGAAAAGCGCCAGTCACCAGTCCAAAGGTATTTGAGCATGCCATT
GCAAAGCCCACAATACCTCCATCCCA
>f18305_c0s1-258
ACGTCTGCTAATAACTCGTCCCTGAACAAGCAAATCAGCTCCTCCTCAATCTTCATCTGG
AGCTAGCGGCATCCATCGACCAGGGGAGGTCGACAGATCGA[A/T]GAATTTGTCCTGAA
AAGTCATCCCACCCGTCACCATCACAGCAGGGCGACGCGATCCCATCCTAAAGGTAGGAA
TTTACCGCCGGCGTCCATGAAACACC
>f18337_c0s1-371
AAATTGCCATGTCATACAATGTGGTTAATTTCCTGTCCACACAATATGAAACTTTTGCAG
CATTGAACAAGCTTTAACTTCCATTAGAAAGTGTCGTAAAC[T/C]AACAGTTTGTTGGA
TTGGCTGTACAGAGGTGTACATTAGCCCGATTATTTTGGTTGAATGGTCCATTGATTATT
GGACCAACTACATGCATGAATACTTT
>f18388_c0s2-804
ACTTTCAACATGGCAAACTAGAGCAAACCTTCAGTGCTAACTTTCCGCCCATGAGATCTT
GTTGAAACTCACCTCAAGAGTTTTTTTTTGGGTCCTCCTGA[A/T]TGTCATGAGAGAGA
GGTATCCTTCTGACCAGGTTTTTGCGGGAAGAAAAGAATAGCAAGTAACGCACATATACT
TAAGCCAATTGCACCATCGAAAGGAT
>f18411_c0s1-1126
CTCTGAGACTTCAGATGCAGATCCCTTACTGGGCATTGCCAGTAAATGAAGCTTTCCTTC
CCCCTCAAATAGTTCCAAATGATGGTCTTTAATAGTATCTG[C/G]AACAGCAGTTTCTG
AGAATATCTCATCTGTCAGGTTGAACAACAGGATCCTCCGAGTAAAATCGGATGCCGCAT
CAAGAAGCAGCCAATGCATGACATCA
>f18429_c0s1-91
TTTTCGTAAAAGAGCTGCTCACATAGAAGTTTCAGTTATCACACAATGTAGTTCGTAAAA
CAGCTGCTTACATAGGAATTCCAGTTATCA[C/G]ATAATGCATGGGAGACCAATGCGTA
CTTGTATGTATTTGTATATACAAGGAAGATGCACAGCATTTTTTACCCATATCATCCCTT
TTTTAAATCGAAGAG
>f18454_c0s2-100
ACTCTATGAGCAAGAACATCTAGATGAGATCATAGATGCTGATATAGACGACGAACTGGA
CATCGAGGAGGCATGCAAGTTCTTAAAGATTGGCCTGCT[A/G]TGTACGCAGGACGCGA
TGGCACGCCGTCCCCACATGAGCACCGTTCTCAGAATGCTCACAGGATGTAAGAACGTCT
CCATGGAGAAGATCACAAGGCCCG
>f18459_c0s1-536
TCTGCAGTTACAGATTTGTCAATTTCTACTTAGAGTACTTACGTACGTCTTTACCCCTGT
AGGAAAATCCAAGGGTAATCAGGATTCCTTTGAGGATATTG[C/G]TAAATATAATGCTA
GAGCAACTTGGTGTTTCAAAAGCTGAATACCGCCTTCATATGTGTGAAGGCAGCAAGGTC
TGTGTCACTGTTCTATTTAACACATC
>f18536_c0s2-1489
CCCAAGTTGACTGGGTCACACACGCTGAACCTGCGTTCCAATCTTGGTTGTTGCATGCAG
TCATCCATTCTCAAACTACGGCTGAGGTTGTGGAATGATCG[A/G]CGCTGGAATAATGA
GAAGTTATCCTGCCTTCTTGCAGACCCCTCAAAATCAGCATCTAATTCTACAACTGGATC
AAGTACTGGTGAAGGTGTATGATAGC
>f18538_c0s7-157
AGAAAGTGTTTGGAGAGAGAGCAGGTATAAAGATCACCAGCAGTGGGTCTGTTGGCATCT
CATCTGGCAGTACGAAAACTATGCTCCCAAGAGTCCGTACA[T/C]TTGTTGGCTTCAGG
CCTCGTTCAGTTAACTCTTGTGACAGTTTAAACGAGGCAATTGATATTCACCGGAAATGC
ACACCTCAAGCCAATACTCCTGGTAG
>f18558_c0s3-1158
CACTTCCACGGGGTGCCGAAGTTATAGACCATGCGTTCCATTCTGTTCTAGCTAAACAAT
TGTAAAATAGCGGTTCCCTGATCTTAAACTACTGCACCCTA[T/C]CATTCAGTTAGGCA
AGGCATACTTCGTTGAGCTTACTTCATGCTTATACCATTCATCTGTATCTTATAGATATC
CTCGCACCGCATTTGCATATGGCACC
>f18559_c0s3-341
CTAAGGGCACCCTCAACCTCATGGGCGCCGACCTCATGGACGAGAAGACGCGCGACTTCT
CCGTCGTCGGCGGCACCGGCGACTTCTTCATGGCTCGCGGC[A/G]TCGCCACCATCCGC
ACCGACGTCATCGAGGGCTTCTACTATTTCCGCCTGCAGATGGACATCAAGCTCTACGAG
TGCTACGTCTGAAACTCTCATCGGAC
>f1856_c0s1-1477
CTGGAGATTCCTGCATCTGAAACCACTATTGATGCTACTGCACAAGGCATTGCTTCCTTG
CTGTGCGCTCATGGTCCTGATGTTGAGTGGAGAATATGTAC[T/C]ATCTGGGAAGCTGC
CTATGGTTTGTTACCTCTGAATTCATCAGCAGTCGATTTGCCTGAAATTGTTGTAGCTGC
TCCGCTTCAGCCACCTACTTTATCAT
>f1857_c0s1-382
AAAAGGCAATCTTCACACTGAAGACAGGGAAAGAAAGAAAACGATGACTGAGAAGCTCAA
TTCAGCGGCCGGAGACACGGCTCTACCAAGGTGTTGCTCGC[T/C]ATTAACCAACGAGC
AGCAAAAGGAAGTTTCCCGATGTTTTCTTTCTACTGTACCATTTCTTCTCTCTACTCTAC
CATCCCACGCTGCTTGAAAATTTCGA
>f18606_c0s2-530
ATGGATATGGAGCCTGGGCCGATGGTATCTGGCAGCCTTGGCCTTGGCCTTGCGTACCAA
GGTGCAAATGCAGGGTTGCCAGATTCGATGATGGGGCAATC[A/C]CAATCACCACTGTT
CGGTCCCAAGCCTGCTGCCACTCTGGACTTCCTTGGGCTTGGCATCGGAGGGACAATGGG
CGGCTCCACACCCAACGGTGGTGGCC
>f18630_c0s2-646
TCATCAGGAGCCATCATCCGTATGCTTTGTATGCGTCCCCAGAGAAGCCGTTGTAGCCTG
TCCTGGTCCGCTAGTAAAGTCCTATTTCCCAGTGCTGTGTC[T/C]CTTGCCAGCTCAAG
CAGGCCTCCTAATGCTGCTTCTCGAACACCGGAGTCATTACTGGATACCAGATGCATCAT
AAGACGGGGAAACCCTAGCTGCGCGA
>f18667_c0s1-265
AGATTGCTCGCCATCTTCAGCAGTACTTCTTTGTTCCTCCTTGGGCTCTTTAACTCGGCT
AACTTCATCCGATTTCTTGTTCGAGCTTCTATCTTCATCCA[A/G]TTTCTTGTTCGAGC
TTCTATCTATGGCATGTTTGGTCCATCTTCTCAAAATGTACTGAGAAGGAAGTGCGGATA
CACCTTGTGCAGCAAAGACAGTAAGA
>f18672_c0s1-837
GCTACGGTGATCACCGTGACCATGGCTCCCCTGGGCATTGCCAGGCCCAAGAAACCCCTT
CTGCAGGCCACCGTCAACCTCTCAGGTGTGCTGCAGAGCAC[A/G]GCGTACGTCGGATT
TTCGTCGGCGACAGGCGTCATGTCCACACGCCACTATGTGGTCGGCTGGAGCTTCGCATT
GGACGGGCCAGCACCAGCGTTGGACA
>f18721_c0s1-600
CACCGGAAGGGTGCATCTTCGATAGATCTGGATGCAGAAGCGCTGGCAGGTCTTATGATC
AATGTACCTGTCAGGAGGTTTAGGGGGCTCTGGTCAGGCAG[A/G]CATTGGGTGGCAAT
TCGAAGCGTTGATGGTGTCTGGTTTAATTTGGACAGTGATTTATCCTCAGCCAAGCAGTT
TCAGGGCAAAGAAGAACTAATTGTGT
>f18729_c0s2-353
CTCTCCTCGTTGCTCTCCAAGCTGGACGCACAGGAAAAAGGTGTTGATCTCGATAATGCT
GAGCTGAACTCTTTCCATCAGGATTTGGAGAGCCGAAAGGA[T/G]GTGGGGCTAGACGA
TATAGCAAAAGACCTGAACAAGATCAAGAGACAGAACAGGATCACCCACATCCTACTCGG
CACGATCATCGTCATGACCGCCGCGT
>f1873_c0s6-1020
AAGTACCGCGGCGAGTTCGAGGAGCGGCTCAAGGCCGTGCTCAAGGAGGTGGAGGAGGCC
GCGGGGAAGGTCATCCTCTTCATCGACGAGATACACCTCGT[C/G]CTCGGCGCCGGGAG
GACGGAGGGGTCCATGGACGCCGCCAACCTCTTCAAGCCCATGCTGGCGCGCGGCCAGCT
CCGGTGCATCGGCGCCACCACGCTGG
>f18748_c0s2-566
TATTTTCACTTGAAATTGGACAGCCTTTTTTTTTTCTATTTACCGGCCAATGCAGCTGAA
ACCCCTGCACACTGCGAGCCAGGCCGCGAAGAGTATACCGA[C/G]GATGACGAGATCCG
CGAGGATGATGAGCCAGAGGTGGCGCCTCCACGCCCTCCCCGCGCCGCCGCGAGCTCCAC
GGTCCCTCTTGGGCGTCCCCCGCGCG
>f18792_c0s3-1695
AAATCCTCACTGGTTCCAACCCATTACTAGGAGATCAGAGTTTGGTGGAATATAATCAGA
ACAGATCTACACGCATACAGATATGTGCACTTTTAGACTCC[T/C]ATGGTACCCCGATG
GAGGTAGCACTAGCTGTGGCCAAACTTGTCGAGGAAGGCTTTACCACCGTGAAACTGAAG
GTTGGGCGTCGTGAAACTCCTGCTGA
>f18824_c0s2-173
ACAAAATGGCAAGATGCCCCATCCAATTGGGACGAGGCCCTTGCACAGCAGGCAGATGCT
CATCTCCCATGTGCCATGTGCGTATACAACAATACAACATC[A/G]CCCTTTCCTCTTTA
CAGGTTACAGATCTCTCTCACCATATGTACATACAGCGGCCCTCGCCTAGTTTCCTATCC
ACATGCTGCAATAGAAGAATGAAATA
>f18833_c0s1-1173
TGTCAAGCAAATGTTGGCATTCATATTTTGGGGTATGTCTAACGCACTTGTCCTAGAGTA
AACTATTATAATATTCAGGCCATACTCTGTATCAGTTGAAA[T/C]TTCATTTTCACTAA
AGTTGTTAACAGTGTAAAGGCGATTTTGTGGTGTCTATGATCCAGTAAGTTGGGTGCCAG
GGTGCCTGACCCAACTTTTTCTCTTT
>f18867_c0s1-483
GGAATTGCAGTGACGGAGAGGAATTGTAGTAGGAAAACGGGGAGGAGGCGGAGGTGGATG
TGGTGGGGGAAGAAGCGCTCTTGATAAAAGGTTCGAGCGCT[T/C]TCATGAGCTCCTGA
TCCGAGGAGGATGACGATGACGAGGAGCTGAACTGGTTGCTGGTGTTGTACAGATCTATG
GCTGCCATTGCGAACTTGACAGAAAA
>f18880_c0s1-1264
CTGGCTGATGAGCTCCAACGTCGTCTTTGGATGTTGTAGACTGAGGAGGCTCCTCAGTGC
AGACGACATCGTACTCACCACAGCTGCTATATAGGTTGTCA[T/C]CTTTGTCCCCTAGA
TCACAATGGTGAGTAACCTCTGATAAACCACTGTCAACACTGCGGGAATAATTCTCCTCC
TTTTGCAAAACACCCAGCCAAGTCAA
>f19002_c0s1-231
GAATGATGCAGGGATGCTAACTAGTGATGCCTGAGACCTTGTGTGCTTGTAGCCTTGTAG
ACACTACAAAGTACAGAAGCATCTGCAGTTGCTTCCTTCCT[A/G]TTCAACTCTCCAAC
TATGCCGTGTGCACGTGCAGGCAATAAAAACGACCAGGAGCTGTTTTCCCATGTATATAT
GCATATCGGTCATGTAGAATGTTTCA
>f19003_c0s3-1326
AAAGCTTCACAATTTTCAGGAGTTGTTTTCGTATCGGCCAGGGAGAGGAGCAGAGTGCTG
GGGATATTTAAGGGCCTTGATTCTGACTTAACTTCATATGT[T/C]GAGACCAGAGGTAT
GCATGGGATTGACTACAGGTTGATGGAATATGGGGATGCTCGTGAGGTCCGGTTTGTTCT
CGGGAAAGTGATCTTGGACACTATGT
>f19037_c0s1-335
TGGTTATTGTCGCCATGGCATGGTGGACAAGGCCCTCCATATAAAGGAGGTCATGGAGAA
GATGGGCATTGAGTTGGATGTCTATACGTATAACACACTCG[T/C]GTGTGGGCTTTGCC
GGGTGAATAGAATGGAAGAGGCCAAGACGCTACTGCATGTCATGGCCGAGAAGGGTGTCG
CGCCAAACTATGTCAGCTACACTACA
>f19080_c0s12-986
TCAGAACTACAGTGGATGTTGTTTTCTTGAAAATCAACAGCTTCTAATGCTGGTCCTACG
GCAGAGCCCGCAGAAGTCTCAACTGGCTCATTTTCCATTGC[C/G]TGTATAGATGTGGG
CTCTGACAGAACTTCATTTCGTACTAATGTAAATTCCATCGCCAATGCGTCATTTGATGA
ATGCTGACAAGACACAGAACTTTCAG
>f19097_c0s2-153
TTAACCACCGATTCATACACAATGTTCAGTGCTACTATGTCCTCTTATTTCTCTCAGTGC
ACATGTCAATTGTCAAATACCCTATAACAAATCAGAAGCAA[C/G]ACAATGCAACCTCT
GCAAGAACAAAACAGCACATCTTCATCAAGGCGCGCAGGCTTCAGTGTCTTCGCTATTCT
GAGAGTACACGGCCGTTCTCCCATTA
>f1910_c0s2-659
CCCTTTGTGCTGTCATCGTCCGATGACATGCTCATTAAGCTTTGGGATTGGGATAAGGGC
TGGGCGTGCACTCACATATTTGAGGGACATTCTCACTATGT[T/G]ATGCAAGTCACATT
TAACCCAAAGGATACCAATACTTTTGCTAGTGCTTCCCTTGATCGCACAATAAAGATATG
GAGTATTGGGTCTCCTGATCCTAACT
>f19196_c0s3-629
CACCCTTCATGGGCTTCTGAGTGATGCAGTTGAATGTGACCGGGAAAAGAACATCTCCAG
TAAGCTCGCGAACCTTCCCTTCAGATATCGCCTTGAGCTCA[T/C]TGACAGCGATGTAG
TAGCCATGGTCCTTGGAGGCCTTCCTGTTTGTTATGTCCTCCAGAAGACGCACGATGATG
GACTTGCGGAGCAACAGACCCTCGGG
>f19207_c0s1-128
AGTTGTACTCTGCCCTACACCATATAGTTTTTTCTTTCTATTTACCCGATCGTTAATAGG
AGAAGATACTAGCATTTTGTCATATTTATCTTCATAGGTTT[C/G]AGCGGTAATTCACT
TACTGGAACCTTGTCACCTGATTTGTGCTAGCTGACTTGCACGCGGTACTTGTAAGTTCT
ATGCTTACTCGGAGATGCTGCTTCAT
>f19213_c0s3-1709
AATTTCCTGCACAACCAAGTCAATCTGATCAAGCCACATAGTTGCTCTCCGCTTCCAGGG
CTCTCTCCTAAGTAATGCAAGCACATGCGATTCACAGCTTC[A/C]TCACCAATGGGCTC
TGATGTCACCACATGACCAGTCACTGGAATTCCAAGAATGTATGAAACATCACGGAGTGA
CGGTGCCATTTCAAATCCCATGAAAT
>f19230_c0s1-444
AACCAGTACCGTGCAATGTTCGTGAGCAACTGCAAGGTCAAGACCGATCAGATCCTACGG
GAGGGGAAAGGAAAGCGCAGGAATCGCAGAGTAACGGCTGT[A/C]GATTCTACCACACC
AGAGGCTGAAAACAAGGGTCCAGTCTTTCACCCTGTTTGCTGTGAGGTCTGCTCAACTGA
AGTTGCCGTGTTTGATGAGGATGAAG
>f1924_c0s2-911
CCGTCAAGGTAACCTTCGTTTCCCCATATCCCTGGCCAATGGAGTTGGTATGACTCGACG
GAGGAGACGCCAAGGCGGGAAAGTGAGCTCTTGAGTGCAGA[A/G]AGAACACTTCCCCG
GCCTAACCTCCATGGAAGAGCTGCAAACTTTGTTGCAATGGCCACCTCAACCACTTCTTT
TTGTTGCCTTTCCTTGATAAACCTTC
>f19241_c0s1-775
ATTTTATGTGATAAATGAATAATCTCCTGAACAGACCTCAAAAGCCAAATCAGAGAGTCC
GAGTTGCCAATAAGTTTGGAAAATGCTGAGTATTGCTTTGA[A/C]TCTGGGTATTCTTT
GCCAAATTTTGAAACGAGATTTTGCGTTGCTCTTCGGCAACATATAAACAGACGAATTAG
CTCAATGGGATTACATAATTCATAAC
>f19256_c0s4-256
AAGGTCAATGTTAAGAAAGTTATGGGCAAGGATTGGGAAATCTTGCATGGACATCATTGA
TCTCTACAACAATTTCCTCACAAAGATGAATCTTCGTTGAC[T/C]GGAGAACTTCATCA
AGCTGCCATAATTTAGTTGCACCAAAAACAGCTGATCCAACAAGGGGGTGTCTCAGTACA
AATGCAATAGCTAGCATTGCTGGAGA
>f19259_c0s1-376
AGTCCATGCACTTAAGCTATACTTATTTAGCCACATGCACCTGTTAAACAAAAAGCTCTA
GTTAACTTAACTCGATTGTTTGGTTCATTTCATTACCCGTA[T/G]ATCACCGACGGGCT
CTGGCCTCCCATGTGCAGCCGCCGCGGCGACGGCCTCTCAAGCTTAGACCCCGCACTGCC
GTCGTAGCCCCTGCTTCCTGCCGAGT
>f19279_c0s6-607
TATCCCAATTTCCCTGAATACGATGATACTGCAGAAGGCAATGAAGACAATGAAGTAGAA
GATCAAGAGGCACCAGATGAGCCTGCTGATGATGATCTTGG[T/C]CGGGCCATTGCTGA
TGCAAGGAGAGAATGTGAAACTGAAAAGGAAAGGTTGGCCTTCGACAAGATGATAGAAGA
TCACAACAAATTGTTATACCCAACTT
>f193_c0s1-708
TCTGGGAGCAACAACACTGTCGTAAGTGGGAATGACAATACCGTAACCGGCAGCAACCAT
GTCGTATCAGGGACAAACCATATCGTTACAGACAACAACAA[T/C]AACGTATCCGGGAA
CGATAATAATGTATCCGGGAGCTTTCATACCGTATCCGGGGGGCACAATACTGTCTCCGG
GAGCAACAATACCGTATCTGGGAGCA
>f19303_c0s8-402
ATGGAAAAAAAATCATCTCTACTGTCATGTGCTAAATGGTCTCTGAATCTCAGTATCCAT
AGTGAATATGTATATAAATTCAGAGAAAGTTCATAGAATAG[C/G]ATGATCAAGCTACT
GTAGATGGAATGATCAAGATAGTGTACAGTACAGACAGTAGGCATGTGCATCGGTGCATG
AGTATTTAAGCACCATCATGAAAATT
>f19308_c0s1-70
TTTTGCTAGTAGTCAAATGTTTAAATCATTGTCGTAAAATAATGATATACACCCAATGTA
GCAATGCTA[T/C]CCAAACAATAGTGGATCATGAAACATGGGCTTGATTATTTTTTTCA
CAAAAAGTTCCTACCACCTGATGATAGAAACATCATGAATGGTCCCAACAATAA
>f19336_c0s1-664
TGGGTGCCGATGGGGTCAAGCTGATACAAGAGGGCGCTATGGATAGCCTTATATCTCAGA
AGAACGATTCTCGCTCACGTGATATAGGCGTAAGATGCCTG[T/C]CTGAGAATCCATGG
ACGAGGCGTTTCAAGCCGCGCAGCTCTGGTGCAAATCGTCGTGGTGATGGGGTGGGGGCT
TCGGTGGATGATGGTGAGTCAGGCAC
>f19341_c0s3-618
TTAAATCCTAAAACTGGATGGTATGTTGCAGGTCCGCAAAAAAGTCTGATTGAACCATGG
CTCGGAAAATGTGTTCTGCTGATATATTTTGCTCAATATGA[A/C]TGATATGTCATGAT
GATGTACATTAGGGGCTGCTTCATTTTTAAGTACAAATCTAAGTGAACTATCAAGGTTCC
TCATTTAACATGTTTATGAGCTCAAC
>f19350_c0s2-181
AGACTCAACTGCTGCCGGAGGAACCGTTTTCATAGATTTCTTCGATCGGTTATTTCAACG
ATTTTTCATCACCACTAAATGCTTGGGCTGTATCAGAAGGT[C/G]AACTTTTGAGGGTC
TTGGCTTCCGTTGATTGATGCCCAAAAATATGCTCCATGCGCTATGATTATGGCAGAGCC
CACTGAATGAATAGCAAGTTTTGCAA
>f19375_c0s2-765
TAGTAAATATGCTCTTCTATTCTTTTGGCATATTCTTCTTTTTGTTACGGAGTAGTAGTA
GTTTTTTTAAGGAATTCTTCTTTTGGTTAGTTAGTGGTGGC[A/T]GAAGCCTGACCATT
TCATGCTATCTCGGGTACATATGTAAACAAAGTTGAATCAGTGATTTTTGTAAAGCTTG
>f19376_c0s4-159
GCAGACATCGACGGGCTCTGGCCTCAGAACGGCACCATGGTGAACGGCTGCATCTACTGG
ACCATTGGAGTGCCAAACGACGCCCGTGTGCTCAACACCGC[T/G]ACGATGCAATTCTC
CCGAATTCATCTGCCGCCGCGGAGAGTGAATACGACATGGAAGGCTGGTGAGACCAAGGA
TGGAAGGCTATGTATGGCATCCGTAC
>f19390_c0s2-1103
AAAATCTGCACACACGCCTTCCGAAGTAGGATATCTTTATGACTGCATGATGTATACAAA
AGCAATTGCATTATAGTCTCCAAATACTGTGTACAGGTAGG[A/G]GCAAGGAGAATCAT
AGACAGATCATGTGTAACCATCCCATGCAAGAATGTGTATAATGTCCTCTGCAGCTCTTG
CAGTTCTCGCATTTCCTCAGTATTTC
>f19396_c0s6-554
CATGCGGATTTGCTGCCAGCAAGATAAAACTCATGCAGCCGATGAAGTGTTCCTCCTGGA
GGGGAAGGTGGTAAAAATCAAGGTGGCTAAGACAGATATCC[T/C]AGCGGCAAGTTGTT
GAGGAGCTCTTTGTTGTCGGCACCGGCATGCGGGAAGAAGCAATCTGGGCAGACATTGAT
GATTATCTACTGGTGGAAGCGTAAGA
>f19415_c0s3-204
AGTTAACAACACTTCACAACTGGACCGAACTTCGTTTATACTCCCTCTTGGGCCGTCGTC
CGTTTGAGCCTAAGGCCATTGTCCTAGTGGGATCAATCCAA[T/C]TACTAATTCCAGCA
TACTTCCCAGTTCCCACAACTATCAGGTGAATAGCAAGGTATATACGGACACTTCACAAC
TGCAAGCAAATATGTCTACAGGAGCA
>f19420_c0s4-450
CATGAGTGGTTGATGAATCTTGCAATCCCACCCTTGCGGGTGGCATCGATAATATGTTCC
TTGTCAATCTTGAAGAAGTAACACACGCTCTTATACTGCTG[T/C]CGTTTCCCCGAGTG
GTACTCGAGCTCTCTCTTGTCAGCGACACGCTGCCCAACAATTTCACCCACGTACTCTAT
GACCAAGGAGCCGCGTGGTATATACT
>f19443_c0s3-124
CGGTGGCCGTCGTGGCGATCCTCCTCCTCCTTCCCGGCGCCGCTGGCATGCTCCTTGGCG
GCGGCGTTCTCGCGCATGGCGCGCTGCTTCTCCTCCTCGGC[A/G]GCGTGCACCCTCTG
CTGCATCTTCACCTTGGCCGCCTCCTTGTTTACCTCGGCCGCCTCCTTGGGCCCCGTCGT
GTACGCCGCGGCCTTGTCCACCTGCC
>f19488_c0s1-482
GTGGGCACCGCATAGTCGAGTCCGCTAGCGAGGTAGGCGCCATCGCGGGCGGCGAGGGCG
AGAATGTCAGCACAGGAGACGGTTTGCGGGCAGAGCTTCTC[A/C]AGAGTCTCCTTGGC
GTCGCTAATGACCTCAAACCCATCCAAGCTGGGGTTGTTTGCCTTCGAGTCCCTCTCCGC
CATGCGCCCTGGCGTGGATTCCAGCA
>f19604_c0s2-1221
AGTCCTGCTTCAGCATCATCACTGGTTGATGGCACAAGATACCGCCGTGTAGCTCCAGAG
TACCACTGTAGATACTCGTCATAAGATGACAAATCATATTG[T/C]TCAGCCTCCCGAAA
TATGCGATGTCGCCGTGCTTCCCATTCCTGAATATACTCATGATGCGTCTCTTCCCAATT
CTCACGCTCTCTACCACGTCGACTAA
>f19612_c0s1-100
CTTGAGCCTGTCCAGTCCATACCTATCAGCCGCTGCAAGTAGGTGCTGTGCTATCACTGT
CGCCGCCTCATCCTTCTCATCGAGTTCCGCCACGGCATC[A/G]GTGTAGATAAAGTGAA
GCAGCGCCCTGAACACCACAGGGTCCATGTCCTTGATCTCCACACACTGCGAGCACTTCT
CCTTCATGTCTCCAAAGAACTGGG
>f19637_c0s1-426
TATGTTAGTTAGTAGCCTTGGTGTACATGAAAAATGTTGATGGAAATGTTCCATCTTCTG
GCTCTGCATGTTAGATGGAGTGTATGTATGTGGAAGTAGTT[T/C]CATCGGATCATATG
TGGGATGGAAGCATTCAGTTGAGGGGGCTTTTTTTTGTTACAGATGGAGGTAGATTATTT
CTGGAAGTAACACATGTTTGCTGGAA
>f19638_c0s2-524
AACATGGTCTTCATAATCCCCAGCAAATCCTTTAGGTCCATTTGGTCCAATGAGCATAAG
TATCTCTCGGATGTCCCTGCCTTGTTGTACAACAAGAGCAT[T/C]GCCTCAGCGACATC
CCGAACGTCTACCATGGGGTAGAACTTGTTGTTAATCATGTCAGGACCTCCTTTTATGAT
GTAAAGGAGAACCTTGCTGGTGGTAT
>f19641_c0s2-328
AGGTCGGGCAGGTCGGCGAGGTTGGAGGCAGGGAGGTGGCGGACGAAAAAGGTGCTCTCC
CAGTCCACGTCCTTCACGTCGGCGCCCTTCTCGCCGGCCTC[C/G]AGCGTCCTCGCCGC
GAACTCCTTGAACTTGTCCTCCCTGATGTTCTTGTAGTGCGCCTTGCTCACCCGTTCCAC
CTCGTCCATCAGCTCGTGCGAGATGC
>f19644_c0s1-498
AACAGGGAGCAGTCGCTGAAAGGTGTCGCCTGGTCGCGGAAGGATGGATTCACGTGTTTC
ATCTTTGTGTAGAGTGGGCGGTTCAGGATGACGCCGAATGG[A/G]CCATCGTAGGCGTC
TCTTGAACCTAGTTTCAGGAGGAGGATGACAGTTCTCTCGAAGGTACCGTTCCCATCAAG
CTCTTCCGTGGCAACCAACACACAGC
>f19646_c0s4-136
GCTGGATGAACACCAAGATGAAGAGATGCAAGAACCAGGCTCTTTAGAGAAGGATGTCAA
AGAATATCAAGGAATAGACGTGTTGTCATTTAGCCAATCTG[A/G]TCCAAAGAAAGGCA
GGATGAATGGAAATATGTGGAAGAATCCAAATCAGCTCTCTGGAGAGATGGTGCGCTGCA
TGAGAGATATCTTCCTACATTTATCA
>f19687_c0s1-843
TATTTTGGGTATCTTCTGGCTGTACTGTTCATACAATAGATCAGCTGTGTCGGACATTGG
CTCATGTTTTGGTGTAATTTCATCTTTGAAGTGTAATGTCG[C/G]AAAATAGGATAATG
AAACCGGTGCATTCATGATTCTGCCGTTTCCTCGACATATACCAAATAGCAAAATAGT
>f19691_c0s2-1214
ACATGCAAAACTCCAGCTGAATCAAGTACCAAAAACTTCTCCTTGGAAAAAGGTTGGATT
GACACAGCTTTAACTGATTTTGTCAAATTTACACCACCTTG[A/T]GAGTTATGATCCAC
TTGGTTAAAGGTCAAAAAGATAGAGGAATAGCTCCCTGAACTCTGTTTCACCCTCAAGGT
TGTAAGCTTGCAACCGGAAGCAGCAT
>f19703_c0s1-268
CCACGTGGAACATCATAAAAGAATGGCGCTCCTGTCTCTTTCCCTATAAGCACCCCATCT
CTTTCTACAGAACTAACCGCTAGCGCATCCCCATCGATAGG[A/G]TCCAGTGCACATGA
AGAAAAGATGCAGTCTTTCACATAATATGTTGAGTAATGATTTAGTCCAATGAAGTCCAA
TTTTGTTTCACGTAGTTTCTTCCGCT
>f19710_c0s2-411
CAGCACCACGGCCACTGAGCATCCCTCCACACGCACCACCTCCCCCTGACGCTCCCTCCA
GCATCTTTGAAGTCCGGATGGTTGTTTTTGGTCATTTCATC[A/G]TCCGTCTCCATGCC
GCTGCTTCCGATGTCCACTTTCGGTTTCTGACCAAGGAAGCTGCATGAGGAGCGGATCTC
GAGGTCACGCTTCAGAGCTTCGTCCC
>f1973_c0s1-1215
TTTTTTTTCTAGACAAGTGCATGTGACAAAGCATTGGTAGGATGATTGTTAGAAAGTAGA
AACCCATCGTATATGCGTCACTATTGTCCTGTAAACATACA[T/G]ATCTTTATTAGGAA
TGTATTGATTTATACAGCCCAAATGGAGAGTTGCTCGAGTTTGCACTTTGCAGTGTACAT
TACATTTCTGTTGCACAGCTCCACTG
>f19763_c0s2-342
GTGGAGCTGCTACAGAAGGGCTTTAAGCCGGATGCAGTTACTTATAATTCTCTCCTTCAT
GCTTTTGCCAAGGAAGGAGATGTCGACGCGGTCGAGCGGGT[C/G]TGTGAGGAATTGCT
CAAGGCTGGGTTCAACAAGGATGGGATAACTTACAATACGATGATCCATATGTACGGAAA
GATGGGCAGGCTGGACTTGGCACTTG
>f19770_c0s1-308
CTCCTGGCCAGGCTATCTGAACAAAACAGCCCCTTGGTATTCAAGCAATGTGCTAAAGAA
TATTTCCAAACGAAAGGAAACAGCTTCCCATACTATTTGTG[A/C]CAACTACCAAATGG
TGTCGTATCAGCCTGCAAAATCATACTCTTTGTGTCTGCTAACAACACTAGATCGACAAC
ACACCCTTCCTGGAACTGCAAGAGCG
>f19792_c0s1-354
GCATGTTAGGAGACGCTTCTTGCTCCTCATGGCACGGCTTCAAGCTACTCATGATCATCT
GTTGCACCAGGGAGCTCTGGAATTCTCCTCGATTCATATCA[C/G]TCGCTTCTGGAGAA
AGAGGGTAGAGGGGGATGCGCTCCTGGCTTCCCTGCTGCAAGGAATGCTCTTGCTTCTCC
CTCCTTGCACCCTATGTGTGGAAATC
>f19805_c0s1-222
TTCACCAGTTTGACCCATCATATCTAAACAGTCACTCGCCCTAGGCCCAGTTAACTCAGT
AATGGTGCTAACTTGCTCTGGAACACCAGGGAGGGTGAAGG[A/T]CTGTGTTGGAGGTA
CGCGAATAAAACAGTGAGCAATCAGCCCCTCAGCTACCTGAACAACACCTGCGTCAACTC
AGCTAATGGAGTAATCTGGAGAAACA
>f19864_c0s1-859
ATTCTTGAAGAGTCCATGCGAGCACGTGATCTGCTCATGGAGCAAAATGTTGCCCTAGAT
TTAGCCCGGCGAGATGCTGAAACAGCTATACGTGCTCGCAA[T/C]GATTTCCTAGCTGT
GATGAATCATGAGATGCGTACCCCGATGAACGCAATAATTGCCCTTTCCTCCTTACTACT
AGAAACTGAACTTACCCCTGAGCAGC
>f19885_c0s2-1078
GGACAGCTCGAGAAGATCATAGATGCAGATCTAGAAGATGACCTGGACGCTGAGGAGGCA
TGCCGATTCTTGAAGGTTGGTCTTTTGTGCACCCAAGATGC[A/G]ATGAAACTCCGTCC
CAACATGACCAACATCGTCCGGATGCTGTCCGGAGAAAAAGGTGTCTCCACAGAGAGGAT
CACCAAGCCTGCA
>f1996_c0s1-329
AGTAACGATGTGTGTTGTTGTATTTAACTACCATGAATCACAATGCATGCACTAGATAGT
ATTGATGCATGCATGTCATAATCTACGATCTGTTTACGGAG[A/G]TCTGTACACGGTTG
GAGGACACGGCAAGGGATACTTTTTTCCTACATGGGTGACAGCATAATCTACGGATTGGG
CCTCCGCCTTCACCTTAGGCGTTTTA
>f20031_c0s5-926
GTATGCACGGAAGAGGATGTAGAATTGGTGGTTTAGTTTTCGGTGGTTTGCAACTCAATT
TTCTTCACCATTTTCTCAGTATTAAGGTGTATCTTGGATTG[T/G]CTATGAAACTCCAT
GTTACTTTAGTTTATTCTGTCAAGAGTTATGCAATGTAGAGCCTGTTATATATAGTACTA
AACTAATGCCTGCCATGGCACACCTT
>f2005_c0s1-1711
CATGGGCACGACGAATGCGATGACGAGCAGGCCGCCGACGACGAGCGTGAACTGGCCGCG
CTTCTCCTCCGTCTCCTGCTTGCTCTTGTAGTTGGACTCCC[T/G]CTTGCTCTCCTGGA
ACGCCGGCCCGCCGGGGTCCGGCAGCCCGTCGATCGCCGCTACCAGCCGCTGCGCCGTCG
AGTAGATCGCCTCGTTGTACTTCTCG
>f20053_c0s1-222
TTGAGTTTACCAACACAAGAGGTTACCTTGGCCTATCCCACACCAAACATTACACACGGT
TCAAACAGTTTCTGTCCTTCCCCTACATCTAAATTACCACA[T/G]AACTGAACTTTATG
TTGCCACCTACTCATCGTCGTCATCATCGTCCTTTTCCACCTCTTCATTCTCATAGTCAG
AACCTGAGGCATCTATGTCGCTGTTT
>f20054_c0s1-1289
GCTCACTATGTATATGCTCTGGATCAGCCAAGGTAGTTATGTAATGAATAAACTTTTATT
CGTCCAAGCCCTTATGATGATGCTCTTAAATTTAAATGCAG[A/C]AATTAGTTCCATAT
TTAGTGGAAGTGTATTTTTGAATGATCCTCACAACTGATGTTGATCAAGCAGTAGCAGAG
TTAGCATCTTAAATTTTTTATTCTAC
>f20085_c0s4-280
TGTTTGTTGAATCAAACCTTGAGATCAACAGCCAAGCAGGAAAAGGGGAAGGGATAAAAG
GTATTTCCCCAAGAACATTCACAATATCACCTCCAAGCATA[C/G]TAATGCACACAATT
GGTACATCAGGAAGTTCATGGAAGAATTCAATTACATGCTTTTCAAGATGTTCCATGTCT
GCCGATGAAAACCTTAGAAACTTTGG
>f20144_c0s2-971
GTGAGCAGGGCGGAGTCCGACAAGGCGTGCTCCGACGCGGCCATGCTGCTGGCGAAGCTG
GCGCTGGCGCGGCGGAGCGCCGACAACGTGAGCGTGGTCGT[C/G]GTGGATCTGCGCCG
GGGGCTGTGATGATTCATTCCTGGAGCGAAATTCTCGCTCCATGATTGCTTTTCGTTGTC
CTTTTTTTTTAAATTGATCCAT
>f20223_c0s1-110
TACTGAGGCAAAGGTTAATGTTCATATGTTGGATGACTCAACTTTAGAGTGTCGTTTGAT
GTTCTTCAGCAAGCACTATGAAATAGCCTTCTTTGAGATTA[C/G]TGGGGATATTTCAT
TGAAGACTATGTCATTGGAACGTAATGTGGAGTTAGGCCAGGATGTATTTCTATTGGCTA
GAGATACAAATTTGAATCTGATTTAT
>f20234_c0s2-1593
AGTTTTGTCAGATAGGCGCAAGGGTATAGTTGATGGAGTCGATTTCAACTTCCCAACGGC
ATTCCATGGGTACTGTATGCGCCATGTCAGTGATACTTTCC[A/G]GAAAGAGTTCAACA
ACTCAGTGCTTGTCAACCTTCTCTGGGAAGCTGCCAATTCGCTGACTGTGATAGAGTTTG
AAACCAAGCTGCTGGAGATAGAGGAT
>f20346_c0s3-282
TTCACACGCTTACTGAGTTGTTCCATCTGAATTTTGAAATAATGGTCAATCTCTTTGTTT
CCTTTCTCCATTTCTTTCATGATATCATTGACAAATGGCGT[T/C]GTGCTAGTCAAAGA
CATGCTTCCACTACCAGATGTGATGCAAGAATTACGCTCATTATCCTCATAGGACAATTT
CAGCCCTGTAGACACAACGCTTGAAT
>f20353_c0s1-2211
CTCTGCAAAGTTGACATTGTACATACTAAAGGATGGGTCACCGGTGACCGTTTTCCATTC
TTTAGATGGTTTATTTCGGGGAGAGCAATAGAACTAGGATG[A/C]TGTTAGCAGCAGGG
TATATGGTACTAGGAAGCCTATTCCCGTCGGTGTATCCCCTTGCATTCTTTTTTTTTCTT
CTTTTTAACAGATAGAAGTGCCTTGT
>f2037_c0s1-84
CTCTTTTGTTACACTGGTCACAAATACACAAGTACATGGTAAAAAGTGTAATTCACTCTA
AGAAAAATACATTCAAATTCGCG[T/G]TACCATGATGAAAATAGCGACAACAGCTTATA
ATCATACTCCAAATCTCCAATATAAGCAGTAACACAGTGAATAGTAAATTACAAAGGAAA
TGCATTGA
>f20377_c0s1-529
GATACTTTGTTGGAGTGGAAGCACCTAAGATGATTTTTCAACTGTCAAGATCTGCAAACT
CTTGAGACCGCCTGTGCCAGCAAAGACTTGTCCCAGCAGTA[A/G]AGGAAAATGACTAA
GCTGCAGACAGTTTGGATTGATAACATCAATGCATCTAACTGTGAAGAACTTTTCGATGC
CCTCTCATATATGCACTACTGTCAAG
>f20395_c0s1-552
ACATTAGACTAGTGAGTATGGTCTGGTATGATAAGTTGTGGATAAGATGTCATTTTGAGG
GGAAAATAGTCTGGACGAGTTTAACCTTTTAATACTTATGA[C/G]TAACATGGATTTAA
TAGATTTTGATTCTGACCTTAAATCTGTCATTATGTGGTGTTGGCGATTGACGTTGTGTG
TACTGTGAAAGATGCATGGTTATTAG
>f20399_c0s1-731
TGTGGGCTAGATGTGAAGATAATCTATAGTAGCGGGGAGGCCCTAGATGTATTGCCACGA
GGTGCGGGGAAAGGGCAGGCTCTTGTATATTTACTTGAGAA[A/G]TTCAATTTGTGTGG
GAAACCACCAAGCAATGTTCTTGTGTGTGGTGACTCTGGAAATGATGCGGATTTATTCAG
CGTTCCATCTGCCTATGGTGTCATGG
>f20449_c0s1-1137
TCATATCAAGAAAATCTAAAAAAGGAACACGGAGAGCAAGATTTGTTAGAGAACAAAGCA
CACAGGCAGTTCTGAAGTAGTGCTTATTTTGCTTCATCATG[A/G]CATTTTCTCAAGCG
GCGTTGTGGCATTTACATGAAGTTTCTTAATGGGAGAAAAAGGGAGAAGGAATGGTGACA
TCACTGCGATTTGATCGGTCAAGGTA
>f20624_c0s1-663
AGCAAAGAAAATATGGTATAGTAGCAAGAAAACAAAAATATTGTAGCAAATTTTTTTTGC
TATTGTAGCAAACTATGCATTGATGAAAAATATAATTGTAG[T/C]AAGACAAATTTCGC
CAAAAAGAATTGTAGCAAACAATGTATACTATATTAACATAAATGCCAAACTAAAGTAGC
AAAAACAATATATTATTGTAGCATCA
>f20689_c0s2-527
AGTGGGCTTCAATGGTTCAAGGAGTGGGACATTATGATCGTCATTCACCAGATCTCCTAC
CTTCTCAGTAACCACCCAATCATTTGCGTGTGCAGTCTCGA[A/G]TAAACCGGTTAGAG
CTGCACGCATGCGGTGCATGGACATTACATTTTCAAACAGAATCCAGAATGGCATCAGAT
GGAGAGACCTAGGATTTCTAATGGCA
>f20690_c0s2-488
AGATCAAACGCACGTGTCTACAGCGGTTATGGGGACCTACGGTTACGCAGCTCCAGACTA
CATCGCGACAGGCCACCTCACCACCAAGAGTGATGTCTGGA[C/G]CTTTGGAGTAGTAC
TCTACGAGATCCTCACCGGACGGCGTTCAGTGGAAAAAAACCGTCCCAAGAAGGAGCAGA
GACTGCTGGAATGGGTGAAGCAGTAT
>f20704_c0s3-337
CCTTTTTCATAGCGGAAGCCAAGATCCTCTGCAGGAAACTGCAGCTGCAGACTTTTTCCT
TCATCAAGAATACTTCTCAGTTTTGCTAGTCTTGAGGATCC[A/G]AGGGGATTTTTCTC
ACTCAAAATGTAGTCTGAGACTTGTGTCCGGCCAATGGAGAACAGCCCTTCTAGAACCAC
CTTCTGTAAATTTCTTGGAATGACTG
>f20720_c0s2-466
CACACCTCCATTTCTTTAGCAAAGGCCTACAACTCATCATACTTTCCTCCGTCAATGAGG
ACAATGACGCCAAGCACCCATGCCTGAAAGACCAAACAACA[A/G]CAGCACTACCAGTC
ATACCATCTTACTATGCTATTTCCTCCAGGCATGTATTTCCAAAAACATGTTGTGCTTTA
AGTGAAGTAGGACCTGATGTCTTCTA
>f20807_c0s1-1137
TCGCTGATCAGAGCTACCGAAACCAGAACTTTTGTTGTTAACTCCCTTAGAAGAATTAAG
TATAGGGGAAACAGCTGATGATTGTGGGATAATACTAGACA[A/G]CATAGACATTGATC
CCTTGGAGGGCTCCCTCCTTGCATACGTCAGTAATTCAGATCTCTTAATGAACACCCGTC
TTTTCTTGGGTGACCTCACCACTTCT
>f2085_c0s1-160
TACTTTACATTTACTTATCACTTGCTTACTTCCAGAACTAAAGGGACTGAAACATATATA
AACAAACGTGATTGACTATAATTCTTACCTGTCCTTCCGGC[A/T]TATCCAAGCTCATC
CTTCTCATTAGAGCGTTCAAAAACATTAAATTTCAGGTAAAGGAGCACAACAAGGAAC
>f20881_c0s4-672
TGAGTTGTAAGACAAACAATATTACTTAGATATTGGGGGGGACTCTACACTGAATAATCC
TACATGTCTTTAATCTACAACCCTCTCCTCTAATTCGGTGT[T/G]CTATTTTTGATGAC
AGGCAAACGTTGCTATATATATAAGGCATTTCTGTAAGGTTGATCTATGGACACTCTGGA
CAACACAGATTCTGAGCCCTAAAGAA
>f20893_c0s1-1530
CGATGGAGTCAAAGAGAAGATTCTGGGTGGTCATGTCAATGGGCTGCACGTGGAAAGGAA
GATGACGGGTAACTTATTTTCTTGATTATTGAGCAAACTAA[T/C]TCAACTCTGATATA
GGAGACAGATCTTGCATACAATACAGTGTTCTCTAATCAGACTGGCAATCTTATCTAATC
AGACAGAGTAGTCAAATTCCTAACTG
>f209_c0s1-720
CAGACCCACCACGACACCGCCGTCCCCGTCGAGAAGGTCGAGACGGAGGCAGTGCCCGAG
GAGGAGAAGAAGGGGTTCCTCGAGAAGATCAAGGAGAAGCT[C/G]CCCGGCGGCCACAA
GAAGCCGGAGGACGCTGCCGTGGCGCCGGCGGTCACGCACGCTACCCCTGCGCCGGTCAC
GCACGATGCCCCGGCACCGGTGCACG
>f21052_c0s4-152
ATTTTTGCCTGGATGTAATATGCAGAATTATGGTTAGTCCCCTGTTAGATGTACTTTTTT
CTTCATGCAGGTAGTGTGCGGACATACGAATATCTTTTAAC[A/C]TTTCTTCCCATTAA
ACCAGATTATTTGGTAACCTTTATGTTTGGTGGGAAATTGCAGGTACTGTTTTCCTACTT
CTATTTCTGCCAGGAATTCACCGTGT
>f21055_c0s4-1004
TTTGGTGGCGTTAATTTGCATCATTGGAGCTTGGTGTATAATTAAGTTACAGCAGAAGCA
TGAGAAAGACTTGAAACTTGACATAATCGGGAGTTGTGTTG[T/C]TAACCCTGTATCGG
TAACACAATGGAGCCTTCTTGCAGTTTGTCTATTTTATCTGACTGGTCACTGGTGTACCT
TTGATGGCCTCCGCTATGGTGCTGCA
>f21074_c0s2-852
TGTCCCATACCCCAGAAGTACCTGCTCTCCTTTCCTATACATTTTTCGAGCATACAAACA
GTATGCTTTAGAATCTTCATATCCCCCATCCGTCAAACTCT[C/G]AGATGAACAACTAA
ACTTCACATCTTCCAACATCTCACTTTTCTCCTGACATTTCATAGTTTCTTCTGTATCTT
GTTCTTCAGATGAAATGTCATCATCA
>f21086_c0s6-1301
ATTTCTAGGCATGACACGATTCAGATGTAAGGAAAAAAGAACAAGAAAAATCCATAAATA
ACGTTGTATCTAGACGACTTGAAAACCACATGGTCCTGTTA[T/C]TATTTGTGGGTCTA
TGATTTTCTCTGGCATGACTAAACTTAACTGCAAGATTGTGAGCATGAAAAATGGATGCT
TTGTGCCCACTGAAATGTTATCCCTA
>f21101_c0s4-124
GCAAGGAAGGATGATGGAATCACCTGCACCACCTGAAAAACAACTGCAGCCGACAACTGG
AACTGAGATCCATGACAAAAAATGCTCAAGTTATAAAAAGG[A/G]TCATCAGGTGGCGG
CGGAGGAGGAGAAGGCGGGCGTGGCGGTTAGCGAGAGCGACGGCAAGATGATGGCGGTTT
CCCAAGCACCCGTCGAGGAGCCGAGC
>f21141_c0s2-587
GCACTATCATTTGGTAAAGTTGGCTCCTTCCCTTTTGGTATGACAGTAACCTGTACAAGA
GACTCATACTTCCCAACAAGACTGCCTTCCTTTACGCCTAC[T/C]GGGCCAGGTTCAGT
TTCAACATCTGCACCATCAGAAATCCCAACCACCTGAATAAGCTCTCCACCAACCTGATC
TCTAAATGACACTCTTCGCTTTTTGC
>f21254_c0s1-320
TGAGTCGATTAACACCCTCATACTCAAGTTTATGCTTTCCAAATAGGCCAAGAACCTCTT
CCCTTGCGCGGTCCTGCCACTCGGGGTGCATGCTAAGTACA[A/G]TAATTGTCCATGTA
AGGAGTACTGATGTAGTCTCCATTCCTGCAAAATAGAACAACTTGCACTCCTCTATGACT
TCTGCTTCTGACATTCCTAGGATGGA
>f21319_c0s2-342
AGGAATGGATCCACCCTTCGGTCATTTTATGGAGACCCTTAGCCACACACTCCTGGTTTC
CGGAAGCCACCACTCTTTCGACTACGTCTGTAGCATTTACC[T/C]GAGAACCTCAATTT
CATTCCTCGACAGCCACTGCTCTTTCGACTCCGTTTGTAGCATTTACCCGAGAATTTCAG
TTTCAATCCTGAAAGCGCTTTTTTTG
>f21329_c0s2-1109
TGTAACTGCTTGAACACTACCCTGCACATCAGCTTTGACAATAATGGGCATCTCAACTCT
TTCAGGAGTCTCATCTGCAATTTCTGCCTCCTCTGTCATGT[C/G]CTCATCAATCTTCC
GAAGCCTATCTTTCTCCTGTTTCTTCTTCCGCCCTTGACTAAGCATTCTCGCCCTTTCCT
CCGAGTCAACAACCACTACATCATCC
>f21374_c0s2-715
TGTCAAACATTGTGCCTAACTTGACATTTCTTGGATCCGCTGACATATGAGTCCGATTGC
TATGTGATTTACCAATGGCTTGCTGTGGCAGAGGTGATCCA[T/C]GGGAGGTAGGAAGT
ACTTCCAGATTTCCTGCCCTAAACCCAGCAGATGAAGATCCAGCCAGTTTATTTGGAGAA
ATCGGCAACGATGGTGCAGGACTTAA
>f21385_c0s1-264
ACGGACTCGACATGCTCGGCACGCACACATCGCGTGCTCTAAGCTTTAGGGAAATCAAAT
TCCTAGCGGCTAAGTAAAACCGGAAAGAGAAACAACACCAC[A/G]CCATTATGTGGTTT
ACATGACTAGACTTTTTATGGGTAGACCTCGATGATGGATCGAACACCTAGAACCGGTAT
AATCTTGTAGTCGGTAAACCCTGCTT
>f21407_c0s2-293
CCACAGATCCGTGCAATTCTGATGTTGGTCGTAGTGAGTATTCATCTCCCCTGAGCCTCG
CCCAGATTCTCTGCCTATTATCATGGTCGCTGCCATCTTCT[A/C]CGTTGGTGTGCATC
CCAGGATGAGCGTCTAGCCGTCTTGCCGCCCCACTGGCACCTCTCCTGAATACCCCGTTC
ATGTCACCTTTGTACTCTCTGCTGCC
>f21446_c0s3-495
CTCATCCGGCCATGCACTGGGTGGCTCTGCCCACAGCTCGACCGTACCATATATGTCAAT
GGTGTAAAGTTGACTTCTGTGCTTGAAGACATCTATCAGGA[T/C]GTGTTTTGAATCAA
CAGATGACCAGCCTTTGCTTCCTTTGCATGTCACTTTGTATCCTTTTTGGTCGCCATAGA
TGACAGCAACGCTGAAGTTACTCTCA
>f21477_c0s5-789
TCAATGGGGCTGCCATACGTTTCTAACCATGCCGGTCAGCTTCTTTTTGGACCTACCGAT
GGATACCTATACATTTTCACGGGAAATGGTGGCATAAGAGG[A/C]GACCCTTTCAACTT
CTCCCAGAATAAGAAGTCACTTTTGGGAAAAATAATGAGGCTCAACATTGATGAACTTCC
AGAGCTGAATGAAGTTGCTAACCTAA
>f21529_c0s2-198
GCAACTAGCAACATGATCCCTAGTCATGGGAAATGGTTTGCCAGCACGGCTCAGAATTGC
GCGGCAATCACCAGCATTTGCTACAAAAAGCTTGTTTCTCA[T/C]TATCAGTGCTGTCA
CTGCCGTGCAACCAGGATGCCAGTCTTTCTGTATAATCCTTTTTGACTTCTGGTGAATAA
TTAATTCTTCTCTAAATGCTGTGTCA
>f21593_c0s1-344
TCTTGCTAGAAGAGGGCGACTCCCTTGTATGCCCACAAAGGAGGAGGTGGGCGCTGTAGG
CGGTACGGAGGACAAAGAGGAGCCTTACCTGACGAGGACGG[T/C]TGGTTGGGGAGTGC
GGCGAATGGGGCGGGTCGGCGAAGAGATGCGGCGGGTGGCGCTCGTGCAGGCGGAGGCCT
TCCATATCCCCGTCGCGCTCTTCAAC
>f21666_c0s1-328
ATCTGTCAGGGTGCTCGTGGATCATTCGATCGTAGAGAGCTTCGCGATGGGCGGGAGGTC
AACGGTGACGTCGCGGGTATACCCGACGGAGGCCATCTACG[A/C]GGCGGCGAGGGCGT
ATGTTTTCAACAACGCCACCGGCTCCACTGTCACCGTCGAGAGACTCGTGGTGCACGATA
TGGACTCGGCATTCATCAAATAAAGA
>f21719_c0s1-431
CGTGAGCCACTCGTTGTCCTCCTTCACCGTCACCATGGCCTGCCCCTGCAACGCCATGTC
CCTGCTGAAGCCGTGCTGCTGAGACTGCGGCAGGGCGGTGG[T/C]GCTGTCGATGTCTG
AGGAATCGTGCGTCTGGAAGCTGTCGGACAGGGCCTGGGTGTCCACCAGTGGGTTCATGA
CCTCCCCGTTCTGTCTGTGGTGGTGC
>f2173_c0s3-212
ATCGTTGTAACCATACTTTTTGCAGTAAAAGCATTTGCTTTTGTTAGGGAAATCTTGGTT
GGAAGATTGTGTTCTATTCCTCTGTCAAGACAAATGCTTGT[T/G]CCTCATTGTGCTTC
TTTTGCTCAATGACATACGTCCATCAAATGCAATTAAAAGCCATGAAACATGTCTGATTT
TGCTTGTTGCCCTGTTGAACAGTTCC
>f2178_c1s1-787
GTGTACGCCATGTCCTTACCAACAGACTGCATATCAAGTCCGACTGAAGTAGTTTTACCC
TCGCCATGCTTAACAGAACTTGCAACCTCCATTTGGAGGGA[A/G]CTATCCTTCTTGTC
TTTTGTTAGCTGACCAGACACAGATAAAGGGACTTTACCTTTGACAGCGAATAACCTTTC
AACATTCAGACCTTCATAACCAACAT
>f2202_c0s1-600
GACTCGACCTCAGACGCAACCTCTGCAGGGACCTTGTCTCTGTACTCTCCCAGACTCTTC
TCGATGCTGTAGATGGTGGTGTCTGCGGTGTTCCTGAGGTC[A/G]ATGAGGGTCTTCCT
CTCCTGGTCCTTCTGGGCGTGCTGCTCAGCCTCATGGACCATCTTCTGGATCTCCGCCTC
GGAGAGGCCGCCGGAGGACCGGATGG
>f22030_c0s3-633
GCGAAAAATGAGTGAACAGTGTTGTCATGAAAGGTCCAGCTCCTTGCTGGAATCTTATGG
ATACCCTTTTCACGCATCTCCAGCCTTGTGTTCTCTGAACA[A/G]TGCCACTTTGCTGA
TTCAGAATACAAATTAGATGCTAGAACATATGTGGATGGGTCGTGTGGTTCCAATGCAAG
TAGATGATTCATTGCTCGCCTCCGCA
>f22090_c0s3-847
GGAGTTCCTAGATATATTATGACTGATGGAGGTTCTCATTTTATTCATGGTGGTTTTAGA
AAAACTCTTGCTAAATATGGTATTAATCATAGAATTGCTTC[T/C]GCTTATCATCCTCA
AACTAGTGGTCAAGTAGAATTATCAAATAGAGAGATTAAATCTATTTTGGG
>f22164_c0s1-1530
GGACAGGCTTCACTGCCTGCCGCAGTTAGGGGCTTCCTTATTGAAAATGGGTATCGATTT
GATGAGCTGAGGCCTGGTGTCTTCAATGTTCGTCCTAAATT[T/C]CGCCGCCGCTGAAC
CCTGGGAAGACTGAACCATTAGATCAAGTTGTATTAGTTCGGCAAATAAATGTCTGTGAA
ATACGCTGCCAGCAAAACAAATAATA
>f222_c0s3-167
CATCCATCAGGTTCACGGACAAACATGTCTCCGATGAAGGTGTTCGGGCACCCGATGTTG
ACGAACGTCGCACGGGTGATGCTCTTCCTGGAGGAGGTCGG[T/C]GCCGAGTACGAGCT
CGTGCCCGTCGACTACCTCGCCGGCGAGCACAAGCGCCCCCAACACCTCCAGCTAAACCC
GTTTGGGTTGATGCCTGGGTTCCAAG
>f22221_c0s1-99
CAGACTTGCAATTTCTCAGTTTCTCGCTAGCTAGCCATGGGAAACAACAAGGATTTTAGG
AGTGTGATCACTTGTTTCCTCATATTGGGGCTAGTCCT[C/G]GCGCAGGTCCTCCATGT
AGAGGGAAAGAGTTGCTGCCGGTCCCACTCGGGAAGAGACTGCTACACGACGTGCTCTCT
CGCTGGTGCTTCTAAGTACAAGT
>f22277_c0s1-1075
GTTCTTTCTACAATGTGAATGTTCTGTCATGCATATACCCATTAGAGCAATAACTTCAGT
TGTATGATAAACACTGATTTACAAAGTATTGTCGTTCTAAC[A/T]GAAATTATGTGTGT
TTATACAGACAAATGTATTAGCAAATTGCATTACGTTCCCTGCAAAAAGTTCTGCTTTAG
GTTTGTAAGTCCATGGCAAGGATTCT
>f22294_c0s1-1681
GGCGGAGGAGGCGGAGGTGGCCTGCTTGTTGGCTTCTCACCTGGAAACACAATGTTCTCC
TTCCGCCATTGCACGGTGGTTCTACGGGCTTCTCCCAGTTC[A/T]TTGATTTCCCCATC
TTCACCTGCAGGGTGCTCAAGCACCAACCCCTCATACTCTCTCAACACTTCATCCACCAT
CACAACAGCAAAGTCGTCTTGGACCG
>f22352_c0s1-567
TGAGGACTAAACCTTCTAATGTCCTTGGGAAAGTGTGCACCATTGCTAGTAGCATACTCC
GCAATTCAAATGGTTCAACTGGCAAAATTATTTTTGCAACC[A/G]GATCTTTCTCCAAG
AGAGATGAATCATCTGCAGCAGTCTTCTTCCTTTCATTGCTTTGGCACACAGATGTATCC
TGAGATGCAGATTCTGCCCTGTCATT
>f22381_c0s2-80
ATCCAGGAGTAGGACCGCTTCTACTGCACTCTCTCTTCTCCGAGGAGCTACACCGAGCCG
AGCCGCAGCCTCACACGCA[T/C]ATCGTACGGGGTGAGTTGCGTGCTTCGTGCCCCGAT
CCAGGAGTAGCAGCTAGCCGCCATGGGCGTCGGGAAGAAGGTGCTGGACGACGTGAAGCC
GTAC
>f2254_c0s13-150
GAGAGGATCATCATCTTCACGACCAACCACAAGGAGAAGCTGGACCCTGCGCTGATCCGG
CGAGGCAGGATGGACAAGCACATCGAGATGTCCTACTGCCG[A/C]TTCGAGGGTTTCAA
GGTGCTGGCAAAAAATTACCTGGATGTCGTCATTGAGCACGAGCTGTTTGGCGAGATCCG
ACAGTTGCTCGAGGAGACCGACATGT
>f22547_c0s2-675
GCGGCCGCACCTCCTCGAACGAGTACACCTTCCCTGCCGCCATGGCGATCGGACTTTCCT
TGCTCCCAAAAGCTTCAGGCCAACACCGGAGCAAGCTGTGT[A/C]TTCAGTATTAAACA
CAACCGCGCAGTGTCAAGAAGAAGATTATTTGTGGTTGGTGAACTGGGAAAGACGGAGCG
AGGGCACGGGGTACTTGCAGTCTATA
>f2260_c0s1-203
AAAATACATATGCACAAACCCACTCTAAACCCTTGAAATCAAGGGGGAAATAACCAGTGA
TCCACAATAACAGTGTACATGTATAGTCAGTCAAGATAAAA[A/G]CAGAACAATGCACG
CTCAGTGCTCAGCTGACAGGGTCGCGTTCCGGCCCAGGATTGTAGAGTGGCAGCTCCAGG
AGGAATGCTACCTTGAACCAATCAGG
>f22640_c0s4-1164
TTGACATCTTACATCCAGGTTATACAACCAAAAGAATTGAAGATGTAGGGTGTGACAGCT
TAAATGACTTAGTTAATTATGGATTTTTCAAAAAAGAAACA[A/G]ACGATTTAGGTACA
CACTATGTTATGCATGACCTGCTGCATGACTTGGCACTGAAGGTTTCCTCACACGAATGT
CTACATATTGCTTCTTCCAGTCCAAG
>f22688_c0s3-137
CAAGGCAGATTATCATTGGGTTCAGGGTGTTAAGGTATGTAATGACACCTCTAAAAGAAT
ACATGCATCACACGAGTTAACAAGATGGTTTGGTTAGACTT[A/G]GTAAATCATATTTT
GAGGGGACAGATCTCATTATATCAGATGTGTCAGACTAGGACCGATGGCATAATGTGTTA
TTCAGTTTGCAAATGTGTTAGTGGCA
>f22715_c0s2-350
GGCATCCTTAAGAAATTTTAATGATACTGATAAGAAATGAATTGACCATAAGTTAGAAAG
CAACCTGCAAGATGGCAGGACACAAACACCATCCGGATCCC[A/G]CTGAAATTGATGTA
CATGGCCACAGCTCCTTTCTTTCTCCCAATTACACCACCGCAGCCTCCGACTGCGTGTTT
ATCCACCTTCATCTCTCTGATGTATG
>f22763_c0s3-331
TACCCGCCCCAGTCTCCCAGTCCCAGGACTTGCAGTACTGTCCTAGTAGGCATGCAGCTC
AAAATTTTGACATTCCAAGTTTTCAACTCCGATCATGGATC[T/C]GTGTTGGTGGGCTT
GCCCCCTTCGCCTGCCTGGTTTTCAGGTAAAGCTGATTGTGGCTGCTCTTGCTGCTGTCC
TGCGCTGGTTTCAGGATGGAAGTTGA
>f22848_c0s6-756
CATGGGATGTTTATCCATGACCTCAAGGTGCTAAGGTCTGTCAAATCTTTAGTCGGAAGT
TGGCAAGCACGGCTGATCTGGTTCATCAAGTAAGGCTGAAT[A/G]CACTCAAGACGTAC
TCCACAAACATCACAGACCCTTTGAGGATCAGAAGTTCCAAATTTCGGAGGCATCAAGCT
TCTACCCTTTGAACAGCCACCACAAA
>f22879_c0s4-108
CCACCGTCTCTCCGCCTCCGTCCTCGTCAATCTGCACCGCGGACGACCTCGTCGACAGCC
CCCTCGCCCTCGCCCTCAAGCACAGCCAGATTCCCCCATCC[T/C]GACCTTCTCCTCGA
CCTTGTGCAGCCGGTGTCCTACAGAACCAACCTCTTCTGCCCCGACGTCCTCCTCCAGGA
ACTGAAGGTTCTAGAAGGCTATGACC
>f2297_c0s1-670
GGGACGGCATGGGCGGTGTTCAAGATCCGGCAGGCCATCAACCCGAAGAGCCTCCTGAAG
CCCACGTCGCTCGCCAAGTCCACCATCAAGGCCCAGGCCGC[T/G]GACCTCCGGTCGAA
GAGCTCAAAGAGCAGCAAGAGCAAGTAGAGTTCGAACTTGTGGCCAGCATAAGCCTGCAT
CAGCTAGTCTCCCAGTTGATGTGCTT
>f23_c0s1-83
TTTTTTTTTTTTTGCAAACATAACATTTCGCTTGTATATAAATATTAGATGCCATATATG
GCTATACACGGGTTGAACCATA[A/G]GGAAATTTGCACATCAAAGTCTGCAAACTGTAA
ACAAACGAAAATTCTCACACACTGTTGTCCGTGAAAGCTTAAAACATAGATGAATTCGCT
CCTCCAA
>f23080_c0s1-311
TCCTCCTTCATCTGGACCACCTTCAACCAGCCCAACCCGGAGGACCGCGTGGGCTACGAC
TCCGTTACCCTCACCGTCGTCGACATCCTCCAACCTGGGGC[T/G]GTGGCTGTGACCAT
CGGGAACGCCATCCAGCTCCGAGCTCAGTCTGTCGCCGAAACCGACGGCGATGCCGCCGC
CGTCAAGGAGGGGGTGAACGGCGTGC
>f231_c0s1-756
TATATTTTGTCTGTATATGTTCTGAAACTGGGGAGAACAAGATGAATGTCGAGGGTTTGT
GTGTCCGGCTTGGCATGAATATGGTTTGTATGTTCTCTGTA[A/C]CGGGTAAAGGTGGA
GGTCTAGCTTTGTTTTGGGATGAGAGTTTTGATGTGGAGTTGAATAAGTTTGGTGAACAC
TTTATTGATGTAAGCCTTGTATTGAA
>f23101_c0s3-1811
GTATGAAGAGATTGGTCTTTCCCGTTTGTGGGGGTATCTGAACTACAATGAGTATCACTC
TTCGAAAATCAGCAAAGATGTTGGCTGCTTCTATTTTTGAT[A/G]GGCCATCATAAAAT
CAAAGTTCAGGTCTTTCTCTAGTCTGTGTTTTGCACCCTCTGGTGATGGCATTGTGTGCA
TCCGCTTGCTTTCTTATGGCGAAATG
>f23113_c0s1-422
TCTGTATGCACCTTGCAGGTGTTAAGCCAAGACGAGACACCCTTCCTCTACAGTTTGGTC
TTTGGTGAAGGTGTCGTCAACGATGCAACCTCAGTTGTGCT[A/G]TTCAATGCAATCCA
GAACTTTGATCTTGGAGATCTCAGTACCCTCAAATTCTTTCAGTTTATTGGAAACTTCCT
TTATCTGTTTGGCGCCAGCACCTTCC
>f23121_c0s4-359
CATCGGCGCTGGACCTAGAGAAAAATTGCTTGACCTATAGTTCCTCTCTCAATCTCTCAC
ACACACGTTGGTAGACTTTTGTAGCATTTCCCTCTATTTTT[A/C]TTGATGCTGGTAGG
TTTTGCAGCAAGGTTCAAGATTGGCCAGACCCGTGCCAAAGGATGAACAATGAAGTGAAC
AACACGCTCCCCCATAGCTGAGCTCG
>f23130_c0s1-300
CGAACATCTTTCCGCAGGAACTCTTTGTGCACTCATTGTCTATTTTTCACAGCAGAATGT
CTGCACCTATCGGAAGTAAATGGAGATAAGAGGAATGTCAA[T/C]GTCGTTCCCGTTCT
TATCCTCGCAAGCCACGACAACATCAAGGTGCTTCCTGTATGCTGGAACATCTACCTTAC
CCACCTCCTGGGCGAGATCCACCAAC
>f23146_c0s1-390
TCTTGAACGATGCGCTCCGATTCCGCATCCAGGGCACTGGTTGCCTCATCAAGTAGTAGT
ATCTTAGGGTCCTTTATGATGGCCCTTGCGATGGCTACCCG[T/C]TGTTTCTGCCCACC
AGATAGTTGCACTCCTTTCTCGCCGACCAGGGTATCGTATCCTTGTGGCAAGCTTGATAT
GAAGTCATGAGCATTGGCTGCCTTGG
>f23153_c0s2-588
TGCCTCCAGAATGGCCACTCCAAGCGTGCCCCACCCCTTGGATGGCAGGTCGGCGATCGA
GAACTCCATCGTCCGGGTGTCGAGGACCAGCAGGTCTTTCC[T/G]TTTGGCCATGGTGG
ACTCCCAGTAGAAGCAGCCATAAGCGTAATGGCGCTCGTGATATTCACGGTCGATCGGTG
ACACCATGGTC
>f23162_c0s2-153
CGACCCCAATCCTCAGCGTCCTCGAGACTACGCTCGTAGCACCCTCGCCGAGTGCCGGCG
CAGCCCTGCCGGAGTCTTCCCTCCCGCTCACCTTCTTCGAC[A/G]TCCTGTGGCTGACT
ACCCCACCCGTCGAGCGTGTCTTCTTCTACAGCCTCGCCGCCGACGCCGACGTCGCCACC
ATCCTCTCCAACCTCAAGGCCTCGCT
>f23190_c0s1-65
ATAGAAAGGGTAAATGTAAGCTATTTTCTTTCATATATATATACTTTCATCTAGCCTACC
ACAA[T/C]TTGCTTGGTAATAAAAGGCTTTGATGTTGTTGTTGATATATTTGTACATCT
CTGTGATCATATAAACCTTGCAATTTGTTACGACCATGTAGTTCGCTTA
>f23221_c0s8-378
CCAGAAACTCACTGTCGTGCTCAACTGCCTCTTTTATGATTATCCACAGCCAGCTTTTCT
CCTCTGAAAAGCACACTCGACAATGGATGCCACCTTTTCAA[T/G]AACCACCTGGAGAC
CATGAGTGGGGCAACCATCATATATAACGGTGGTTTCTGGAACTTCCCTGGTGCTTGTAT
TTACAGGGGCGTGCCAAAATTGTCAA
>f23256_c0s2-111
ATAGTAATTGATGATATATGGGACTCCACGGCATGGTATTTTATTAATTATGCATTTCCA
AGAAACAAACATGGCAGTAGAGTGATAACAACAACAAGGAA[T/C]CATGATGTTGCTCT
TGCCTGTTGCGAGAATGCAAGCAAATATGTGTATAGGATCAAACCACTCAATGACGAAGA
GTCAAGAAGACTATTCATTATAAGAG
>f23257_c0s5-1514
TACCCGTCACTTGTGGGCCACCCGCTTGCAGCCATTTTGGAAGAACACAATGCACGCATA
ATGGAAAATATATCTCAAATTAGCAACAGTTACCAAGTCGC[A/G]ATGTTTAGCTTTAT
GGACCAACTTCTTGGCTCTATATCTGAGAACCGCTGTTGCTGCAGAGCATTGGGACGGAC
CGATTGTTTACTGAGATCGCCACATG
>f23266_c0s1-1325
GAGTGTTCTTGGTTTGCAGATGGCGGTATTGAGCTCATAAAGGACAGAGATCTGCCAAAC
TTTTTGGAGCTGTCCACAATCTTGACGTCATCAGATCTCCA[T/G]CGAGGTGGGTCAGT
ACCATAAAGTGCGAAACGGCGGAACATACAACCGGTACCCACAAAAGAGGGCCCTTGGAT
GCCATTGAGACCGAGCAAGGTGGCGT
>f2327_c0s6-119
GCGGAACCTCCTCCAAGACACCTTCGAACTCAGAAACTACCCACACATGGAAAACATACA
CGTTTTCTAATTTATAGTTCACATGGATTGTTATTTTTCTC[T/C]CACACTTGACATGA
CAAGAAAGCACTTGTGTACATCAAGCCAGAGTGCACAGGTATGCGTTCCATTGCCAAATA
TCAAAGTTCAGAACCCTTGAGCAATG
>f2335_c0s3-551
GATTGAACCCATCCATCGTCAATTCTATACAATTTCCCAGAGTTAGACTAGTGAGAGACG
TGAGGTTTGAGAGCAGGCCCATTGATTGCATGCTTGGCTCA[A/G]ACCAAATATAGAGT
TCTTTGAGGCAGGTAGGGAAAGGGTTGATGGCATGACCTCCTCCACCTACTTCTCCCATG
AGCCACCCAGAGAACAACTTCCCACA
>f23434_c0s1-2094
GGCATTGATGCAGCTTACCAGGATGGGCAGCTTGACATGTACTGCTTTTCGGAACAACCT
GCTGGCCCTGATTTATTCGAGATACTTGAAAACAAGTACAG[T/C]GGCCTCATTCTATG
GCAACGGTCTGAGAGGATGCTCCTGTTTGATCTCACGAATGCCGTCATTGCAGAAGTAAT
GACCTCTCTGGTTCATCATGGGTCGA
>f23544_c0s3-398
GTTATAGAAAACATTCATAGTCTCTGAACCACATGTATTAATTACTGTGATCAGTTTCAA
TCAAACCGTTAAGGCATGGTCTTCAAAATACAAACCAACAT[T/G]AAACTATGGGTGAC
ACAAACCCATGGATTATATGTTCTGATGTGCAGAAGAATACAAGACCTTATTGATGCCCA
ACTCTATCCATGGATGTTTTAGATCA
>f23585_c0s1-177
GAATATTTGACTTCACGGTATCAAGACATGCATGATGTATTGATGTGTACATAACCATAT
AAACATGTGTAAGGAGTACTGACTATGTTAATACACTAATG[T/C]AGTTGGAGCAATCC
ATAATTACCAATTGGAACGAGGAAAAAAACAAATTAAACACCGACCCATGTGAGCATGCG
GATAGATAAGAGTGAGTGGCTATTCA
>f2360_c0s1-516
TCACCACGCGCTCCAACTTGGGGCTCCGTCTCTGGCTTAGCCTTAGCGGCCGCGGCCGCG
GCAACGGCGAGCCGCAGCAGGACGGCCGCCTTGTCAGCCGG[A/G]CAGTCGTCGAGCAC
CAGTACCCTCCCGCCGTAGAAGATGGTGAGCTGCGCTGCCACAGCCCTGCTCGCCGGATC
CGCCTCGGGCTCTTCTCCCCTGCTAG
>f23616_c0s3-496
CTGAAGGAGCAGCTGAATTCCATCACACCAGCCCTGCAAGAAATGCAGATGAGAAAAGAA
GCCAGATTAAAACAGTTCATAGAGGTTCAAACTGAAGTACA[A/G]AGAATTGCCTCTGA
AATAGCAGGACGCTCAGAGAATGAAGATGTCACCGTAAATGAAGAAGATTTGTCACTGAA
GAAACTCGAGGACCACCAAAATGAGC
>f23619_c0s3-1057
TCTCTTGTTCACCTGTACGTCTTCCCTGCAAAGCCATATGAGCTAATGGGCGATCGTTTC
ATGGGAGGGGTTTCAGTTCTTGGAGACTATGCTTCAGTTGA[T/C]TGCCCTCTAGATCC
AGATGAAGTTAAAGATAGCGAACGGCCAACCAAATTTAGGCTTCCCCAGCCAACCGATCA
TGTGAGATGCTCCACTGCCATAAAAG
>f23648_c0s3-198
CTTCTTCTGTTCACCCACTGTACAAGGTTCAGTCGCTGTATAAAGTTCATTCAAGAAGAG
AACTATATAAAATCAATGGGAAGCCAGCTTGTAGCTACTAC[A/G]GAGCAAACTGCATT
CTCGTCTTCAGTTTGCAAAAGGTATCACATTGCTGCCTTTCGCAAGATGTAAACGTGGTC
GAATTAAATCTAAGCGCATTAGAGAT
>f23662_c0s2-915
ACCTACCACACTACCCCTGAGAGGAGAAAGTTCTCGAAAGAGGAATATGAAGCATTCACC
AGAGAAGAGACAAAAAAGGGCATGAAAGAGTTGTTGTCCTC[A/G]CCGGCTTTCAACAG
GTGGGCACTAGCCAATGCGGACAGGATATCAGTGACTCCACCAGGAACTGGAATCAATAA
GAGCAGCCAGCAGCGACAGCGTTTTC
>f23712_c0s2-333
GTGATGAATCAAAAGGACGGTATCTGAGAAAGGTGTCTCTTGAGAAAGTGATCCTTCCTT
GATTATACACCCTAAACTGATCAAAGATTCTGAGCAAATGT[A/G]TGTGAACAATTAAT
ACAGCTATTATGATGATTTATATTTACATTTTATCTCAATTCAAAGAAAC
>f23758_c0s3-1110
AGAAACACCGTTGACGCGATAAGGGCTACAATGATGAGCTGTATGGTCTTGAAGATGTAC
ACAAATGAATTGCGCTTTATGAGGAGCCACTCCTTGTCAAA[T/G]GACGCCTTGAGGAG
CTCTCGAGTTGACACCGAGTGCTTGGAAAAGACAAGGGCAGCCTGATGACTGCGGTTCTT
GTCAAATGGCACGGAGAGATGGTTCT
>f23795_c0s2-1342
CCACTTCACCGGCATACCAGACCCCCAGCTGGATGAAGTTCGGACGGCCTATAGAGTTTG
GAGAGACGACTACGACCGAGTGAAGATGGCTCGAAAGAGTG[C/G]TGGCAGCGGCTAGT
TTTCTTTATCAAGCTGATCGCAAGGTGGACGAGGAACCAAACCAAGTACGGAGTACCTTA
TTTAGCTGAAGTCATTTTTTTCTCGG
>f2383_c0s2-103
TTCTCATTACGACCTCGATAATTCCAAGCGAAAGAATGTTTTATACTCCTAGCAGTTGCT
GGCAACATACACGTTAAAATGTATAAATAAATCAACGAGCA[A/G]CGGGTGCATTTGCA
TTTGCATCAATCTCATTCTCTCCTCACCAAATTTTACAACTCGATCATTTAGCTGCTGAA
TGTTCGTTCTTGTACTACTAGTAGAG
>f23872_c0s2-304
AGAACCTCTCCCTCTCTATATATACGTTTCTCTATCTAGCCTACTATGTCTATTTACACA
CAAGATCTCCAGATCCTGCCCTCCAAGGAGATGATGATGAC[A/G]GACACATCGTCGTG
GTATCGCCGACGGTCGCCTTGCGGGATCTCGATCAGTTCGTGAAAGTCCATTCCTGCTTT
GTTTGCTGCCCGGAAAAGCACTTCTT
>f2392_c0s2-335
CAGAGGGAACCGACTCTTGTGTAGTATCTAGCTTACAATTACAATATCACCTCACAACAT
ACATGCCACCGCTGGATCTTCTTCTTCGTGTTCAGTTTGTC[T/G]CTCTTGGCAGGCCT
AAAGATTATTGTGAAAGGAGTACACTTGGCATTCATAGTATGGTACAAGAGCAGCGAGTG
GTCTTAGGCAACTTGTTCGCCTTTTT
>f23983_c0s6-193
CAAACTGATGCTGTTGTTCATCCAGCAGTTGGGACCATCTTCGATTCGCTTGTGGAGGCG
TATGATTTTTATAACATCCATTCCTGGGAAATGGGTTTCGG[T/G]GTTAGGTATGGCAA
GAGCAGGTTGAATGCGATGAGAAGTAAATGTATGCAGGAAATTGTTTGCGGCCGTTCGGG
TAAACCAAAGGATAACATGAAGAATA
>f23997_c0s2-224
ATAGAATTAGTACCATGCAGTCAGAGCTAAATGCATCAGGTCGTAGGGAAGATGACCTTA
AATCAAAGCTAGAGCAAAGCTTAGTGCAATTAAATGCTTTG[C/G]AAGGCTCATCAGAG
ATGATGCAAGACATCAGTGAAAAGAATGCCAGCAAGGAAGCTATGCAGAGTCAAAGGTCG
TCAACCCCTGAGCTCTTTACTTTACA
>f2402_c0s1-428
CTGCATGCCAGCAACGCCGATGATCTCATTCATGCCACCGGCATTCATCTCCGCTCCCAG
AAGCCCGACCCGCCTCTTCCTCAGAGTCTCGATCTCCTCGA[T/C]CGGCCACTGCAGCA
GCTGCTTCCCGTCGTTGGAAAGCCAGATCCTCCTCGGGACCGTCTGCACGCCGGCCCAAC
CCCTGGCGATGTAGTCTGGCTCGGGG
>f24036_c0s1-107
TTAATACTAATATATCACATCATTGATTAAGGAGCTGAGAATGGGCACATCACATGATTA
GCATAGTGTGGCAGCTGCAAATATATACATAGTCGATCGAG[A/G]TTGCTTATCACTCG
TGGATCATTCGGCCTAGCTAAAAAGCAGTAAACATAGCCAACAACGACCAAAGAATTGGC
CGAACAAGCATTGCATGCAGCTGTTA
>f24176_c0s3-315
TCGACGGAGGACACCGAGTAGTCCTCGTCCTTCACGGCGAAGAACACCAGGACCGCGAGC
AGCGGGTAGCTGATGGTGGTCAGCCCCCAGTTCACGATCAG[T/C]TGCGATAGCAGGGA
TGTCTTGTGGGTATCTACTTGCCATGCCACGGCTGCCCCTGCACTCTGTACCCCCTTGTA
GAAACCAACATATCTGGATAGGATCT
>f24205_c0s2-116
GACGCGAGTAACAGCTTCCAGATATTTCACCACGTGGAAAAGCGACGCCACCAAGGATAA
AAGATCGGCCGGTCGTTCCGCCGGAGCACGCCGGAGTCGAG[A/T]CGAAGCAGGCAAAG
GCTAGGAGCGAGCGCGAAGAAGACGATGGAGGCTCATCTGCGGGAGCTCGCGCGCTTGCC
GGACTTCCTGGCGGTGTGCTCATCTG
>f24212_c0s2-453
TTGGATTCAAGATTCACCATCCCTTGCCTGGAGGAGCTGCTGATCACAGTGCGCTCGCCC
CTCAATGCTGAACAGAAGCTGAGCACTCTTGAATCGCTTGT[C/G]AAGTACAGCGTCAA
CCTGCAGGCAATGGTCATCAGGATCTCACAGATGAAGAATTGCCATGACGCTGCTGACGA
TTTCTTTGAGGAGATTTGTAAGTTCA
>f24249_c0s2-76
CTCAAATGTAAATAATGCGTGCAACTAAATTTTCAGGTTAAAAATAACAGTATTGCATAA
TAATTAATATTACGC[T/C]GAATTCCTTACAATAACATCACAAATTACAGTGACAGCAA
TTACAAATGAAGTGTCTATCTTATGTAACTATACCAACAATGAGTCGGCAGATTTGATCT
>f24324_c0s10-182
GTGAAGTGCTGATAGATGGAATCAACATCAAGAATTTGAGTCTTGATTGGATAAGAGGGA
AGATCGGTCTTGTTAGCCAAGAACCAGTGCTTTTTATGACC[A/T]CCATTAAAGAGAAC
ATAATCTATGGTAAAGAAGATGCGACCCTTGAAGAGATCAAGAGAGCAGCCGAGCTTGCA
AATGCAGCAAACTTCATTGACAAGCT
>f24356_c0s1-135
TCCCTAGAAGTTCCCAAGAGTAAATCAGAAGCATTTTCTGCTTCAAACAATCTCCCCGAA
TTAGTTTCTGTTAATTCTTCTAGGAAATATATTTCTTGTTT[A/T]CGGTGATGAAGCTT
CATTTCAAGTTCTTCTACAACATATCTCGAATCAGAGAGCTTCTTTTCAAGATCTAGCTC
ATTTGCTATCGACTGTTCTAACATAT
>f24380_c0s1-580
GCCACTGTCGGTCTCAGCCAGGGGTTATCATTTATGCACAATTTTACCAGCTCTGTGAGT
GCTCTGACCTGCTCCTCGGGGACTGATTTGAGTGTTGGATC[C/G]ACCATCTCCAACAA
GGGCTTTTCACCAGTGAGGTACCGGTGTGCCCACAGAATCAAGAGCCCGTTATCATTGGA
AAACGGACGCCTTCCAGAGATCGTCT
>f2439_c0s3-1437
AACTTCTGTACATAAATAACTTGATTTTTCCTTAGTACCACTGCCAGAGACAGCCGTCAG
TTTTGTTTTAGATTTGTGCATCGTGATCTTTTTCCTTGGTT[T/C]GAAGCAGTTATGCT
TCTATAGGAATTCAGTGCTGTAATACTTAGTATCTTTAGATCTGTAACAGAATAATACAA
CCAAACTTTAGTAAGATCGAATGGTA
>f24417_c0s1-730
ATCCATTTAACTCAGTTTGTCAGCTGCCACGTATTTCAAATTCCTTTTCCAGAGTGGACG
AGTAAATTTGAACACTGTAGCATGGATAGAAAATTTAGTAC[T/C]GCAATAGTGCAAGA
GATTGCATCGGCTACCAATTTCGAGTCACACTATTGAAAAAAACTTATTACCTCG
>f2442_c0s8-216
ACAACTGCCCCATCGTTGGGACGCTCGTAGCCTTCGCCTTCCTTGAGCACCTTCTTCAAG
ATCCTCTTGTTGTCGCCAATCAGCGTCACCGTCTTCCAAGA[T/C]ACCAGCTCGAGATC
TATGTGCAGGGTAGCATTTGGGGGCACGGCACCATCGACTTCAGAAGCTGGTCTCCCTTG
CTCGCCAAAGCCGTATTGTGGCTTGA
>f24449_c0s2-878
TCCCTCTGGAATATCCGAATCATTTCCTGAACCATTAGTTGTCACATTTCCTGAACCGTT
GGCTGTTACATCTCCGTCTCCAGGCTCTTTGCTACTGTCGC[T/G]GTTCCGTGTCACTC
TGCTTTGTTGAGAATGAAATCGTGTGATACTTCTAGAAAAATCTTCCCAGTCAGGGTCAT
CTTCAGAATCCGTGCTCCTTGAACCA
>f24566_c0s1-356
TGTTCCTTCGGAAAAGATAACTGATCCAGAGCTACAAATGTTGGGCCCTGCTGTTACTGG
CACCACCAATGTGCTCAAGGCCGCATCTGCTGCAAATGTCC[A/G]GCGAGTGGTCGTGG
TATCATCCATGGTCGCCGTCGAGATCAACCCAAAAGACTGGCCGCATGGCAAAATCAGGG
ATGAGAGCTGCTGGTCAGACCAAGAA
>f24670_c0s1-119
TTCTACAGGTTCCTTTCCATAGTGTATGACCATGTCATAAACCCGGGGCATTGGACCGAG
GACATGAGGGACGATGCGCTGGAGCCTGCCAATCTCTACAG[T/C]GATGAGCTAAAGGT
TGTTGATGTTGGTGGGGGAACTGGGTTCACCACATTGGGGATTGTCAAGCATGTGGACAA
GGACAATGTCACCCTGCTGGACCAGT
>f24711_c0s1-988
CCGGCGAGGTAGATGAGGGTCTTGTACTGGGCGGCGTACTCAGGGCCGGCCATGTCGCTG
TACTGCTTCTTGAACACCTCGTACAGGCCGTACTTGAACGC[A/G]CCCTGGGCGCTGTA
CCCCAGGAAGGTCGGCGCCCAGCCACGGTAGAAGCCGCGGAACCCCTGCTCCTTCAGCAC
TATGCCGAACGCCGACGAGATGCTCT
>f2473_c1s3-285
ATGTGGCGGTGCGGGTAGCTAGGTGCCACCCGGCTCCACCTCCGGCTCTACATCGGAGAC
CGCTCCGAGGCGGCGCTGCTTGGCGGAGATCTGTAGCTCCT[T/C]GATCCGGTGGAGGA
TGCAGACGGGTCCCCATCCCCGTCCTCGGCGGCGGAGCGGTGGCGCGCGGAGGCATCCTG
GGCGTTCCAGCACTACCTGGACCGGG
>f24758_c0s4-634
TACGGCTCCTTAGGGATGTTGCATTCTTTGATAGAAAGCTGTACGTGTTGGGCGTGTTCG
GCGGACTTTTCATCATTGGATTAGACGACATTGGTATTTCA[A/T]CCATGGAGTGTATA
ATTGACTCTCTTGGCGATTTAGGTGGAACACCTCAATCCTTGTCAAGTGAGGTGGTGTAT
AATGTAAGGATGAATCTAGTTGAATG
>f24764_c0s2-348
ACTTTTCCCATTAGACCGTACAAACTTTGCTGTCAAGATCAATGGAAGTCAGGTTGACCT
GTAGAAGTCAAGCACCTGTGCCACATCCTGCTGTTCGGGTC[A/G]ACAAGCCTTGGCGT
TTTGATGACTTCCGGTATTGGCAAGTACACATTATGTGTGTTGCATATTCCGGTTGTGAT
GCCGCTGAACCCTGCAAAGGCACCAT
>f24959_c0s1-193
ACAAAGCCTTATTGATTCAGTGTAATTCTTCACAAAAATAATAGTAAGGCAGTAAAGCCC
AACTGCAGTAGATTACATGATACAACTTCCCTTAGAGTGAG[T/G]TCGCTGGCACTCCT
GTCGATGAATGATACTGTCAACAAACATGCACCACATCGTCATTGTCTAGAGGGGAATAG
GATTGACAAACAGACGCCTAATCGTC
>f25409_c0s1-346
AGCTCACAGAAGCAGGGCAATCTACCTATTACATGAGGAGCAGCAGCATCGTGCCTCCTT
TCTCGAAGCAAACTACCCAAGATATCATGAGGATTGTGGAA[T/G]ATGCGAAGAAGAGG
CCAAGATCATCCATAGCAGGATACGGCTATGGCGACGAGGGATACGATGAGGAGGAAAAG
AAGGTGGAGACAAATGAGCCAGAACA
>f25491_c0s3-308
GCAGCACTGTCGTTCACTCCTATCAGACACCATCCATGGTTGAGATGCTACAGCATTCTC
AGAGCTATATCCCTTTGCCTCAGGGCCAAAGGCCACGAGTC[C/G]GGCCAGCCAGGTCG
TCGGGAAGGTAGCTGACTGTTGTCTTGGCAACCAAATGCGCTGACAATGGATAAGGATTT
CGTCTTACCTTTCATTTTAGCTATTA
>f25629_c0s2-296
ATGAGTCAACTTTTGGTATAGTACAGTGAGCATCAAAACTATAACGTAGTGTGCAGACTA
GCTATGAGGAACACAAACAGACAGTTCAGCACCATATAGAA[A/T]GTCTCATCGTTGTT
TGCTTAGCGTCAAAAGCCACAGGTACCATCATGGATTCTTGATGGATGAGAAGTTTCCAA
TAAGCATATCCTAGCAGAAAGGCTGC
>f25764_c0s2-135
CAGTTCAGATCAAATGTCTTACATGCAGACAGAGTGAACCCCAGCCACGAAAATAAAAGG
GGGTGCCACAATGCTGCCGGCATCGCTATCTGCTAACCACA[T/C]GATGAACGGAGTTA
TTGGTCAGCTTACTACCCAAAAGGTCTATCAAGTCTAGCATATGATGATATGGATCGATC
CACTACTAGCCACAACAAGGTACAAT
>f2586_c0s2-132
TATTACAATATCCAAAAACCAATACTCAATTCTTTCAATTTAACCAACTATACCGCATAC
ACTTCCAAGATCCCAATTTCCAATGTTCCCATATATACTCC[T/G]TGACGTATTGTATA
CCCCCCATCCCCACTATCCCTATAAAATCTTGTAATCGAAATGTTTGGGTTTTAACTACC
TTAACTAACCTATAACTATATACAAT
>f25915_c0s4-117
GTGTGCCTACACAATAGTACCCATCCTAGCACTCAAGACCCTCCAATTGTTCTGATATTT
TGGCCCAAATCACTCCGAGAAAAAAATCCCTCCGAGAAATT[C/G]TCCAATCTCCTGCC
ATTATGCAACTGTTCATAATGCCATCTTGTAGCATATAGATGTAAGGGAGTCCTTTAGAT
TGTTGATCCTGGTACACCAACAACTG
>f25916_c0s1-70
TCGGCTCCCTCGGTCCCAAGCACTGGGGGAGGCTGAACCCCAACTTCACGCTCTGCGCCA
AGGGAATGA[A/C]CCAGTCTCCGATCGACATCAGGACCGACGAGGTTGTCTACAATCCG
AGTCTGGGGCGTCTTCACCGGGACTACGAAGCTGCAAACGCCACCCTCGTCGAC
>f2603_c0s1-109
CAGCCTTCCCTTGTCACACAGCACTCCTCGCCACCACCAACCAGCAGCACTGCGTCTGCA
GGACACTCGAGCTAGCTAGCTTGCTTCTGTCGGCGGCGGTG[A/T]ATTGGCCGGAGACG
ATGATGATGAGGTCGGCGGTTGTGGCGGTGGCCGTGGTGCTGGCGGTGGCGCTGGCGGCG
GAGGCGAGCGAGCTGAAGGTTGGGTA
>f26051_c0s2-175
CACAAGAGATGGGGCCACACCCCAGCAGCTCACACATATGCATTGCTGTGTGCTGTCGAT
GCCACAATCAGTAGTTCAGAAGTACAAAAGCAAAACAACAG[T/C]AGCTAGCCAAACCA
TAGTATGCACACACGAGCAAACCATTCCTGCAGCTTCTCTGTACGCCAACACATATCATT
TAGCCATTTCTAGTTCACCAAGAATA
>f26116_c0s4-203
GACTCAGTCAAGAAGCTTGGACGAAGCGGCAAAGTACATTAAGAAGCTCAAGGAAAGGAT
TGACGAGCTACGCCAAAGGAGGAGCTATGCGCAGGCCATAG[T/C]CACCTTAAAAGGTA
TTGGTGGTGTCTCAACACCCACCACCACCAATAGTGGTGGGGTGGGGTCATCGGGGTTAG
AAGCGGAGAAAAAGGCCTCGATTCTA
>f26249_c0s1-108
ATCAAGGCACAATCATCTACTACACTTGTAGATTTTAATAGGTTACAGGACGCAAAATAG
CAGCTGCTAAACTAGCAATGTAGATGATACTGAGTACACAT[T/G]GACCATCTACGGGG
AAAAATTGTCCTCTGAAGCAGAGTTAGAATCATGGGTCATGACTTTAAATTTAATCACTG
ACAGTCGGAACATAAGCGTAATCTAG
>f26372_c0s2-241
GAAGGATTCCAGGTTTCCATCTCAGACAATGCAGAAGGTAGTTCCTCCTCAGCACTTGCA
GATTCAGATGATGGGTACAAGAATTCCCAGTCTGGCAATGA[T/G]GAAGCTAGTTCATC
GTCAGAGGCTACTGAACCCGAAGATGAGGAGTATGCAGCTGATGCCATATTTACTGCAGA
GGATTTGGATTTCATGATATCACTTG
>f26431_c0s1-96
TTCCTGGGAGTACATGTTTTCTCTTCTCACTGGTTCAACAGCAACAACAACCCTACCTAA
ATAAGCTCTACTACAAGATAGGCTCCTGCATGCTA[T/C]AGATAATATTTTTGGTCTGC
ATGTACTGATCCAATAAGCAGCTGTAGACTCCCGGACAGTAACAGCCTCCCTTATTGGAT
GGAAAGATTACCAACGCCTG
>f2647_c0s9-672
AAATATGAAAAAAGCAGATCCAGGTGAGTCCTCAGTTTCACTTCTACAATTCCTATGATG
TATATATACTATATGTTCTCTCTGTGCCCTTTTTGTTTTCA[T/C]AAGGTTGCTTGTAT
ATATAAGCTGGTCTATTTTGCAGTTGTGTTCAAATTCGGAACTGGTTTGACTATCGTAAC
CATATCTGTATTGTAAGTACATCATT
>f26638_c0s2-211
CGCTTGCTAAGCTGGTTCCTGAGGTGGACATGGAATTTGATAGCGAGGAAAAATCATATG
AATTCTACAATAAATATGCTGGGCATATTGGTTTTAGTGTT[A/C]GAAAAAGCACATCA
CATAAATCTTCTGAAAATATTACCAAAGTAAGGACATTTGTGTGCTCAAGAGAGGGTTAC
AACAGGGATAAGAAGTCATTGGAAGC
>f26755_c0s2-219
GATTGATTGCATGTCAAAACAAAGACAGATGACCGGTGGTGGACATCATGTAAAACAAGA
TGCTAGCCATTTTGATTTAACCGTAGAAGCACATCAACTAG[A/T]GAGCAGGCTTGGCG
GTGCCAAACAAAATGGAGAGGGGTGAGCACATACTACTAAGATTAGAAAGGGCTGTTTGA
TTTCTTCTTCCCAAAGATCACCTCCC
>f26782_c0s2-1023
TGAAGAGAATATTGCGATTGCGATCCACAGGGTCTCGGGCAGCAACCATGCCGTAGACGT
GCAGTGGCCACACGAGTTTTGTCTCCTCGACTTTGATGGAG[A/T]AGAGTTGCAAGGCG
CTTGCGGTAGAAGCATTTTGGATGGCTTTGTGTGTAGTGAGCATGGAACTCACTGTCGTC
TCTTGTTCGAAGCAACCGAACTCGCC
>f2691_c0s1-240
ACGACGACCTTCTCGATCTTGTCGCCGAGGATGTCCTTGATGGTCTTGCAGAGGCCCTCG
AAGGCGGCCTTCTTCTCCTCCTTGCGCTTCTTCTCTTCCTC[T/G]GTCTCCTCGTCGAG
CTTGAGCCCCTCCTTGGTGGCGGACACGAGCTTCTTTCCGTCGTACTCCTTGAGCTGCCC
GACGGCGTACTCGTCGATGGCGTCCA
>f27098_c0s1-857
GTAGTAGTTAGTCAGTGGTCAAATTTTATCTGTAGTTGGTGTGTGGTGGGAGCTGTGTTG
CTCAGTATAGAGCGAAGTGAAGAATGCTCGTCGGATGCAAC[T/G]AATTGTAAAACCCT
TGCACTGTAATGGTGTGTTTATATGCAAATATTTATGCAAGCAATCAGCAGATTTGGG
>f27162_c0s1-156
TTTGTCATCTCTGCTGCCAGTTGCAGTAACAGCAGACCTCCCACAGCCAGGTGGAAATTT
GCGTATAGCCGAGACGGCTCTCCTCTTGGGAGGTGGATTCA[C/G]AACAGACATTAACC
ACCTCTTCTTTCTGACTGCATCATGGCCATCATCCTCCCTCTCCAATTCACCAGAATCAA
CTCTGTTTTCCATCACACCACCACCC
>f27486_c0s2-307
TTATGCTTCACGGTTGTTTCTATGGCTTTGATTGTGGATAAATTTATATGATGTACTGCT
TTGCAATGCAGAAGCTTTGGTTGTCCAGTGATTGGTCTATC[A/G]TCTAATTGAAGCAC
ATGGTGGCATATTTGGGTTGGTATTTCGGCATCTTCCTCTTAAACTGAATTGGTCAATTA
TTCTACTGCTGCAAGAATTGATAATG
>f27528_c0s1-129
GATTTTACCATTGCCCGTGTCCTGATGTCTGGTGAGAAGAAAGCAAGCATTAAACTGTTG
AAAAACCCGCACAAGCTTTGTAAGAAGAAAAAGTTGTATCT[A/C]GCTCTCTTGATGCC
GCTGGGACAGGGAAGCTAACCCTGACGACTATCTGCAGATTGAAGTGATTGTATGAACTT
GTCACTGGTAATCAGTGAGATCTCCA
>f27644_c0s2-752
ACCAGCCACCAGTCTGGTTCATGTCAAGCATGCAGGAGCATGGGAGTTTTCTTTCCTGGA
TTTTGGAGCATCGCCAAAACTGGGTTTTGAAGTGTTCATGT[A/T]ATACATTTTTTCAG
AAACAAGTTATTTCAGAGTCTACTGCACAATGTGCTAATAAAACAAAGCCTATATCTGGG
TTTAGTTCTTGTCGTACTTCGTAGCA
>f27659_c0s2-296
ATGAGACTTCAATCTTGCAAGGCATCAGTTTCTTGTTAACTGCCAACTTGTGGTATTTCT
TCAACCATGCCATACCAGAACAAGAATTTATAGACAAGGTT[T/C]AGAAGGCAACTTGT
TGACGGTAAAGAAGAAACTTGAATTTTCGCCAGTCCCGTTCCATTTCCGTGAACAAAATA
TTGGGACATCACAAAAAGAATTATTG
>f27662_c0s3-1073
GATCTTCGGAGTATTGTTGACAGCATCATGGCACACTATGATGAGTTTTTCAGGCTCAAG
GGTGTAGCAGCCAAAGCAGATGTTTTCCATGTGCTGTCTGG[A/G]ATGTGGCAGACCCC
TGCCGAGAGGTGTTTCATGTGGTTGGGTGGCTTCAAGTCATCTGAGCTCCTTAAGTTACT
GGGAGGTCAACTAGAACCTCTTACTG
>f27677_c0s1-1069
CAGCTCATGTAGGCCGGTAAGATGCCCAAGTTCTTGTGGTATTTCCCCTGTCAGTAAGTT
GTTTGATATGAGTATCTACAATAAAGAGTGACAGTGTCCTA[T/C]CTCAGGTGGAATGC
CTCCTGAAAGTTGATTGCCACTTAGGTGCAGACGTGAGAGAAGAACAAGAGATCCTAACC
CTGGTGGTAGTATGCCATTAAGCTGA
>f27870_c0s2-469
CTTATCTCTGTCAAAGCGTTTGATTAGTTCTTGCTGAATCTTTCGGAATGGTGTATCAAT
GATGAATATGGTAGAAAGGAATACAAGCAATGCGGTTCCTA[T/C]TATTACTACCTGGA
TTTGTGACTGCGAAGAAAGTCTCATATAATTGCTAATTATGCCTAGCAGCTAGCAGTTGG
CCTATTTAAGAGCTATTAGTATTTAG
>f27897_c0s2-271
TCGGAGACTATTACCTGAAACCATATGTGATAGCGGAGCCAGAGGTTACCATCATGGACC
GGACAGACAAAGACGAGTTCCTTATATTGGCAAGCGACGGT[T/C]TGTGGGACGTCGTG
TCCAACGACATTGCCTGCAAGATCGCGAGGAATTGCCTAAGTGGGCGTGCGGCTTCCAAG
TACCCCGAGTCCGTCTCTGGGAGCAC
>f28035_c0s2-425
TTATTTATCCGCATACTTACTTTCTTGCCACCGTATGCATTATCTGAATCCTAAGCTAAT
CTACGAGAGTGCGTTACTTGCTGTCTACTATGATTGGTGTG[A/C]ACCTCATAAAACAA
GTAGTGCTGTCATTTTTGTGCAATGAGTAGTGGTATACCAATCCGATGAGCAGAGATTAT
GAATCATTTTTTTGTTGATTTTCCTC
>f28039_c0s1-141
TAAAAAATAGGGGTATCATTGCCACGATATTGCCACATGAGCAGACGCCCCAGTTGTGAC
CGAGCTCAATATGTCGGTGTGGAGGTGCTGTTCTTGGACCA[T/C]CTTGTCCACAACAT
GAACTCCAGTCCGATGACGGCGACAAGGAGAATGGCGAGGTTGAAACCGTAGCCGATCTT
C
>f28139_c0s1-130
CAATTAATGTGCCCAAATAAAAAAATCACATAGAATCATTGAGGACTTCTATTAGCATCA
TCAATAACACGTTGACATTTGGCAATCGCCTTGATTGAATC[T/G]TGTGTACTCTTGGT
CAACATATCAGCTACAGATCTTAAAGCAGCAATACCATGTCTTTTATAAAGTACAGCCTT
GAGATATTTACTGTTTGATGAAAGGA
>f28141_c0s1-622
GTCCCATCGATCATAGAATACTCGCTCCAGCCCCCAGCCCATGGCAACGATCCGTACACG
CAGTCCCCGCGGATCCCTGGAACATCTGGACCAATGCACGC[A/G]GCGAAGTCGTCGAA
GCCAATGAAGAGCGTCCGTCCTCCGAGGCTCGTCGCCGCCGCCCACATCAACTCGTCGGC
GTCCCACCGGAAAATCTTGTAGGCAG
>f28241_c0s1-504
CAGAGCCAGTCTGGAAACTGGGACATATATGTAGAGAAGCCGGCTGAAGTCAACAAGTGG
GAGGAGGACAACTCAAGATCCAACACGGGTTGGGGAGTGAA[T/C]CCTGACCATTTGAA
TGGTTGGAATAAAATCAGCTCTGGCTGGGGTGATGCTCTGGTGCAGCCCAGCTGGGGCAG
CTCAGGCAACAACTGTGCAGCAGATA
>f2828_c0s2-721
GATTATGGCGAATGTTTCAGAGTACTCAACAACCCCAACATAACAGTACATTTCAATACA
GAAGCTGTGGATGTTGTGGGAAATTCCAAAGGCCAGATGTC[T/C]GGTATTAAGTTGCG
AAGAATTGATACAGGAGAGGAATCAGTTCTTGAGGTGAAAGGTCTATTCTATGGGATAGG
ACATACTCCAAACAGTCAGCTGCTAC
>f28316_c0s3-238
CACAAGTTGCCACCAAATATCTCTTTGGCATCCACAGGCATCGGTCAGTCGAGCAGCACC
GCGTCGGTAGAGATGAAGCTGTGGATGACCATGTCCTTGAC[C/G]TTGCCCTTGAGCAC
GCAGTACCGCCGCAGCACGGCCTCCCTTGTGAACCCGGCCTTCTGCAGCACCCGCTGCGA
CGCCGCGTTGGGCACGTCCACCAGCG
>f28330_c0s2-206
TGTATCCCACGAAAATGGACGACTCTTATTCACCTACGATACCATACCCGAATCTGTAAA
ATATCACAATGGTACATCCATCTGATAATCCAGCCGGCGAC[C/G]GTAGGAGGCACAAC
AAGAATTGGTCAATTTAATCAGAAGGCCGGCAGCTGGACCCTGTCTTTGCAGTTGCCCGT
CATCGGCAGCGGGCAGTCGATGAGCT
>f2837_c0s1-129
TCGATCACCAGCATACCACAACGAAGTGTGATCTACTCGATTCTTTCCACCTGCTTCTTT
AATTCCCCCAGTTAGCTTTTCATCCTCCCGTGCACTCTTCA[T/C]CGGTAGGTCCAGTA
CAAGTAATGACTACCATGGTGGCCTTGAGCTCCTTCGCCGGTGCAGCTGTCGTTGGCCGC
TCCGCTCTCCGGTCTCCGGTGGCGCC
>f2842_c0s1-906
GGCTATGCCACTGGAATCGGTGGAGGTGGCGGTGGCGGCGCAGGTAGCAGCGACAACGGC
GGGACAGGCGGCGGCTCAGGCACCGGATCTGGATCTGGTAC[T/C]GGTGGATATCCTTA
AATATCCTTTCTTGGACAAGCTAAAACCGGAGTCCAAACACTCGTTTTTAGTCTCTTCAC
TTCATTATTCCACATCAGTCAAGTTC
>f28424_c0s1-245
GTGGCATGATGACCACTGTTGATCACCTCAAACGTCTCTGCATCGACCAATATTTCCAAG
ATGAGATCGACAACGTCGTGGACTCGTGTGTGAATCTGCTC[T/C]ATAGCGATGATCTG
CTCGATGCAACTCTTTCAATGAGGCTCATGAGAGAAGCTGGATACTGTGTTTCAGCAGAT
GAGGTTCTTCAGAAGTTCACAAACGG
>f28509_c0s4-145
CCAGACTCCAGAGCATTTCCATAGACCACTCGTCACAAGCATATGTGGAAAATAGGCAGG
ACTCTCCTCCCCTGTTTCATCCTCCTATTATCGATTTGTTT[C/G]TGCAAATCCGATGA
CCGCCTAATGCCTACGAAGCCATTATTGCCTGGGGACAAGCTCGTCTCAAACAATGGCAT
CTTCGCTCTTGGTTTCTTCTCCCTGG
>f28640_c0s1-263
CAGAGTCCAAATCAAGGAGCCGCCAGCCCCGTGCCACGAAACTTCTCACGGACGATCTCA
TCTAGCCGCGTCGCCATATCTGGCGTCATGTGGTTCACCCA[A/G]TCTCCAGAGACACC
TTTCCTGAAGAATGCGTCACGGGGCATGGCGTGGTATGCCCCCGACGAGCCTTTCTTGTT
CACCTCCAGCCCTTTCATCTTCTCGA
>f28755_c0s1-234
AGTGCATACGTCGGTTAACAAGAATTAATGGGTGAACTGAGTCAAGTGCACATATACCAT
ACGAAGTTGTCACTACATGTGTAAATTCAATATTGGGTCTC[A/G]TTCATTTTTGTTGA
CTGCTCTGCTCCTTGACTCAAATAAATAGAACCTTGGTATTCATGAACTGGATTAACATC
CTTGATCTGTTGATGATGCATTATTC
>f2877_c0s1-472
CAAGAAGAACCTCAACACGGTGGACATGGTGGCGCTCTCGGGAGCGCACACCATCGGCCA
GGCGCAGTGCCTCAACTTCAGGGACAGGCTCTACAACGAGA[C/G]CAACATCGACACGG
CCTTCGCGACGTCACTCAAGGCCAACTGCCCGCGACCCACCGGCTCCGGCGACGGCAGCC
TGGCGCCGCTGGACACGACAACGCCC
>f28944_c0s1-347
AGTTCGTGATTTCTAGTAACGTAAGTTCGTCAATGGGCCAATTAGTCGCAAGTTGGCCAA
GTTCCCTCAGCTATATGGTTGTCGTGTGACCAAGAGTTCAA[A/G]TCCAAGTGCGTTTG
GCGCCGTCGTTGTTTCAGTGTTTCTCATGCCGACTTACATTTTCTTGTTCTAGTATATCT
GTTGTACAACTCTAGGATTGATCTGT
>f29092_c0s5-232
GGGAGATGAGCTAACAGCTATGTATGCATCTCACTTTATTCAGAGTTTTCTGGTTTCATC
CAGAAAACAAAACAATCTCAATCAAACCAGACTCAAACCAG[C/G]CGCCATCACCGCTA
CCCAGAGCAGTGTTTCTCCATGATCAATTAACGGAGAAGGGCAGGAAGTTAGGTCCAAAA
AAGCTTTGAAAACAAGCCGTCTTGGA
>f29128_c0s1-260
AATGACAGTGAACCAAACAAAGTTCAGGCATCACTTTCTGAAATAAAAAAATAGGCTGCA
AGCGAATCACTACAATTCTGCTAAAACGAATCAAAGTTGTT[A/G]ATTGGACATTCAGG
TTTAATTTGGACCAACCAAGGAAATCTCCAATCTGCAGGTCACAATTTACTACTAGTCTA
ATTCAACAATAGAACATGACCAAGTC
>f29150_c0s2-1000
GCCACGGTCAGTTCGGCCAAGATACTGATTAGCATCTGTAGTTCGGGTGCTCCATACTAT
TCGTTGGCTGGCCCGGAATGAACAGTTGCTCCAGTGTCTTC[C/G]AAGGACCTGATCGG
TGCTGAGATGAATGCAGTGGCATCTATACAAGTAGCAATTCGTTTCTATCTTCTTTTTGT
TTGTCATGGTGGCACTTTGGAGGCAG
>f2927_c0s1-482
AGGCGGAGCTCCTCGAGCGCGCGGCACACCTTGGCCATGGCGTCGCGCTGCTTGGTGCAC
GTCACGCTCACCACCAGCACCTTCTCGCTCACCTCCGACAC[C/G]CGCAGCTCCAGGAC
CTCCACGGGCGGGGACGCCCCCTCCGCGGCCGCGGCGAGCAGCGCGTCGTTCATCGACGA
TACCGACAGCGCGCGCTTCACCTTCT
>f2935_c0s1-2979
CGTTCACATGCAGCTGTTGCAGATTTACTTCTGGTGCGTGGTTCGCAGGCAGACCCTTTC
CTCCTCCTGCCCGGTGCCTTGTTAGGAGCAACACTAGAAAC[A/G]TCTAAAGGCACTGT
ATTGACACCCTTAACTGAATGAAGTGAAGAATCAGGTGGTTCAAATTGAATATTTGAGGA
TTCACTAACAGGATTTAGCAATGATT
>f29412_c0s1-248
CGTACTGGCTGGACGACGGCTCGGACGGTGTTCTCGCTGAGACAGGGAAGCGCGGCCGGC
ACATGGTGGTCCGGCGCCGGAGATGGAGCCTGCTGCTGATG[C/G]TCAGGCTGCTCAAG
AAGCTCTTCCTGGTTAAGAAATCCAGGAACCAGAGAACTACGCCGATCTGATCTACACCA
GTTAGTGCAAGAATTACCGTCGTACT
>f29429_c0s1-107
TTAAAGGTGTCGCTCAAGGTCCAAGTGTCGGAGTTGGTAGTGGTGTTGGCTCTGGAGCTG
GACAAACCGGTAGTAGTGGTACTACTCTTGAAGGCTATGCC[A/G]CCGGAAATGGTGCA
GGTGGCGGTGGCGGTGCAGGTAGTAGCGATAATGGCGGGACAGCCAGCGGTGGAGGCACC
GGATCTGGATCCGGTGACGGAGGATA
>f29454_c0s1-307
GGAAAGGTTGATTTGGCTTATGCTATTCTGCAAGAGATCATCAGGGAGGGCATTCAAGTT
GACTCCATGGCCTATAACAAGGTAATGGATGGGCTATGCAA[C/G]GAGATGAGACTGGA
GGAGGCTGAAAAGCTCTTGGAGAGCAAGATCAGACTAGGATTCAATCCTGATATATATGG
CTATAGCTATCTCATCCGGAGTTACT
>f29591_c0s2-299
CTAACCACGACGAACATATAGATAGCATAATACCAAAGGGTGTATTATATACCCCATTAT
AATTAGGAAACATCAACTCTGAAGCAGGTATACTTGGAGCC[A/G]AAATCATGGATGTC
GAAGGCCATCCTCCGGAACTGCCCAATGTCCGCCCTGTTCGAGACATCTGGCTTATCCTA
GGTTGCACGTCGTTGGTCAGGTCCAC
>f29784_c0s6-779
TAGCTGAAACATAATCCTTCTCATTTGGAGAGATCCATTTTTCTGCTCAGTGGACTCATC
AGGTAATCTTGGCAACGGACTGTTTATTGGTTGTTCAGTCT[T/G]ACTTATACCGCTGA
GGATAGATCATGTTTCGTGGAATCTTCAAGGATGTTTGCATGATTATGGCTGCTCTTCCT
GTTTAGGGAGTCATGAAGGTTCATCG
>f29872_c0s1-273
AATTTACCTATAATGGTATATCCATCTATCTGACTCTAACACGATTCTCGAATTCTCAAA
GTAAATGCCACATTTCTACCCACACCTACACTGAATTTCTC[T/C]GCAGACTCACTTCC
TCTCCTGTGAGAAACCAGGAACAGACAGGTGACAATTCTTCTGGAGGTGCAGCAGCAGAT
CCTTAGCTTCCACAACCGACGATTTC
>f29908_c0s3-525
TACATGCAGTACTAATTCTGAATCCGATGATATCATTTCCCAAGAAAGTTCTGAATCTGA
TAGTTCCAACTTATTAGTCTGGGTTCTTGAGGATTATAGTA[C/G]TGAAAAATGGACCT
TGAAGCACACTGTTAGCCATTTGCAATTGTTCAGAAATATTCATTCAGGGTACCCTGATT
ACAATGTTATCTCATTCCACCCGGAG
>f29930_c0s1-76
CCCAGGCAGAGTGCTAAGCTTTGGCCAGAGGATATGCATAGCATCAGATGTGGCTTCTGC
TCTTGATTATGTCCA[T/C]AACCAACTGACGCCTCCTTTGATCCATTGTGATTTGAAGC
CACACAATATCCTATTGGACGATGACATGACTGCACGGCTGAGTGACTTTGGCTCAGCGA
>f30021_c0s1-189
CCAACTGATTACAAGAGTGCAGCACAATACTCACTCATACCGTTCAGGTTCAGATACTCG
TTAATTGCTTCTACATGCGTTGCTACCAGAGCCTGCCTGAT[C/G]GACTCCGGGCGGAT
ACAACTACTATACATGCTCCTCCACCGGCATGCTTCTATCTACGTACGGTACGCAGGCAG
GCAGGAGTAGCTTGTTATTCTTCCAA
>f30055_c0s2-743
GCTCTGCCGAACAAGTGGAGGAACAAAAATGCATGGTGACTAGTGTAGATGCTGTCAGTG
AGAAGAACAGCGTACAAACTCCTTTAGCTCAAAACAATGTA[T/C]ATACTGCACCAGTG
AATGGAGCTTTTGGATCCTCTGGGCCGTCCTCAGTTTCTCATCAGAATGGTTCCATGGTA
ACAGGTTTCTCTAACATAATGCATGC
>f30077_c0s1-441
AGCACTGCCTTCATGGATGTCGCATGTGGATGTCGGTCAGCAAAAGGATGTCGGCATTTG
GTCGAACAACATGCGGGCGAACGGCAAAAAGGGATAGCGAG[C/G]GTTGGCTGCTGCTG
GGGTCCGAAACAAAACAGAAGAGAGAACTGACGACGCGGGCGGAGATCTGGTAGGAGGGC
GGTGGAGCAAAGCAAGGAAGCTATTG
>f30109_c0s2-251
AACCAACAAAAAACATATTGATCTGTTTTTGATTGCCTCTACGGCATACATATTCCTTTC
CGTCAGGCCGGCAGGATCCCAGTGGCCTTAGCGTAGTCGAC[A/G]ACGTCGTCGTATAT
CTGCTCCAGGGTCTTGTACCTGTACTCGAATCCTTCCTCGATGAGCTTCGCCGATGAAAC
GCAGATCCTCGGCCTGTCCCCCAGAT
>f30132_c0s1-582
GATCTTCTGCAAGTGGTCACCGCCGCCGATGCCGCTAACCTGCCGCTGCAAGGACACCGT
CAAGCATTGCGCCAGCGCCTGCAAGAGCTGCGAGAAAGTCA[A/G]TGGCGGCGAGGTCT
GCAACGACTGGTACACGGGGGACCCCGATGCCGCGTGCTACTAGCATGCTTGCTACTTGC
TGCGGCCTCAGCCTGTTCGTGTGTGT
>f30138_c0s1-607
GAACCCCGCAATCTACTTGCGATAGAGCTTTCAGCAATTCTGTCATTGTCGTTGTATACT
GTTGCCCTTCCAGTGAGATGATCATATAGAGTAAACGAGAC[A/C]TGACTTTCAGAAGA
TGCAGTACTTTGGAGATTCCCTGATGCCAAGTTGGAGCGTGGCAGGCTTGGAAAACCAGA
GAGACCCCGTCCTGAACTGTGGTCAT
>f30204_c0s1-1640
GAAAGGAGATAAAGCTACAGAAGCTATCCCTGTGCTTCCTTTTGAAGCTCTTCCTGCTGC
TGATTATATTAAGTTACCACGGGAACAGATGAATGCATTCA[A/G]TAGTCAGATAATTC
AGAGTTTAAGTGGAAGTTTTCAGGTTTCAGAGAAACAGAATATCATCAGATACTTGGAGT
TGTTAAGCATGAACTCTGATGCTGCA
>f30345_c0s1-193
CTGGAGAAGTAGAATGTGGGTTCCAGTGAGGTGGAGGACCAGGAGGTGCTCCTCCATATT
CTGACATTGGAGTCTGGAACTGCATAGGACTTCTCCATGGA[C/G]CAGTCCCTGGTGGA
GCCGGTTCCATCTGGGATGGGGCCATATGGCGCTGGTGTGGAGGATAGCTGTTACCATAG
TTCCCAGATCT
>f30357_c0s1-125
CAGGGCTAAGGCCGCGGCGGCGGTGGAGAGCCAGAAGCCGAGTACCCAGCTGCCTCTGTC
CTGGATGTAGCTGAGGAAGGTGTTGGAGAAGAGGGAGCCCA[C/G]GTTGAGCGCCAGGT
AGAAGTAGCTGAAGAAGGCCACCTTGGAGCGCGCCTCGTCCGGGTCAGTCTCGTCGAACT
GGTCCGACCCCAGCGTCGCAATGGAT
>f30377_c0s1-416
TTTCACCCTTGCTAGTTTTAACATTAAGGAAAATGAGGTTTAATTTAATTCGTCTCTTCA
CTACTGAACGCCCACTTTCTGCTAGCCTTGATTGCTACCAT[C/G]CACAGATTTTCAAT
GAATTTTGAAATCTTGGTGGGAAATACTCACGCCTAATCATCGTGCTCGTTACAAAAATC
ACATCATCAAAAGCAGAAAACCAAAT
>f3043_c0s3-1065
GCCTGGATATACTTTCCGTCGAACTGCACCAGCTTCTTGGTTGTTTCACTGCAGAATGCA
ACCAGCTGCACTATGTTCTCATGCTTGAGCGCCATGACATT[A/C]TGAACCTCCTTTGA
AAACGTTTTGTCGGCAGGCATCGGCGCGTTCTCCTGGAGTTTCCTCACGGCAATCACTCT
GTCACCGTCCGGAACAAATCCCTTAT
>f30492_c0s1-81
CCCAGCTGCCGCTGCAGCGCCTCCTTGCACTGCCGCTTGCCCGTGTCCAGCGTCTCCAGG
GTGTAGTTGGTGTAGTCGTC[T/C]GAGTGCAGGTGCACGTCCACCTTGGGGTTCCACTC
GGCCGTGTCGATGCCGTTCACGATGCCGTCCAGCTTCCACTCGTTCTGGTTGATTATGTC
GTGGA
>f30657_c0s2-290
ACTATTCCGCATGGCAGTAGATGGTCAACACTGTAGAATCGTAGAACCTGAGCATGTCAC
TAGTTTCTTAGTCTCAAATCTGCAATGATTCAGCTCTCTGT[A/T]GTGCAACAGCCCCT
ACTGATATCAAACTCCATAAGTACAACCAGTTAGCTCTCTGGCAGGTTGCTCAAAGGATG
CACTTCTCCTATAATTTGCAGACATT
>f30734_c0s1-1542
CCTCCAAGGAGCTAAGTTCCCTCAGAGGACAGCTGAAGATAGTCACCGATGAACGGGACC
TCTCGTGGCAGGAAGCGAAGCAGCTTCGCAGAACAACAACT[A/G]TCATGCAGAACGAG
ATTGGCTCACTCAAGAAGAAGATCGAATCCCTTGAGGAAGACATCCTTGTCAAGGAGGGG
CAGATCTCGATACTACAGGACAACAT
>f3077_c0s3-2442
GGGCTTCAGCGTATTGAGGAGAAATACACCTGGAAGCTTTACTCTGAGAGGCTGATGACC
CTCACCGGTGTCTATGGCTTCTGGAAGTACGTCTCCAACCT[T/C]GAGAGGCGCGAGAC
CCGCCGCTACCTGGAAATGCTGTACGCGCTCAAGTACCGCACCATGGCCAGCACTGTTCC
ATTGGCTGTCGAGGGGGAGCCCTCGA
>f30777_c0s1-222
TACTGGGACCGATTAGTAATATCCACCCATCTGTTCTTCCTGCCTCAAGCTTATCTGCAC
TGCAATTTCCAACTTTGCCCATTCAACATTTTGTTAAGACT[T/C]CTGTAGCTGGGGTA
TTCAATTCAGAATTAGCTGATCAGATGCTTTTCATAGCTGCAAACTGGGTAATAGAGCAA
TCTACGGAAAGCGATCTTGAATTGTA
>f3084_c0s1-1584
TTCTCTCGGAAAGGAAGAGCTGACATATAGGGTCGACAAGAATGGAGGAGTGGTGAACGC
GCAGACGGGCCAGAAATCTGATATCCTCATCCAAGTGCCCA[A/G]TGGAGCTGTCGGGA
GCGATGCGACGCAAGCCGTGAAAAGGATGAAGATCGCTCAGGACGGTGGAGATGTGGATG
ACATGGAAGAAGAGTAGAAGCTACAG
>f30874_c0s1-2308
GCCTGGCGACGGCGTGGCGATGATTTCTTATATTTGATCTTGTGTTTGTGTAATTAATTC
TTTTTGAAGCAAGTTTGTCTAGTTCAGGAAGCTCATTCTTG[A/G]CACGGTTGTACATA
GCAACTTTCAGTTTAGAAGCATCTTGTTTATCTTTTGCTTTATGTTTGCTTGCTTCCATG
TCTTGCTTGTATTTAGATGTTCTGAC
>f30876_c0s1-184
TTTGCCAGTGTCACCATCTTACAAGCAGCTCCAAATCAAGTTTGGGGGCTCAAAGGAACT
CATAGAATCATCTAGGAACATCATCTCAGGAGACGTGCTCG[T/C]TAGACCAACAGAAT
CCATATCGAGTCGCGTTGAAGTGGCAAAACAAGTAGGCACTTCCAGCTATGAAGGAGGCA
CATGTTGGGGTCAGGAGATTGGCTGG
>f3108_c0s2-1107
TGCATGGAGTGCGGCGGCAGCTGCAAGGTGGTGGTCGGCGGCGACGGCAGCGTCAGCAGC
GGCGTGGTCGAGAGGTGCGGCAAGTGCAATGAGAACGGCCT[C/G]ATGATGTGCCCCAT
CTGCCACTGATGGAGCTCGAAACTTTAATCCATGCATCTATGCATGGGATGTCGTTGCCT
GCCGCGATGTTCTTGTTCTCTGTAAT
>f3112_c0s1-899
AGCTTAGATCTTAACATGTGCATATTCTTCGTTGATCCAAATCTAGAGCTGCTTCTCGGT
CTCCGACACCTGTTAAAGCAAGGTATGGCCAGTTTCATTCC[T/G]GTAGGGATTGAAGT
TTGACAACGCTAGCTATCTGCATCTTTGGTACCGAGAAAGCACACTAAAGAAATGATGCT
GTCAGGTTCTTACTGTTTGTTCAGTA
>f31494_c0s1-90
CGGCAGACGCACCTCTTCGGCTGAACTGCTTGAGGAGGTCAGCCGGTTGGTTTGTTTGCT
TTTTTTCATGTAGTTTTTGCTGTTCCTCA[T/G]CTTGTCTTGCAGATATGCACCTGTGT
GATGATTAGGACAGTGGCAGCTCAAGAGGAGGCCAGGGCAACCATATTGACAGCGCAGAC
TCAGCTTACCCTGG
>f3156_c0s1-141
GATGGTGGTCTGCGCCGTCGACGACAGCGTGCGCTTGGCACGCTCGCAGGCCGTCCTGAG
CCGGCGCAGGGCGCGCGGGTTGCCAGTCATGTCCTTCTTGT[T/G]CTTGCGCTTGAACT
CTTGGACGAAGTGGTTCACCATGCGGTTGTCGAAGTCCTCCCCGCCGAGGTGGGTGTCAC
CGGCAGTGGCCTTCACCTCGAAGATG
>f316_c0s1-847
GCGGGGCGCGCGATCGGGGTGGACCTGTTGAACAACCCGGACCTGGTGGCGACGGACCCG
ACGGTGTCATTCAAGACGGCGCTCTGGTTCTGGATGACGAC[A/G]CAGTCAAACAAGCC
ATCCTGCCATGACGTGATCACGGGGCGGTGGACGCCGACGGCCAGGGACAGCGCGGCCGG
TCGGGTGCCCGGCTACGGCGTGATCA
>f31644_c0s2-422
GGAGAAGATCCGGCCGCACATCGATTCGCCTTTTTCTCGTCGCCTCGCCTTGGCTATATA
CATACGCATACCCTGGAGGAAAAGTGCGGCGGCATTTGTTG[T/C]TGTTTGTTTTGGTG
CGGGGAAACCCTACGAGAGGGGAAAGCGCTGTGTGGAGGAAGTTCGGATCTAGGTTTGCC
GGTTTCCGGCCGCCGTCATGGAAGCC
>f31703_c0s1-148
GTCCCATGCAAAATTAACTGCTGAAGGGTCGGTGAGCTAGGGTCGCCACTGCATGAGAAC
TCTCCAGAGGACGGGTCATCCTGGCCCTTCCAAGCAACAAG[T/C]CGCCCAACGACTTT
TGCCTTGTAGCTCACCAAAAATCTCATGGTTGGAAGTAGTGTGTCAGTTGGGTGATCAAA
GCTCTGCCATATGTCCCTGCCATTCG
>f31729_c0s2-598
ACAGATAAAAAACTAGCTGCAAAATTAAGCGAGGTAATATTTGACGACGAGGTCCGTCAG
CTGCAAGTTGGATCAGCTGAACGAGTGCTCCAGGTTCTCTA[T/C]GAACCAATCGAGCA
AAGAGGAAATTTATTTGCGGAGGAGCTGGGCGGCTCGAGCTTATCACCAAATGCCTACTC
CCCCAGCATGATTGCGGCGTTAACAG
>f3174_c0s6-199
GCGATGATGCCATGGAGGATGGAAGCACGGCTGGCAGAGACGGTGTGGGTGGTGCTCCTC
GGCTGGCTCTCCTCCTGCCTCACAGTCGCCGGCGAGGTAGC[A/C]CGTGCCATTAGAAG
CAACGACCTCTCCATCTAGGCCACCTTTGGCATCGCCAGCAACAAAGAAACAAGTCAACC
AACCCAGCGTCTGCAAAGTCAGCACT
>f319_c0s2-340
AACCCCCGGAAAATACATGCTCATACAAGTTCATTCTTATTTTGTACCGAAACAATAGGT
ACTCCGATCAAATCATGAGATCATCGGACACAAACATAACA[T/G]GAGCTGTCCTTTCA
CTCAACCAGAAAATAGCAATTGCAAACCGCTCGCCGACCAACCACACATTTTTCCCCCAA
ATTGCTGTGCTGCTACTCTTGCTTAG
>f31945_c0s1-274
TGAGGAAAGGAGCCTCCTCTCCTCAGGTCGGCCAATCACCATGGGCCTGTTCTTCTTTTG
TTGCTCACCCTCTTATCTCTTTTACCGTCTCTTGATGGCCG[T/C]TGCTGATTTACGCT
CGAGTGGAAGTACATGTGCTACCTCCTCCAGGCTGCTAATGCCTCCTAGCTTCCGCCAGA
CCGCCCCAAGTAGATCAAATGGGAAA
>f31962_c0s1-353
GCAAGAACCAATGCATCAACTCAGTTTTCAAAACTCAGCTTTCTGAAACAGCTATCATGT
AGCAAAACTGAAGGGAGCAGCGTGATGAAAACTAACAGAAG[A/G]ACGATGGTGCAGAA
GGATGCGGAATAGAATGATGCCGACCAGAAGAATGGGCCAACGAAACAGGGATCCAAACC
CAAGGATGACGACCATACGCAATGGA
>f32154_c0s1-612
GATAAAGAAACACTTCCTCTGCAGGAAAACAGTCTGGTTAGATACTGTTGCCCATATCTA
TCATTAATGGTTCAGACTTTGTTTGGCAGAAAACAGTAGGC[A/G]AGGCCCTACTGTAC
AAATTAATAATGAGTGCTTCAGCCGTTCGAATCAAAACAATTAAGGTAGACGCATCAGTT
GTGGTTAGCTGACTCTCTAAAAGACC
>f32219_c0s1-232
CCATGTATCACGGGGTTAATAGGCCGCGATTTGTAGTAGTGATATCTATCTAGCTAACTT
GATCACCCAGACCTCAGGTCCTATTCGAGGAGCTCAACGCG[C/G]ACGTCGTCGACGAC
GACCTTCTCGCCAGCGACCGGGATGAGCGTGACGTCCAGCAGCCGGTCCCGGCCGCACCC
GAGGTCC
>f32229_c0s1-543
TATTAGTTTGTCAGTTTGTCAGTTTTCTACAGAGTTATGTTATGACAATCTATAATATTA
GTCACAAGAGCTTTCAGATAAGGAAGAAATAATTAAAGAGT[A/G]TGTTTAGACGGTGA
AGTTTTATGATTTGATCTGGTATAATGGTATTTGTTTCCTTCCTGTTGTGGGAAGGACGA
GAGTAAATGTATGTGAGAGTTCTGAT
>f32269_c0s1-723
TCAGCATACATCTGGACGGCAGTTCTTCCATGGAAGAGAGGCTGGTCATCCACTCCAAGG
GTGAGGTACTCAATGTTCCTTTTCCCGCTCCGGTTGGTGTA[C/G]AAAATGTCTGGATC
GCTCTTGCCGATGTCCCGCACCCACTGCGGGATGGGGATGTTGACGACGTCGCCG
>f3229_c0s4-374
GTACCAAGAGAGCCAGGCTCGCTGCCGTGCACCCTGAAGCGATAGATGCATGTAAGATCT
GGCTGCCCGTGGTTCGAGAAGAAGTCAAGCCGAACCGTGTT[A/G]ATGACCTGTGCATC
AGTGGTGGTTTTGTCTAGTTGGAAGGTCTGGGCATTGCTCTTCTCGATGTCATAAGAAAA
CTCTCCTAAATTTGTAGCCGTCGGTT
>f32313_c0s2-509
CCAAGGCCCAATGGAAAGCAGGTTCTGCTCTAAACACATAGAGTGCTGGGTGCAGTGAGT
AATGCCGCTTATATCTGGGATCTTGTTCAGGGGTACAGCTC[A/C]TTTGGGTAGTATCA
AATGAAGACATGATTAACACATAATAGAGAAAGAATAAGAAGACGAGAGAAGGAAATGAA
CCTGGCTCTGCTAGGATTGTACCTTA
>f32414_c0s1-406
ATCCTGCCCGGCGAGAGGATCGGGTCCACCGGGGTGGGCGAGGTGGTGGCGTCGGCGTGC
CCGGAGTACGAGGTGGGCGACGTGGTCGCCGGCGTGCTCGC[C/G]TGGGAGGAGTACAC
GCTGTTCCGGCCGTCCCCCGCGGTGCTCATGGTCAAGGTCGACGCCTCCTCCGGCTTCCC
ATTGTCCTACCAGGTCGGCGTGCTGG
>f32535_c0s3-1195
AAGGCTGCAAAGTCATCTCCTAGAGTATATAAAGCAGCCAAAGAACGGCAGGAGGCAAAG
CCAGCTTCCCCTAAGAAAGCATCAAGTACATCAACCGCCAA[T/G]AAAAATAAGAAAGT
GAAGGCTGATGATTCTGGAAGTAATGGGCTCGATGCCATTCCAGAACAAGACATAAGCAA
CACCCTGAAGTGTTCGACTTCCACAA
>f32645_c0s1-1025
GTCGAGTAGACAGTATGTGAAACATCCTCGGCAATAATCAACAAAGGGACACTCAATTGG
GTGGTTTTCTCCAGCAAAGGAAGTATCTCTTGGATTTCGTT[T/C]ACCCGTTGATCAGT
TAAAAGCACTCTAGCATTTTCAAATTCGACAATTGCTTTGTCTGGATTTGTGATAAAATG
AGGTGAGATATAACCCTTGTCTATCT
>f32751_c0s3-207
GAATAATCCATCCCTCCAACCAGGCAATACTCTATCCCTCCGAACAAGCAGGAAGTCTCG
ACGCTATGCTTCAGTATCCATTCTTTGCTTTCATAGTTTTC[A/G]AGGACATAAACCAC
TAGCCGAATGACAGCACCATCTACGTGAAAACTGGCATAGTGCAAGCGGTCCTGTGACCG
CTGAATGAAACCATCGATCAGACCAC
>f32885_c0s1-1449
AGCGTGGTGACAAAGCCTGGTGGCACTAAGGTTTCACCTATTAACGGTAAAACACACACG
TCGGCATTTCATCGTGTGCAGCAGTGGACACCGGTAGCAGC[A/C]GCAGGTAATGACAA
GGCTGATGAAGTGGGAAAGAAGAATGCAGCAGGTGGGAAAGACAAGGCTGGTGAAGCAGA
GAGCAAACACCCCTGTGCTGCGGTCC
>f3291_c0s1-441
ATCATACCCAACCCACAACAACAAAATATCACAAACATATTATGCTTAGTTTTATACACT
CTGCAGAGTTTTAGTAAGCCAACTGTCATAATCTCCACCTG[A/C]TGATAATACCCCTC
TCTGGGGCAACGCCACCGAGTCCCCTACTTGTGTGAGGCAATCTCATCTCACACTGATAC
CGGCATAAACGTGTATCGCTATTTCA
>f33045_c0s1-508
ACTGACAGACTGAAAGAAGAGTACCCAGTGCCGGCGAATTGGTGGGCAACTGCTAATAGC
TACTACAAGGGCAAGGGCGTTGCTCGCTTTAAGCTGGACTA[T/C]TTCGAGGAAAAATA
ATTAAGTGCCTAAGTTACCGCATCCGTGCACCCTTGGCCTTAGATGAGGCTTATATCTAC
AATAATGCAGGTGCTTAGATGAGTGT
>f3308_c0s1-1034
GTCTTCTCTGACCAAATCCATGTGCTGGAAAATGGTTAAGAAAACAAAGGATACATTGAA
TCAAGTTGGTATGGCCATATATCAGAAGCCAATGGACAACA[A/G]TTGCTATGAGAAAA
GACCAGAAGACAGCCCACCATTATGCAAGGAAACTGATGATGCAGATGCTGCATGGAATG
TACCTTTACAAGCGTGCATACACAAA
>f3320_c0s1-521
ACGGCCTTATCACCCTGACCGACTGCGTCGAACACAACATCATACTTCTCGGGCAATTCT
TCGAAGTTTTCCTTGGTGTAGTCGATGGCCACATCGGCTCC[T/C]AGGCTTTTCAGAAG
CTCGAGCTTTGGGGTGCTAGCTGTAGCCGCCACCTTGGATGCGCCAAAAACTTGTTTTGC
CAGCTGGATGACAAGGGACCCTACTC
>f33315_c0s2-413
ATTGAGCATGTTTTTCGCTCGTTATCATGGGAGGATACCAACTCAAGTTCGCCATTACAT
AGCTCCCTGAATTTCTCCAGTGCAGATGATGATGAATCAGA[A/G]CGCTATGCGCTTGT
ACAGAAGATACTATCAGCTGCTGGACTAGGCAATCTGCAAGTGAGTATGGTGTTCACAGG
TTGGTATTCGGCTGGTTCCCCTCTTG
>f33327_c0s2-963
ATTTTCCTTCAATTGAAATATTTGAACCTGAACTTCTAACTATATATGCGAACTCTATTG
CATTATATGAAGCATGAACAAAATGATTGTTCCATCCTATA[T/C]ACGTGACCTCCTCA
CTGAGTTGTCCATTTCCCATTATCTCTTATATGTATTGAGTGACAATCATTATTTACAGG
ATATGCTTATGTTCCTTTGCAGGTAC
>f33867_c0s1-70
GCGTTTTCTCTCTACTACTTGGTGTCCTGGACTGATACATATGGGGCTTATTTATACTAG
TAGTGAGCT[A/T]CATAGAACAGCTCACGTACAACTATCCTAGGTGTGAACCTTTGACT
GTTGGAAGCCAAAATGTCAAGCCGTCATATCCCTGCACTGCAGTTTTTATCTCC
>f33999_c0s1-157
ATCACCGTTTCAAAAGCACCAACCAAAGCCTTTACCTTGCTTTTCCTAGACTCCACAAGC
TTGCTTGCAGTTTCTTCTATTACATTGTTGAACAGCCCCTG[T/C]GCATCCTTCTTGTC
TTGTGCATCCTGATGCCTCAGTTTCACTCCAGGAGATTCCAAATCAGGTTCAGCAGGAAC
CCCATTATTTCTTATATTCCTCTTAT
>f34093_c0s2-356
ACCTGATGGTGGCAGGACGATTCACGGAAGTGGCTACGATCATTGCAGCTTGTGATTTGA
AATCATGCATTCACCTCTTGATGTCCTGTTTTTTCTTTGAA[A/C]CCATTGTGCATGTT
TATGTTGTTCCTTCTGCATTTTCACTCACATATATACCTGCTGCCGTTGTTGGTGCTAAG
AAAGCTAATATATCTAAATCCCCAGT
>f3410_c0s1-891
GCGCCCTTGTAGACGATCTGCGTGATGCGGCCGTCGGCGAGCGAGCGCTCGACCTTCTTC
TTCATGGAGCAGTTGGCGTAGGTGCACTTGTAGTAGCTCCG[C/G]GGGTTCTCGCTCCC
CTTCACCTGCTTCTGCCCGTACTTCCTCCAGTTGTACCCGTCCTCGAGCTGCTTGTTGCT
GTTGGTGTTGCCGCCGGAGCTCTTGG
>f34278_c0s1-410
TCTGATCGGTGGTGGTGATGATGGACTGACGAGGAAGCGAGATGTGGCCTGATGCTCGAT
CGGAGATGCCTCTGCTCATGGGCACATAATCTGCTCATGGC[T/C]GTGCTTCTGAATGC
CAGGCCGGCCGCCAGGTTGAAGTATGCATCTGGCCAGATGCTTGGAGACACATCTGCGCA
GTCAATCTTCATACTCTGTGTTTGAT
>f34411_c0s1-175
TTTTGGATTCGCGTTCGGTGCTACTGGCCTCTCTTATTTTAAAGCGCTGATGTCCCTTTT
TCTAACTCATGCATCCTTTTCACTGCATTTCTTTAGAGATT[A/C]TTCTTGGAACAAAC
TTGCAGGAATCATTGGAGTGAAGCTCTCATCTCTTGATGTTTCTCTCTGCCTGTCCCTTT
CTTCCCAATTGTGTAGCATAATAGGA
>f3449_c0s1-1071
CAAGTACCTGGTGGTAGTTCCCTCTGGCCTTTCCCTTTGCTGTGCTGCAGCACCTGATCA
TGCTCCTCCTTCTGTACTTGTTTGGTCCAGTCAGTTCATGG[T/C]GAGCTGATCCAGAT
CTGAGCTGCAGATAGTAGCGATCAGTAGCAGCAAGGGTGCTGAAGAACCCTGCCATTTGC
TCTCGTCAGGAGACTCTTCCTGCCTC
>f34681_c0s1-571
GTTTCACTCTACGGACAAAGAATGAACCTAGGTGCAAGAGGTTACATTGTTCAGGATTTT
GCAACCAGTCAGCTAGGGTAAATGGGGAGTAGTACTGCATG[T/C]GTCCACCCTGGATT
GGTGAGAGATTAAATTTTTTGCTACAACATCCACGACTGTAAATTTTAAGTGCTTGAGCC
TACCTTGTGGTGATGTACTGCAAGAC
>f35070_c0s1-111
AGCTCAGGTATTTCCTTCTCTCGGTGTATTGCTTCTCTCCATTCTTAAGTTCCGTTGGGT
GCGAATTGGTTCTGAAAAAAACTGTCTTGCTGCTCCCATTG[T/C]ACGTTGTGAATGCT
TCTCTCTCATTGCAGTAGGAGTTAGCAGAACTTTACATTTTTTTCGATAAAGACCAGAAC
TTTGCCTTTGTAGTGTCAACTCAAAT
>f3541_c0s1-302
CAGTTGTGAGCTCACATAATGCAAGTAGCCATATTTTTCCTGTCGCAAAAGGCATCACTA
GAATATACACCCCACCAAGGAGAGATGGCGAGGTAAATGAT[T/C]CTTCTACCCGATAG
ATCAACAAAACTGCAAGATTGTGTTTCTCTGGTCAATGCTGTCTATGAGAGTCTAGGAAC
AACAGTCAGTTGAGACGCAATGGGGT
>f3563_c1s2-632
GTCTTGATCTCGACGATGACATGGACGACCTTGATTCAGACGCTGACCTTGATGTGGAGA
GCAGCGGGGAGATAGTGTACGCTATGTGACGGTGCAGATAC[T/C]CTCGAAGTAGCCGT
GTTTACAATCAGTTTGCCTGCGAGATGACCAAAGATACTCAACACACTCAAGATGAATAT
ATGTATTTCCAGTGTTCTACAGCGGT
>f3564_c0s1-370
AAGCTGCGGCAGCAACAACAGGCGACGCGGGAGGTGATGGAGGCCATGGAGGCGCGTCTC
GCGTCCACTGAGCAGAAGCAGCAGCAGATGACGGTGTTCCT[C/G]GCGCGGGCGATGAA
GAGCCCGAGCTTCCTCAAGATGCTCGTGGACCGGCAGGACCAGCAGGCGCGGAGGAGGGA
GCTCCAGGACGCGCTCTCCAAGAAGC
>f3569_c0s3-1804
GTCCTAAATAGCTTATACTCTATGATTCGGTTAAGAGAGCCACCCATCACATTGAAACCA
TCAGAAAACAAGACTGACCAGGATAGAACAGAGATAGCAAT[T/C]GTGAAGCTATTGGT
CAAATCTTACTATGACATTGTCAGAAAGAGTATTGAGGATGCAGTTCCGAAAGCTATAAT
GCACTTTCTGGTGAACCACACAAAGC
>f3584_c0s1-125
CAATGATTAATCGTAACTTTCAAAAATTCGAAAAGATATCTGATTATTTCATTCCATTTG
CTGAACCCTCTGACACGGAGACTCCATCGGCCACCATACAA[A/G]CAGTACATCAAAAC
GTACCATTCATCGCAGCAAACTCATTCACTAAAAACCAATCACTAGCCCCTCTCAGCTTC
GATTGAACGCGCAGGCAAGGATCGAG
>f3614_c0s3-921
TTCGGCGCCACCACCAGGGCCATCAACGGCGCCGTGGAGTGCGACGGCAAGAACACCGCG
CAGATGAACGCAAGGGTGGGCTACTACCAGGACTACTGCCG[T/C]CAGCTCGGCGTCGA
CGCCGGGGGCAGCCTCACTTGCTAGACACGGGCTTGCATGCAGGGCTCGTGAGGAATAAC
TTATTTCCAGAGTCTACTGTCTATGA
>f3629_c0s1-1005
CACATTTACAGACTGCGGCGCCGACGGTGGCTGCTGGGAGGAGGCAGCCGAGGAGGAGGT
GGAGACGGTGGTGGTGAGGAGAGGGGAAGGGGAGAAGAGCG[A/C]GGCGAGCATGGTCA
TGGCGGACCTCGACGTCGTGCCCCTGTGGTGATTCGCGCGCGTTTTTGTGTGGTTTTGTG
TCGATGAGAGGATAGGAGAGATCGGC
>f3630_c0s3-277
TAGGGTACAAACAACACACATAGCTTGAAGAAGACAAGTACTCGGAAGAAAAAACCACGC
ACGATTTGGATGCACACGATCAAGCAGGGAGAGCATGCACG[A/G]CACGTCCTTATTGG
CTTATTGCTTCCCTCGCATCGATCAGAAGGCCACTTCTGCTTTGGCAAAGTCCTCCCTCT
TGTGGGTCACGTCCGCCACCATCTCA
>f36455_c0s1-839
AACAGTGGAGATATCAGAAGAGACTGCACTGCCTTCAACCACTAGATGACTGCTTCAGCA
ACTGTAATTCAGATGTATTGTTTGGAGTTTGACATGCATTT[A/G]CCTTTCTTAGGGGG
ATTTGATAGACATATACTGAGTTTGATTCTTTTGCATACGGTTTCCATTGCTTTAGGGAT
TTTTTTCTCCTTTTTGTTTTTTCTTT
>f36676_c0s1-304
CTAGACACGTACCACTGGCACGGGGCGATAGCTAGCTAGGTCATCTCCAGGGCATCATCG
CTGCTCAACGACTCGTTCTCCTCCCATTGGATGTTCATGAT[A/C]GCCGCTGTGTCGTC
AGATTCCAAGGGGATCCAGCCGCCTTCCGGAGGCCATACGAAGGTGGGCTTCACCAGCGG
CACGTCCGGCGGCGTCGCAGACTTGG
>f36875_c0s1-530
CAGGCATGGTTTGTTCCAATATATGCTGAACCCATAGTAACCAATTGAATATGTTTGCCT
CAGGGCAGGCAAAAAAATATCCACAAAACGAGAGCAAACGG[A/C]ATAGAGATGCAGCC
TAAACCTACAAATTTACTCAGGAACCAGAAATCAAGGAAATTAGCAAATTACCCAGAAGA
ACGGAGTGTAAACAATGCATTGAACA
>f3690_c0s1-381
TTGAAATAGGTGTTAGCAACACAAAAGGAGTGGAGATTTGTTCGAGTTGAATGGATCTCC
ATGTGTGTTTGTACAAAAAACAGCTTTCTCATTTAAGCTAT[C/G]TCAATGGTTGATTG
GTCTCTCCCTTGAGTTTTATCAAAGGTCGCAAGAATTTCATTCATACTGTATCAGTGTTT
GTGATGTGGATCTTACGAAATATGTA
>f37173_c0s1-378
AAACTGTTTCTTCCCCAAGAAGGAAACACCTTCCAAAGAACCTTTTTGGTGCAAAACAAC
TTCGCAAAAACGTATCCACTGCACCAAATACCTCCATCCAC[A/G]TGCCCCTTTGAAGA
TGTATACCACAGCTTGCTTAAGCAGCAGAAACCCAACCCCGCAGCTCCTCTTGTCTCCCT
CGTTTCTGATGAATTACACCATCCAT
>f37385_c0s3-951
CTCTCTGCGATGAGAAGGGGTCGCCGAGAAGCACTCTGGTGGTAGGGCACATTGATGCTA
CAGACAGCCCTCGGGCAACCGAAAAGGCCAAAAGCAGGGTG[T/C]CTCGTGGCTCAGTT
CCTCACTTCATGTCCCCAACCGAGTGCAGCCGGCAAAGACATGGCATAGCAAGCCATTCT
GTCAGTAAACCAAGGCTGACAAAATC
>f3751_c0s3-609
GAACCAGGCCCAGTCAAGGGCGGCAAGACCGTCATCGCGTTCGTCGAGGACCCCGATGGC
TACAAGTTTGAGATCCTCGAGAGGCCAGGGACACCAGAGCC[A/G]TTGTGCCAGGTGAT
GCTCCGGGTCGGCGATCTCGATCGAGCCATAAGCTTCTACGAGAAGGCTTGTGGCATGGA
GCTGCTACGGAAGCGAGACAACCCTG
>f37700_c0s1-422
CTGACCCCACAATCTACATGATACACATCGAGAACCAACCTAGACTCCAACGGCTTTGGG
AGGAGGAAATCAGTCTTCCCGGTTGATCTAATTACAGTGTC[A/G]GAACTGGTTCTTGC
AGAGCTATCACAAACAACTTCACCCCACACGTAGACATCGCCTAAAGAGTCGCAGTCATC
TTGTGCAGAACCATGGCTGGATGTAC
>f3771_c0s1-1260
TCCATAGACGGTGGAGAGATATACTTAGATGTAAACATACAGACTAGTCATTTGTGCGTT
TGTTTTATTCTGATGGTGTTCGTTTTTCTTCAGCTTGTGTT[C/G]AAGAATCTTCAGAG
TGTGAGTTGCAAAAAATATATCGATTAGATGTAAATCAGTAAAATGGTAAAGTTGTGCTG
TCAACAATATAGTTTGCTCATGCTTT
>f37932_c0s2-562
TGCCTGCTCATTGCCGTCACTGCATGGAGGGTGAGAGAGGGAGAGGAGGGACAGAGCCAG
TGTGGCATCTGTTGTTCTGTTTCCAGATACTGTTTTAGTAT[A/G]GACACATGGGCTGT
TCTGGTTTTATTGGGCTGAGTCAGCTTATCTTATCTCGACTTTCCCCTTGCCATTTTCGT
TCACTCTTGCATGTTTTCTTCAGCCT
>f3797_c0s1-103
GACTTCTTCAACGGCAAGGAGCTGTGCAAGAGCATCAACCCCGACGAGGCCGTCGCGTAC
GGCGCCGCTGTCCAGGCCGCCATCCTGAGCGGCGAGGGCAA[T/C]CAGAAGGTGCAGGA
CCTGCTGCTGCTGGACGTGACGCCGTTGTCCCTGGGTCTGGAAACCGCCGGCGGCGTCAT
GACGACGCTCATCCCGAGGAACACCA
>f3810_c0s2-109
GAGTCGTTGAAGTAGGCCGGGACCGTGACGACGGCGTTGTTGATGGACGCGCCGAGGAAG
GCCTCCGCGATCTCCCGCATCTTGACGAGCACCATGGAGGA[A/G]ATCTCCTCCGCGGC
GAACTGCTTCTCCTCGCCCTTGTACTTGACGACGATCATGGGCTTCTCGGCCGGGCCAGC
GACCACCTTGAAGGGCCACAGCTTCA
>f3814_c0s2-1453
TGATGGCCAAGATCAGTTATTTCAAACATTTCTGAAGAAAACTCAATCCGTAGAGCACCT
TTAGTGAGGATATGTTCATTTTAATAGCTACTCTATTTCCT[A/G]TATTCTGCTGACCT
CATGGTGCTGGTGAGATTTAGTACCATTATGCATTGCCAAATTTTTCTTTGTGAGATTCT
TACTTGGAAGAAAAGTGATAAGAATT
>f38423_c0s2-130
TTTCGGTTCGCGCCCACACTCCGCGTGGCCAAGTTTTACAACTGCATTTTCCCCGACTTT
ATTGTTCAGCTGGCCCTCAAGTTTCCGCGCCTCAAGCAGCT[C/G]ACCCTGGATAGGGT
CACCATCTCGGAGGATGCTCTTCAGAGCTTGCTCTCTGGCTGCACTCTACTGGAAAGCCT
TGAGCTCAAGGACAATCTCGGCATTG
>f3863_c0s1-382
CGAAGAGCGTGCCACTTGCAGTAGATGAGGCACACTAGCCGTTCTGTGCTCAGTACCCAT
GACTTGATGAACTGCTCTGTGTTTGTGTCTGAGAATAACTG[C/G]ATGTCATCAGGGGG
GAGGACAAAGGGAGTAAAATGCAGTTGATGACCGATATATAAGTTGTCTACGTGTGTGTC
CAGCGAGAA
>f3937_c0s3-190
CATTAGGGAACAGAAGTACTAGTTAACATGTTTGCAACATCCATTCAGAGCCAAGGCAGC
AAAAAATAAAGCAGGGTAATATAAGAAGACCAAAACAGGCA[T/C]TTAAAAGGTTTTCA
AGTTATTCTTCTGGAGTTGTCACAGTTCAACCAACGCAGCACTAGGAAATCCAAGTTTAA
AACATGGATCTATGAATACATCGGCA
>f39383_c0s1-176
CTGTCCGAGGCTCTCCGGCGGCTTCCTGGGACGCCCAGGGAGTTCAAGTACGTCACCATC
AGGAAGGCCACAGACAACTTTGACGAGGCAAGGAAGCTAGG[C/G]AAAGGAGGCTTTGG
CTCTGTGTACAAGGGAACACTGCGATCAGGGTCAGGGACGACCAGGTCACGCGTCGATGT
GGCTGTGAAGAAGTTCACGCGTAATG
>f3945_c0s1-715
GTGCGCGCTGACGGTAAATGTCAAGCCGGAGGGCAGCAGCAGCGGCAGCGTCGGCGGCGC
CCTCGACTCCGCCCACCGCTGCAGCGTCAAGTACTGATCGA[A/T]GCTTCGTGTGCACT
TCCTCCTCTCGCTGGAGTCGTCTCGTTTGGAGATCCCTCGGTGTCCCAGATTCATGTTGG
TTTGATTTCTGCAAATATTCGTAGTG
>f3995_c0s3-5763
GCTTTTCAAGAACAGGTTGCACACCTATTTTCTGAGTGGTGTCAAGTATGTGATCACCCA
AGTGCTTCTGATGCGGCATATAGTCGTTATGTTATGCAATT[A/G]CAACATATTGGCTT
GCTGAAGGGAGATGAATTCACTGAGCGCTTCTTTCGAGTTCTCACGGAACTTGCTGTTAC
ACATTCTCTGATCTCCGAGCAAATTG
>f40_c1s1-520
GTCATCTACAGCCGTGACACCATCCTCCACATTCAAGACAAGCCTGCTTTGTTCAGAAAC
TTCTTCAAGTGGCTGAAACCTGGGGGCAAAGTCCTGATCAG[T/C]GACTACTGCAGGAA
CGCTGGGAAGCCATCAGACGATTTTGCTGCATACATCCAGCAGAGAGGTTATGACCTCCA
TGATGTGAAGACCTATGGAAAGATGC
>f40_c2s2-127
TATTGCCCTGTCTCCAGAGAGTATCCTAGGTCTCACTCCATCGCTTAGGGTTTGAGACGA
TTATGGTTACCATTAGGTGTTTGTGTTACCATCGTGTTCCC[T/G]TGTCACTGTTCTGT
TCGCTATCATCGCCGAGAAACTGAAATGAGAAAATGAGTGGGCCTGGTTCTGTTCG
>f4019_c0s1-243
AGGAGGTGCCGGGCAGCTACGGCTTCCCGTACGTCTCGGCCATCCGCGACCGCCTGGACT
TCTACTACAACCAGGGCCAGGACAAGTACTTCGAGTCGCGC[A/G]TCGAGAAGTACGGC
TCCACCGTCGTCCGCATCAACGTGCCGCCGGGCCCCTTCATGGCGCGCGACCCTCGGGTC
GTCGCCGTCCTCGACGCCAAGAGCTT
>f4040_c0s2-1010
TTACATATCCCTGATTGTACTTAGTCATGTGGAGGCTTTAGGGCATGAGCTACTTTAGGT
ATTGATTGTTGTACTATCTTGTTAATGGTTCGGCAAACATG[T/C]TTTATTTTCTTATG
CTCTGTTCCTGATATTAGCTTCATACTAATTACTTTCTTATGCTAGAGATACTATTGTTG
TAACTTGGTTCCTGATATATGCAAAC
>f4046_c0s2-398
CTGCTCAATGATCTCTTCGGTGAGCTCGGCGACATGCTAGAAGCGGACAGGCAGAACAGC
GGGAAAGCATGCATATTAACTGACACCACTCGGATACTTCG[A/G]GATCTGCTTTCTCA
GTTAGAATCTCTAAGAAAGGAGAATACCACCCTGCAGAATGAATCTCATTATGTTACAAT
GGAGAGGAATGAGCTGCAAGATGAGA
>f40808_c0s1-305
TTTTGACGCCTCCTCCTCGTATCAACTTCTACATTTGATTTTAAGAATTGTTTCTTCCTT
GGGGAGACCAGAAGATGTTTGTGTGCCTCAACAAACCGGGC[A/G]ACCTCATACTTGCC
GTCATCTCTTCTCTTGAACCCAATCATGGCCTCACAACCACACCTAGTAAGCTTGACATT
CCTTTTAGGCTTCTTAACTTGACCAT
>f4105_c0s6-672
GAGCACCTGGACTCGTACGCGAACGACGTCGTGTGCCGCGCGGTGCTCGGGAGACACCAC
GGCGACCATGGCAGGAACAAGCTGCTCCGCGAGCTGACCAA[T/C]ATCAACATGTCTCT
CCTTGGGGGGTTCAACCTGGAGGACTACTTTCCGGGCTTGGCAATAATGGGCGTGTTCAC
CGGCTTGGTGGTGTGCCACAGGGCTA
>f4106_c0s2-897
TATGAGAAGTATGAAGACCACATTGACTCCTATGGTGAGAAGGGGTGGATTGAGGTTAAG
AAACAGTATGCTGTGTTCGATGCTAAGGTTCTGAGCAAAGT[A/G]CCAAGGGGCCCCTT
GAAGGACAAGAAGAATTAGTGATGTGATGTACCATCTGTATCGAATGATACTGACTGGTA
CGTGCTTCTCAGGAAGCATCGTTGGT
>f41190_c0s2-247
GTGCGACGCGATCTTGGACCACCTATTGCCTAGCTGGGCATGCAGGTCGACGACGATCTT
CTCCTCGTCCTCCGAGAGGAGTCCCCTCTTGAGGTCCGGCC[T/G]CAGGTAGTTGGTCC
ACCGCAGCCGGCAGCTCTTCCCGCAGCGCAGCAGCCCGGCGAGCTTGGGCACGGCGCGCC
AGCAGCATTGGCCGTGGCCGAGGATG
>f4146_c0s3-2255
CTCTGCCTTTAGAAGCTCTTCCTTGATATCTTCAGATTGGACAAGCAAATCTGGATCATT
TCCTGGTTCACTGCTTTCTTGAGCTGCATTTTCAGTAGTAG[A/G]GATATTATCTTGGG
TAGATATTTCTTCAGCTTCCATAGCTGCAGTGTCTTCGACCTCTGCTGTTTTGTCCTCCT
GCACTTCTTGGTCAGCAACATTTGGC
>f41798_c0s1-646
GATCTTCTATTTTCGACAAAGAACTGTCGGATAGAAGTGGAGGATGCTCAGTTATCCCAG
AAAACAATGAACTGCCGAAGAATGGAATGCTCCTTCGCCAC[T/C]GTTTTGCGATAGGA
AAATGCAGACATGTTGTGATAGGAGAAAACAGACATGCTGTGATAGGAAAGTATGTTGTC
CTCAGAGGACGATGCCATTTTGTTTT
>f4209_c0s2-237
AAGCAGCAAACAGACGATACGCTGCCCGGCAAGTACAGTAAGGAAGTCATTAGGTAGGTG
CTACACAGTACACAGCACTCAATATGGCTCGGACAACATGA[A/C]GCCATTGGTGTCGT
TAGTGGTGTACAGGCTACGGGCTTCACCAAAGCCTCTCGGGACATACCTGAGAACCTCAA
CAAAAAACAGGGAGCGCTTCATCACG
>f4219_c0s2-1361
CGGTACTAGCCCATGTCATTCGTGCCCAGTACTCGTTTTGGTTGGGTGAAGAGGACTGGT
AAAAAGATCTGCGAGGCCCAGTAAATAGGAGTATTTACCAT[T/G]ATTGTCAAGTAGTA
GTACATATCGGCATCATCATGTTCCTTAACGTGCAAAGTGTTGTGTTTATTCCAGCAGCA
ACATCCTCTTCTTTTTTCCTTGTCCG
>f4303_c0s1-117
ATGAAAATGGAAACTCGCAAAATGTCACGGGCACCAAAACTTGAAATGGGACACACTTTC
TGCATCACTCAACCAACTGCCGTCAAGAGAACTAAATCCAT[T/C]GACAACGACACATT
GACACCTAGAAACCCTACAGGACAATCGATGTTCTGATACATACATAACCCCACAAACAG
GTAAAACAACCGTGCCACATGCTTGC
>f4343_c0s3-532
CAGCTGGCTTTCTGACCAGGGCATCTTCATTGCCAACAAATCCAGAATCTTCATGTTCCG
TGGCAATCGGTATGACCACTGGCTGTTCTGTATGCGCTGGC[A/G]CCGCGGGTTTCTTC
ATCTCTTCATATTTGGATACCACTTTCTGGATCTCATCGTTCACGCTCAAGGCCTCAAAG
AGCAGGGCCTCGTTGTCTCCAGCAGT
>f43746_c0s1-91
TCGTTCTTGTGATGGTGATGCTGCCCTTGCCCCCCTCGGTGTGGATCTTCGTCTTGTGCA
CCACGGGTTTTCCGGAGATGGCCGAGGCCT[C/G]GTACGAGACTGGCTCATCGTCGTAC
TTGTGCCTGATCCTGTATGGAGGCGGTGCATGGATTTTCTGGTTTATATCCCTTAGAGTG
GTGTCGCCACGGAAA
>f4375_c0s1-103
TCCTTGTCTTCCTAAATAATATGAATATCCAGTGCTATATAACTTCTATTTGCCACCACC
CTGGCAATGAATAAGTCTCCTGGGAATATACTATTGTCCAC[A/C]CGTAAATCAGCCCA
GTGTTCAAGGAAAATGATAGTCCCATCATCTCTTATTTTGTAAGTTCCTTGGACAGAATA
TTGATTGTATGCATAAATAGAATCGC
>f43836_c0s1-478
GAGGCCCATCAGGAGGCCATTGTGCTTGCCGCGACGTCGCGCCATTACCTGGAGGCGGCC
CTGGGGCTGGCCGACTGGTTCAAAAAGGACCTGGCACTGCC[A/G]TTGCCATCACCATT
CGAGGAAGTGCATGGTGCGACGATCCTCGAGGAGAGCATGACGCTCCTCGACCCAGAGTC
GGACAAGCTGTTCCATCAAGCCGTAG
>f43862_c0s1-390
GCGGCTTTTGGCGTCGTTCCCCTGTGACAACATCATCTTTGCTGGCCTCTCCGTTTGCTC
TTGCCGAGTTGGGAACTCGCGGCTGTCGGTGAAAACCGTGT[T/C]AAGATTGGCGGGCG
ATGGCGGTGTTAAGCATCGCTTCCTTCTTGAAGGCATCGTCGTCGCAGTCCGCGGGAACG
CACTCGTGCTGCTCCGGGGGAACCTT
>f4407_c0s1-142
GCCGACTGCGCGCGGCGGACGGCCTTGATCAGCGAGGTGGACGCCGGGATGGTGTCCGGC
GGCGGGGACTGGGATGGAAGCCTCTTGAGAGCAGCGGCGAC[C/G]ACGCGCTCGAACGA
TTCGGCCGCGGAGTCGTTGCCGGCGGAGCCGTGGGCGATGGCCTGCCGGAGGATGCCGGA
CCTGTCCGCCGCCAGCGCCGCCGCGA
>f4439_c0s5-1323
CATTTATCAGGTCATACAGAAGATTTTGCATGGACATCTCTGCATTTTTGAGAAACTTAA
TATGAAACAATTCTTTTTAGCGCTATGAGTATTTGATGATG[C/G]CAAGGAAACATTCT
TATTTTTTAAGGAGAGATCCTACCAGATTTTATATAATTAAATAGTGCACCTTCTTTATT
AAATTTTAAGCATGGCAAGAGAACTA
>f4454_c0s3-479
TAGCATGCCATGATATGTTTTCATTTCCACATCCTTAAGCTACGCTTCTCCTGCAAAACC
TGCATTGCATAAATTGGTCCCATGAGCAGAATCACCTGCAT[A/G]CTGGAATCGCAAAT
AGGCACCAAATTCTGGGTAGGCATACCTCAAGACATGAGTCCACTGAGCAAAGGCTATTA
ACTAGACCATGGGTTCATACACAGCA
>f44763_c0s4-434
TTCATCCTTGGAAGTTCTCATTCTCTTCATGAACACAATAGCAATGAAGTACATCAGCAC
CAACAACTCAAAAGGGCTAGGTTCAGCTTGACTGATTATTA[T/G]AGCTCATCGCCATT
ATGAAATCATTCTGTTGATCAAGTTAATATATCTCTATTTGAAAAACCTATAATGCGCCC
TTCTGTTTCTGAGAATCCTCAAAATC
>f4491_c0s1-66
CAGGTCTCCTCCACCTACTCGGACAACCAGCCGGGCGTCCTGATCCAGGTGTTCGAGGGC
GAGCG[T/C]GCCCGGACCAAGGACAACAACCTTCTCGGCAAGTTCGAGCTGTCCGGCAT
CCCTCCTGCCCCACGCGGCGTGCCCCAGATCACCGTCTGCTTCGACATTG
>f4532_c0s1-481
GGGATAACAAAGTGGAAGTCGGCATCAAGGTTGGTGCTCAGGTTGTATATTCAAGGTATG
CTGGAACAGAGGTGGAGTTGAATGATGCCAACCATCTGATT[C/G]TAAGAGAGGACGAT
ATCATTGGTATTCTGGAGACAGATGATGCGAAAGACATGAAGCCTCTTAGTGACCGTGTT
CTTATCAAGGTAGCTATAGCTGAAGA
>f4534_c0s9-715
CATTTGCCGAACTGCAAGAGTGTGCCGCCCCTTGGCCAACTACCAAACCTCCAAGAGCTT
ACACTCATCAGTATGGAAAGCCTGGAAGAATGGGACACATC[A/G]TACTTGAGTGGTGA
GGACAGTGTGAATGAGATTAAAGAAGTGAGCATATATGATTGCCCCAAGTTGAGGATAAG
ACCACACCTTCCAAGAGCAGCATCTT
>f4538_c0s2-1940
ATGAAAAGCATGCAAGCTGCAGCTGTAGGAGGTAATTTTGATGGAGCTCATACAAGGCCA
TTGGCAAGTATGAACGGTAATATGCTACATGGGGGGACACG[A/G]CTGGATGGTGAACC
ACAAACACAAAGTAATATTCCACCCATGGACGAGAGAGCATTATCTGGGCTGCAAGCACG
AATGGAGAGGCTGAAGAGTGGGTCTA
>f4542_c0s2-613
GTTCTCCACCCGGTAGAAGTAGCGCCGGTCGGCCACGGACGGCTGCTGGCCGAGGAACTT
GAGGTTGCTCTCGAACTTGGTCTCCGGCAGGTCCGTGTCGA[T/C]CCAGTTGTCCCTCA
GGTAGCCCGCGCTCCACAGCGGCTCGCCGTGGCCCGGGGCCGGGGACTTGCGCGGCTTCC
ACACGCAGATCACCCGCCGGGGGAGC
>f4624_c0s5-396
TGACTGGACATTACAGGCTCCATCATCCGCGTTCATGGTAGCTTGAGAAGCTACGGAGTG
AACCATAGACGGATGAAGGACAAGAGTGAAGCATTCTCCCA[T/C]AACAACCAACCCAT
GCTGGCATGCTCGATGTAAGATTGTATGCTACCAAGAGCTTGGTTCTATAGGGAATGACT
TCACAAGTTGTCAGTGATCATGCTTA
>f4642_c0s8-1832
AGACCTTCAAAACCTTCTCCGTTATTTGTTGGGCTAATCGCTGCCTCATCTGGGCAACTG
GGTAAGGTTCTGCAGGACTGCTCCAGCGACCATGTGGTTCC[T/C]GCTAAACATCAAAA
TGCTCCATATGTGCCTGCAGTACACCAAAATGGGCATGCTAAGAAGCTTATGAATGGCCT
ATCGAATGGAACATACTACCCCAATG
>f46497_c0s2-239
AGCTTGGCGTCGAAGTCGGAGACGTCGGGGGCGTCGCGGCCGAGCTCGGTGATGAACTCG
GCCAGCACCTTGTCGCCGACGCCGATGTGGGTCTCCAGCTC[C/G]GAGCACACCTTGGA
GACGAGCGATAGGTACTCCAACTTCCGGAGCCCGTCGTCGGCGGGACCCGC
>f466_c0s1-3122
ATATAACGGAGCAACACACCAGCATGGATGGTGAAATAATCAACACCCTGCTCAGCCTGT
TCAATTAAAGTTTCTCTAAAGACTTCCCAGCTCAAATCTTC[T/C]GCAATACCATTAAC
CTTTTCGAGTGCTTGGTAAATAGGAACAGTCCCAATAGGAACTGAAGAGTTACGAATAAT
CCATTCACGGGTCTCATGGATATGGC
>f4670_c0s4-679
CCTCCTTGGCCCCTTCGTGGACCATCCACATTTTGGACCATACTACTCAAGGTGTCCATC
ACTGCAGAGTTCTGTGTTAAGTCTTCCATTATGTTCCTCAC[A/G]TCAGATGGTGATTC
TAGTCCTGTTTGAGCTGCTACATTTGACATCAGGTTGCCAAAGACCGGGCTGTTGAGAAC
ACTAGATAACATGCTGCCGATATCGA
>f4691_c0s2-3103
TTTGCTGCAGCTGCCATGGCTGGGCTTGCTTCTGTAGGTAGTCATGGTATCAGAGGTAGT
CGAGATAGACGTGGCCTGTCATTGGGAGCTAGTGCACATGA[A/G]CGTTCAAACAAATT
GGTATTTACAACTGGTGGCAAGCAGCTAAGCAAGCATTTGACCGTATATCAAGCTATGCA
ACAGCAAGTAGTTCATGATGAGGATG
>f470_c0s2-555
TCTCATATGGGTCAGAAGGTGGACAAGATTCGAAGAAAGCTTCGGTGGTCGATTTAGAGA
AGATCTTAGCAGCAAGACCGCGAAATGAAGAAAATCTAAAT[C/G]GATTTTTTGCAACA
TACGGGTCCAAACTTGAAGAGGATCTGAAGGAGATATCAGTGTCATACGGGTCAGACGGT
GAAGAGGACCTAAAGAATATATCAGC
>f47150_c0s1-119
AAATTTATGGATCAGGTCGAGCTCAGTTCATTTTTGAGACTAACGGATCTCCAAGCATTA
GACCTTTCAAATAATAGGTTGTCAGTGGTAGATGGAGAAGG[T/C]TTTGCGCTTTCTTT
CACACATCGGCTTCAACTCTTATACCTAGCATCTTGTGGTCTAACTAAAGTTCCTGGTTC
CCTGCAATATCTGCATTATGTCCTTG
>f472_c0s2-457
CTCGACCTCGACGGCATCCCGGTGGCCCTGACAGCAACCAACGCTGGCACCTCCTCGGGC
GGCTACGGCTCCGCCGGCGGCGAAGGCTCAGGCTCACACCG[T/C]AAGATCAGCCACAA
CGCATACGAGCGCGACCGCCGGAAGCAGCTCAACGGGCTCTACTCTTCCCTCCGCTCCCT
CCTCCCGGACACCGATCACACCAAGA
>f4821_c0s1-389
CTTGCTTTTCTTGAAGCGATCGTAATCTCTCGATCATGATCATTGCCATGGATGGAATCG
GTTCAGGTTCTTCAGTAGTCTGCGGTGGGGAGCTGCTCGTG[T/C]GGGCGCTGGCCGAT
GAAGATGATGTCGTAGATGAGCGCGGCGATGGCGGCGCCGGCGAATGGGCCGAGCCAGTA
CACCCAGTGGTTCTCCCACACGCCGC
>f4831_c1s1-888
GAGGGCGAGGCCATCATCCGCTCCACGCTCGCGCGGGACGTGGCCGCCGTCATGGAGTAC
AAGGGGCTGCCGCTGCAGGAGGCCGTCGACTTCTGCGTCAA[A/G]GAGCGGCTTGATGA
GGGCTTCGCGGGGCTCATCGCCGTGTCGGGGACGGGGGAGGTGGCGTATGGGTTTAACTG
CACTGGCATGTTCAGGGGCTGTGCCA
>f4872_c0s4-1741
ACGAGGAAGAGCGCCCAGAGGAACATGGTGCTGGTGGACGCGAAGCAGCGGTGCAGCTGC
CGGTTCATGGCGCCGCCGGCCCGCTCGATCTTCACCTTGCC[T/C]GGGGTGGAGGGGAA
GAGCTCGTCCTCCAGCGCCCGCATCTTCTTCGTGCACGACGCCGTTGCTTCTTGGTGCGA
GACAACAGAGACCAAGAATCCAATCC
>f4887_c0s2-1221
ATATCTCGGTGTCCTTCCTTTGCGGCGACGTGCAGCGCATCGAACCCCGATTTGTTCTTC
CTGGCAAGGCTATCCTTGTCAGAGTGGTTGAGCAGCTCGAG[T/G]ACGATGTCGATGAA
TCCCTTCTCGGCCGCGATGAGCAGCGCGGTCTCCTCGACCTCGTTGGCCTCGTTGACGAC
GGCGGCGCGGATCTCGGCGACCTCGG
>f49021_c0s1-222
ATATGTTCTTGTTGTCTTGCATATCAGCCTCGTGAAGTGACCATAGTGTTGTACCATTCG
CCGATACGGCGCCATTTCACCACGATAGCAGCTGCGAACCC[A/G]AAGCCAAATCCCAA
GCCAACAAAGAGAAACAAAATGACATCAACATGACCTGAGGAATTGCTTCGACGTGCCTC
AACTGGACCATCTGTGCTACCACACT
>f4919_c0s1-182
CTGTTCTGGGGGAGGTTGGCCTGCTTGTGTATTCTTGCGGACATATTTTCTTTTGCCAGA
TGGTTTTTCTTCCTTTGCCTTGGCAGGCTTGGGAGTTGCAG[A/C]CTTAGGAGCCTTTG
GTGGCTTGAAGACCTTTGGCCTGTGCTTTTTCCTCTTGGCCTTTGGTGGTGGAGTGTTGT
TCAAGTCAATGACTTCAGTTGGTCCA
>f4927_c0s2-3750
CGGTGCCCTCTTCCATGCCAGGCGAAGATCCCGCTGATTTGACTGCTCCAGAATGGATCC
AAGATTGGTGATCTCAGTAGCTGGATGAACGTTGACAGGTT[A/T]AGAAAGCTTCTTTG
ATTTTCGAGAGGCATTTTCAGATCTTATGGAAACAAGATATTCATCCAGATGGTTCAACC
TAGTGAAGTTTTGTCGAAATGATGAA
>f49329_c0s1-206
ACCGACGGCGCTGAGCAAGAGTACCTTCTTCGGCGAGCTGGTGGTGTTCGACGATCCCGT
GACAGAAAGAAACGCGCTACCCGTTGGGAAGGAGGTGCCGG[T/C]GGCGCGAGGGCAGG
GGTTCTACTTCTACGACAAGAAAGAGTCATTCAACGCATGGTTCGGCTTGTCCCTCGTGT
TCAACTCCACGACGCACAGGGGCATA
>f4939_c0s1-73
CACCTCACCGTCAACTACCAGTTCGTCGGCTGCTAGGCGCTAGCAACTTGATTGCTGTGC
CAACAAATGCTA[T/C]GCTGCCTATGCAGAGAATAGCAAGCTATACTACTGTGTTAAAT
AAAAAGCTAGCACATGCTGCTGCTGCATCGTTGAAATGCATACGTGTATAGTGCATG
>f49463_c0s2-310
TTGTCTTCAATTCTTGAATATATGTCTCATGTGATCTTCTTGCTATGGCAAGTTCTTGCC
GGAGTTGTGATATTACATTGTCACTGTTCTCCTTATCCTTC[A/C]GAAGCTTAAGTACA
TCTTCCTTCTTAGACTCCAGCAGGCTGTGGCTCTCTTCGTATGATGATTTGGTAGCTTCT
AGTTCCAACTTTAATCTCATAATTGT
>f49687_c0s1-246
CCAACGACACCATTGACCTTGTGCTTGTGATTAATGACCCACCAGTTTGCCGGCACCGGG
TAGTCGTCTTTCAGCGCGTCGGCGTTCTTGTTCACGAGCGC[A/C]ACATCCCGGTCCAC
CACCATCTCGAAGTCCTCGGCATCGCCTTGGTCCCCAGCAAGGCCATGCAGGTAACACTC
GAGGTTATTGCGCGTGACGTCATTGT
>f4993_c0s12-1202
CTTTGTCATCCCACCTTGAGAAGGCCCAGTTAGCTGAGAAAGAAGTGCAGACCTTGTTAT
CAGAAATCCAAGAATCCAAGAATGAGAACTTGATGCTGTCA[A/G]TGGAATGTGATAAC
CTGAAAGCAAAAGAGAAGAATTTGCATACTGAGTGTTCCGAACTGAGGGAAACTCTTGTT
GAAACAAAAACTGAAAATGATACCTT
>f50251_c0s1-200
ATCCTACCAAGACTTGGAGAGGGCAATGATAAGTCAGAACGAATCAGCTGTATGACTTAA
TATATTTTTAGTTGATTGCCTCAAATTTACCTTATTCAATT[A/C]TCCCCTAATAATTA
CAGTTGCAACTTTGTAACTTCGTAAAAAATACAACTAGCGGCCTAGCGCAGCTAACAAAT
TGAAGAATCTGTTGTTAATAAACAAG
>f5053_c0s1-97
TAATAAAAGACATTGATGAGAGCGAACTGTATAGCTAAGTGTTGCTTCCTATTTGATTCA
GTCTAGCAGCAACCGGAAGACTCTCATCGTGCTATT[A/G]TGTACTCTAGGCATGAAGG
CTGCCGGCCGAATTAAGCTTTGATGTGAAATGAGGTGACGGATTTCTTTTGTGGTTGCAG
GAGTTTGTTTATGTGTGTAAT
>f5056_c0s2-331
GAGTTATTTCTTGTTTCCCGTATACAACCTGATGATGAGGCCATGTCCTCGCTGCCATGT
TTAATTGCTGTATTATGTCGCTACTCTATGATGATGCTGGC[A/G]AGAAATTGTTTGCT
GATATTAATGTCTAGTGGCGCTCTGAAAAGTTTGTACTCGCTCAGTTCCCTATCTTGGCA
GCTTAAGCGCATGAATTGGAGAGTTG
>f50664_c0s1-572
TTATTGATAGTATCAAGAACCTACAAATGACTCGATTAGTGAGTATCCGAACTACCTACC
TGTCCATACCTGTCCATTTTTCCTTTCGTTGTTACCTCGCC[T/C]GGCCAAAATCTATT
CAAGCAGAGGTAATTACTTCAAAAGATTTGTGATGGGAGTTTTGTTCGTTTTAAATATGT
ACTGCAGCCGTGTGCAAGTTTTTTTC
>f51_c0s1-984
ACATATATATACCAAGATATCTTCCGGCCGACCGACGGACGTGGATGCAGTGCCATGGAG
TACGAGCTTGTTGTTTTGCAGTGCTGAATGCTGGATGGCTC[A/G]ATGTGAATTTGTAA
TAAGCCATATAGTTGTTTCTACCATTTTCTGACGACCGGTTGTACGTGTGATGCATAATT
TGATCGTCTTGTGATCAAAAGACATC
>f5137_c0s2-923
TATGCCTCTGTTTCTTTCGATGCAAACTCTGTGGTCCAGCAGTTTAGTGTGGTTTTTGTA
GTGTTCTTCACATGTAGCTTTCCTATTATGTCACGCCAGAT[T/G]TTCTTTTTTTCTTA
TGATAGTTCTGATGCAACTTGACTAAATTAGTAACATAGTTTGTCCTCTTCCATACAGTT
CAGATTTGGCAACTATTATGAGTATA
>f5143_c0s2-405
AAGCAGCCTTTTCCTCACACGTCTTTGCAGACTGGGTTAATAGTGACGCAATTATACACG
CATCCAATCCTAACCTCCTCACGCTGTTGGCTTTCGCTGCA[A/G]TCGGTAATGCATTT
CAGGCACTGGGTCCCAGACGCGGCCGCCGGCTCGGCTATCAGCAGCTGTCCGGCGAAGAT
CACAAGCACGAACATGGCTGCCACCT
>f51486_c0s1-307
ACAAAGTCTAGAACGTTATCGCACATACCTCACTGCCATCTCTCTCGTGTGTTGCTGATG
ATTCTTGTGCCCACCTGGAATCTTGGATGATAAGGTGGGCT[A/G]TCATAGTCATAGTC
ACATCCATGAAGAACCATGGGGAATATGTGTAAATCCAAGAATATTATCCAACGTTTTCC
CAAAACAAAAGAAAAAAAAACCATCC
>f5152_c0s2-886
ACACTAAGCTTCCTTTGAGCTCTGGCAGTGTCGTGTCATCTAAAGTTGCTGTTGTATGTA
CCTGACCTGATCGAGGGTTGCATGTATTGCATTAGCCAGCT[A/G]GCTATCTGAACCAT
GCTGAATTGTGATGGTCTGCAATAATGGGAGATTTGATAATAACATCTCCAGAACGCATG
ACTTTGATCATATATACTTTTCTTGG
>f5191_c0s1-378
ACAGCGCCCGTCGCCCCGCCTTTAGCCTGATTCCCGATCGAAAGCAGCAGTCTGCAGGCA
TGGTCGTCCACGCAAGAAGGCAGCAGGCCACTTTTTCCTCT[T/C]GCGTATGTGGTGTC
CTCTCCCTCTCGTCTTTTCTGGCTGCTTCCATGGGCATACTACTTGATCTACTCTACATA
TTGATGATGTAGTTATTCACCTCCAG
>f5209_c0s1-1502
CATGGACAAACCATCTGCTACACGTGAGACAAAGGTAGCCAAAAGTTCATGTGGAATGTT
TCATGTTCCAACTGTCAATGATTCACATGATAAGCAGCTTG[C/G]GAAAGATCTGTCAT
CTGAAAGAAAACCAGCCAGGGACAAACTTGCAAATGTGAATAATAGCCGAGCAGCAACCA
GGTCTGCAAAATCAAGCCAACAAAAT
>f5217_c0s1-712
TTAGCTTCAGAACAGTCAGCTTTGAAGTCTGGCAGTCAGCAGGTGCTGCCCCGGAACAAG
AAAGCATCAGGAACAGAAGCTGGATCTAGCTCATAGAAGCC[A/T]CGGAGTTTGCCACC
TTTTTCTTCTGTCAGGCGGAAGGAAGGTATAAGGTGGGAAAACCTTGACTTCTCATTTGC
AGGTATCTCCAAAATACCTCTTTCAT
>f52327_c0s1-619
CCGGTGGACATCTTCTCCGACGGCTCGGATGAGCCTCAGCACCACCCCCAAAGGCTGAAT
CATGCAACCAACGGTGCTGTGAGCTAGTGTTGTGTCTTCAA[T/G]AGGAGTGTACTAGA
GAGTGAAAAGAAGATGAATTTTTCTTCTCAAGCACATAGACTGAGCCAAATACATCTTTT
AGAGGAAAGAGAACCAAATGTAGGAT
>f5233_c0s4-672
AGAAGTATAAATTATTATTTTAACCTTCATTGTGCCTAGTAACCACTCTAAGATCGAATT
AGGAATGCATGAGTTATTACAAAACACCATTAACATTGCAA[A/G]CCTAGAGATAAGTA
ACCAAGATAGAGTTTTAATCAAGCGGTCCTTTCTTACAGAATTAGATAGAACTAAATAGA
CAGTTTTTCATGCAGGATCATTTGAA
>f5256_c0s1-1215
GAGCACTGGCCGGGACAGCAATTTCCTCCAAGACGAAGGGGAGAGTTCAGAAATTCAGGG
AAATGCAGCATGCACATCATGCGTGCTGGGCCGGTCCTAGT[A/C]TATGTATATGTATC
CACTATCCACCAGATCTTTGCTTGTAAATTACTACTAGGAGTATAATATATAATAAAGAG
AACGGGGTTTCTTGTATGAGAATTGT
>f531_c0s2-506
GAAGCGCCTGATACAGTCACCGGAGACATAATCTTTGTCCTACAGCAGAAGGAGCACCCC
AAGTTTAAGCGGAAGGGTGACGACCTCTTCTACGAGCACAC[A/T]CTGACCCTCACCGA
AGCCCTGTGTGGCTTCCAGTATGTTCTTACCCATTTGGACGGCAGGCAGCTGCTCATCAA
GTCCAACCCCGGTGAAGTTGTCAAGC
>f5339_c0s1-303
ATGTTTGGGAACACCCCATGCCCTGAGTAGCAATAACCATACAATCCGATTGCAATAGGG
ATTCCTGGAACATTTAACGTTGACCCCTTGTTCTCAAAGCC[A/G]ACGTTATCAACTAC
CCCAACCCAGAATAGGCAGATAACTAAAAGGACTGTTGCAACAACACCTCCAGCTGAAAT
GTAGCTCAGACAGGTAAGGTCACGGA
>f5342_c0s2-2944
ACTGAACAACGTAAAAGGTTGACGATAGCTGTGGAGCTTGTGGCAAATCCTTCTATTGTG
TTCATGGATGAACCCACATCAGGATTGGATGCTAGGTCTGC[A/G]GCCATTGTTATGAG
AACTGTACGAAATATTGTTAATACAGGACGGACAATCGTGTGTACCATCCATCAGCCAAG
TATTGACATATTTGAGTCCTTTGATG
>f5396_c0s2-771
GATATCCCAAACTCAATGACAATATTGGATGAACTTCTTCCCATCTCAATCGAAATGGCC
AAGAGAAACCTCACTGGAATCTGGAACTTCACAAACCCTGG[T/C]GTGGTGAGCCATAA
TGAGATATTGGAGATGTACAGAGACTACATCGACCCAAGCTTCTCTTGGAAGAACTTCAA
CTTGGAGGAGCAAGCCAAGGTAATAG
>f5409_c0s2-591
CTCTGCCGCCTGCATTCTTCATCTGCACTTTGCCATCTGCACCAAACAACCCAGAAGTGC
ACTAAAACACCAAATATACTACTTTGGGCTCTTTAAGCCTC[A/T]CCAGATACCACTTT
CTCCGAATATCCACAGGCAACTTTTGTCTGTTTCAATCTCTATAGACCTAGTTGTTGAAG
TTTATAAGTGGATTGCACTAGCCCTT
>f544_c0s3-383
GGCGCTCTCGGGTCATCCGGCGAGAGCACCGTCCAGCAGGGGGTGGAGTTCTCGTAGCGG
CTGTGCGTGATGCGCTTGTACGACTGCACGTCCTTGTTCTT[T/G]GTGATGTCTTTGTT
GTCGATGTCGATGAGGAAGATGTCGCCGTAGGGGCGCACCGAGTGGACGAAGAGCGGCAG
CGAGATGGGGTCCACGGACACTGCCG
>f5474_c0s2-412
AAGAAGTCGCCGATGGTGGGGAGCTTGAACTCGCCGGAGGTGGAGAGCGGGATGGTGAAG
TTGCCGATGATGGGGAGGTCGATGGTGAGGCCGACGTCGAG[C/G]ACGTAGTCGATGTC
CCAGTCCCTGCCCAGGTCCTTGATGAGCGTGATGATGAAGTCGTAGGGCAGCTTGGCCGG
CACCTCCAGCTTGGTGATCTCGCCGC
>f5520_c0s1-1357
CGTTTGGGGTGGTTCTTTGCTGCTTTTTTCCACTCGTGTTTTGTTTTGTCACTCACTCCA
TCATGAAGGGTGACCTCCTTAAGACGTGGCAGGGACTGGAT[A/G]GTTGTGCTGCTAAA
GCCATTTAGATCCTTACATAGCAGCCGGAACGACTCGAGGCGCGGTATAGCACCATCTTA
GATTTCCAGCCCAGTCATGACTTCCA
>f5574_c0s4-2101
CCCATATCAGCATGATCTCCCCACAGATTAGCTGCTTCTATGCCATCACCAGTTATCTCG
GTCGGTTTACCTCTGGCTACAATCTTTTCTGGTGTATGCAT[A/G]CTCATATCTTTCGA
GGACATCTTCTCGCCAACCAGTTGTTTATTAAAAGAAGTATGTTGTGCAGTATTGCTGTA
TTCTTTTTCAAACTGTGTGAGACTAT
>f5598_c0s2-427
CTGGCGCGCGCCGGCGCCGGGGCCGGTGCGGCCTTCTTCGAGTTCGAGGCGGCCTTCTTG
GTCGCCGTCCCGCGCCTCTTCTTGGACGCCTTCTTCTCCTC[A/G]GAGGGGGCGAGCCT
GAAGGAGGCCTTGACCCTGACGAGCCTGCCCTTGGCGGCGAAGTTCCGGAGCTGCACGGC
CAGCACCTTGCGGTAGTTGCCCGGGA
>f5614_c0s1-136
TCCTCCCGGCGCATGGCGAGTCCCCGGCTGACGAGGTCCTCCGGCAGCGCCTCCGTATTG
AACTGCCAGGTCGCGCCGTAGGCGACGGAGCTGAGCTCGAC[A/G]GAGTACTTCCCCGG
CCAGAATGCGTCCTCGATGATGCCGTCCGCGTTGATGAGGCTTTCTCTGGCTAACGCGTT
GATCTCCATGGTGTAGCG
>f5639_c0s1-300
CTGCTCCCCATTTTAAGCACGGTTACACCAGAAGAGAGGATGTTCTACTTCTTCCTCCTG
TAAATCTTCTTCAGGAAGATCTTCAATATCTCACGAATAGC[A/G]CGGTCTGGTTCGGC
GTCGATGGTTGAAACCAGATGCTTGTAAACTCTTGACTCGTACTCCAAAAATATGTCCTG
AAGGTCGAGCTCCTTATAAACATTCT
>f5646_c0s1-407
AAATCGGAAAGAAGTAAATTTAAGCATGCACGAAACCTCCCGTTCACGGAAGAATTGCCG
CTCTCACCGGAGTGATCGATGGTGAGCTTGTATATTTCCTA[T/G]GATCACTGAGTTGA
AGTTGAGAAATGGACGTGAACTTGGAAGCTTTGTGTAGCCACTTAAGTTTCAGCTGAAAT
TTTTGGACTTGAATTTATATTGAAAA
>f5665_c0s1-201
ACTGGCGGGAGGGGACGCCGCAGTACAAGTTCATCGAGGAGTGCCTGTCCACGGTGGATC
GGAAGCACCAGCCGTGGCTCATCTTCACGGCGCACCGGGTG[T/C]TGGGCTACTCCTCC
AACTCATGGTACGCGGACCAGGGCTCTTTCGAGGAGCCAGAGGGGCGGGAGAGCCTGCAG
AAGCTGTGGCAGCGGTACCGCGTCGA
>f5695_c0s2-2575
GGTGTATTAAAGCTGCTAGAGGATCTATGCTCTCCTGGAAATAATGAGAAGCAGGACAAG
GATCTTCAGAGTGGTGATAGGGTAACTCAAGGTCTAAGTGC[T/C]GTCTGGAACCTGAT
CATGTTAAGACCTTCAAACCGGGACAGATGTCTGGAGATTGCTTTGCAGAGTTCAATCAA
TCGTCTAGATGAGGTCCGCATGAAGG
>f5766_c0s2-160
TGAACACGCTACAGCTTGCAATCGGATCAGTACATTTTTTTTGCGAATGGATCAGTACAT
TTATTTAGAACACCTAAACTAAAATGAACTCATCAGCACTG[T/C]TCGTCCTCCGCTAT
CTCGCCACAGTCCTCGATGACAACGCTCTGCGCCGGCGTCCCGCTGTTGCTCCCGACCTT
CTCCATCTTCTCGACGACACCATACC
>f5837_c0s3-883
CCCCCAACAGCCAATCTTAATGTCCAAACGCCACGGGGTATTTCAAGATCCTATACGAAA
TAACAGAAGGACAGAAGCCAAACAGCACCATGTATATGTGG[A/G]ATCACCTTCATAGC
GTCAGGGAATGTTTTGAATAAATTTGTTTGTTTTTTCCCCCTTAAGCTCTGAGCCCCTGA
TGCTTACTGAAATGAGATAGGTGCTG
>f5842_c0s1-177
CACTCCCACGCGCTCGCGCGGCTCCACAAACCTGACCCGTCCGTGTGCGAGCAGGGGAAT
GGCTCGCCGACCTCTGTGGTCACCGCGTCGCAGATAGGCTC[T/C]GAGTGCTCCGACAG
CGATACGTCCACGATTGACATCGAAGAGAGGTGCCCCACGCCAGGCGTAGACACCGCCGA
GGTTGCTGTGCAAGTGCCACCAACCG
>f5849_c0s3-468
CGAGCTTCTATTGTTGCCTGCCATGGCGATGGTCCCTTGGCTTGGCATACATGCTTATGG
TCTGGGTGCTATTGCTTTCCCCTGCATTCATTGCATGCATC[A/G]AACTTTGGTCGTAT
TGTCAGTCTCTACAAAGCCCCATTTCTTCTGGATCCATTATGCAAAATGGGGCTTGCATG
CATTGTCACAGGATTATTTTGTAGTG
>f5852_c0s2-187
GACCACATCAAACATACTCTAATACCACGAACTGCCACAGCAGCCTAACGAACAGGATAA
ACTATGCAGGGGTAAACACTGGTAGAAGCCCTCGTACTGAT[T/G]CATGCGCTTAGTCG
ACCTCCTCAATCTTGGGCCCTGCTCCACCAGCAGCAGGAGGTGTGTCGTCCTCGTCCATG
CCACCAGCCATGTCAGCACCAGCGCC
>f5912_c0s1-290
CTCCGAACCCTCCAGATGGTGGTTATGGCGGTTATTATCCTCCCGGACATCCTTAGGCGC
AGGACGACCATCACCACGCTCACTCCAAGTATATACTGCGA[A/G]AGCATGAATAAATA
AATATAGTTATCCAGCATCCGCGCGCCCTGCACGACCCTATATCGATCTTTCTGCAGATT
TCCCGTTTTCGAATAAAGACCACGGA
>f5930_c0s1-1029
AGACTTGGATCAATGAATGCAGAAACAGCATCTCCAGAAGCAAGCAAAGCAAGAGCACCG
ACAAATAGATACGGAGTAAGAACAAATGGTCCCACATTCTT[T/C]GATGGCGGCCTTAG
TAGCTTTGAGACCTGTCCACTGACGTGGTTAGTGAGGCACATGGGTTCTCCTGGACTAAA
CCCTTTTGAGCGTGCCGCGATCTTGA
>f5953_c0s1-868
TCTCAATTCTCTTTGTTTGTACACAAACTGGCATGTTTCCTAGAGGATAGTATGAATCAA
ATGTGCCAATCCAGCTTCTTAGTGAGAGAAGCTACAACAAT[A/G]GCGACCAGATAGAT
TAGATGGTGTGCTGCAGCAAAACGGCTTATCTTGCTGGTACACTGTACAAAAATACTTTG
TACAATCCTGCTTAGAGCTTGAACCA
>f5960_c0s1-600
ATAATAGAGGATCTCCCTTTGGCCCTATTTCTTTCAATCCTTGTTAGTGAAACAATTCTC
TGCTAAATAAGAGTAATCCTACAAATTAGCATGAGATTCCA[A/G]TTGACAAAACTAAG
TCTGATTAAAATTTCCCAGAAGCTCGAGCAACTACGATTAAAAAACATGCAGCAAATGCT
TTAGATATCAGTTCATCGAAGCTCTA
>f5983_c0s1-1116
CTCGACTTCCTCCCCCCGAGGCGCCAGAAGATGGTGCCGAACATGAGGGCCACCACGAGG
GAGAAGAAGAAGCGGACCACCGTGTACTGAGGGTTCCTCCA[A/G]TAGGACAGGTTCTG
CTTCCACAGGCACGCCATGCACTGGGTGATGGAGCTCTGCGAGTACTGCGTCGGGAAGTA
GAGATCCTTGGACCCAGCAGGGGCCT
>f6008_c0s2-543
CAGACGAGCACCTCCGATGCCCTTCACGCCGGCTTCCACCTCATCAGCTTCGCCCCCAAC
GCCGTCGCCACCCCCGCCTCCACCACCAGCACCATGACCAC[C/G]AGCACCACCAACTA
CCAGCTTACGGCCGGCCCATCGATCGGGTCCGGCCCGCAGAGCCTCAAGCTGGAGGGCGG
CGACCACGAGGAGGTGCTCAGCAGCA
>f6092_c0s1-102
GTTCCTTTGTCTGATCCGTCGTCGCCTCAGTGGGCAGCGCACGCAGCTTTGCTTCTCCCT
GTCCCGGAACTGGACCCCCTCCCTCTATAAGAAACCAAGAC[A/T]TCTTCCATTAGCCG
CGTACAGATTGAGAGATAGAGAGAGCTACAGCAGCCAGAGCAAGAAAATCCTTGCAAGAG
AAGAACGAAATCCAAGAGAGAAAAAG
>f6137_c0s2-1111
CGGCAGCAGCTCTTGCTTCAGGCATGAGTTCAACATCTTTTTTCTTCCCGCTAGGTGCAG
CAGTCTTTAATGGGATATGCTGGAAAATGCAATCCAATATG[T/C]TCGGACTAATCTTA
TCTTGTACATACTGAAGTACTTTTTCCCTGGTAGCGGATGATAATGGCAGTAACTGCAGG
TGAGACAACACCAATGCCCAGGCAAC
>f6164_c0s4-1113
GCTGTGATTCAGGAGGATGCTGCTTTCACTGAGAGCGTAGGAGAACCTAGCAATGCAGGG
TCTTCAAGAACCCTGAGGAGGAGGGGAAGAAGCGACGCCTT[A/G]GCTTCTTTGGATGT
GGACGGTGGGGACATACACCGCAACAAGAGAAGGCGGCTGAACTGAAGCTAAGCTAAGAA
GGCCGAACCGAGTCTTGCAGGTTTCA
>f6166_c0s4-85
TGCGCCATATGCCATAACCGAAGACTTCATGAAGAAATTATTCACTGAGTACAATATAGA
TTACATCATCCATGGCGATGATCC[A/T]TGCCTGCTCCCAGATGGCACCGACGCGTATG
CCCTTGCCAAAAATGCCGGCAGATACAAGCAGATTAAAAGAACCGAGGGAGTGTCAACGA
CAGACATTG
>f61677_c0s1-353
TGGTTTGCTCATGCCTCGAATGTCCAAGAAGTACCCTTTGATCTTTCCATAGGGGTGTAG
AGACAATGAATGTCAAGCTCAATACAGTCACCCTCGTCACG[A/G]ACGAATTCCGAGTC
GTGTTTATAAATGACTCCACGAGCTAACGTAAGTTCTCCAGTTCCACCAACTATGGCCCA
TTCACCTTTTTCCACAACGGTTCCCA
>f6198_c0s1-669
CCGGCATACGACATCGATGAGAATGTTAGGCGTGAAAGGCTCCCTATAGTCATTGAAGCT
TATGCCCAGCAGTTCAGGAAAGACTTCAAAAATTTCCTAAA[T/G]CTTAGAGCCACGGA
ATTGGTCGAAGGTGGCCATATGGTTCTTTCCCTTATAGGCAGGCGTCCTAATGACTCCAC
CTCTGAATTCTCTGATCTTTGGGAAA
>f6244_c0s5-284
CGTTTGCTCTCAGAGCAGTCGCCCTCACGTTTTTCTTCAGAACACTGGCCAATGCCATCT
TTGAGGGTTAAAGATTGTTGTTCCTCGTTTACTAATGGCTG[T/C]CCTCCATCTTTGGG
GATCAAGTTAGATTCCTCGTTTTCTTGTACCTGCACGTCATCCTCTAGCTGCATAGTATC
TCCTGCCATAACGCTGTTGATGGAAT
>f6267_c0s1-398
AGCTAATGGTGACAAGTTCTGGCTCGGGCTAGGCCAAGAAGTGGCGATAAAGCAAGAGAT
ATGATCAAATTATGAGCACTCTGCTTGTTGCTCCAAATTCA[C/G]AGGGCAGTTGAACT
GTGGGTACCGGTAGTATAGTTTACTCGAAGCTTCGAAGCAACAATAATTGACTGTTGGTT
ATTCATTTCTACCGTTAAGTAGTACT
>f627_c0s4-817
TTCCCGGATGAAAACATCGTCATCACAAGCTGCGAAATGGGCAGCTACTACGAAGAAGGT
GGAGACCGGTGCAAGCTGGACATTGTGAGCGGATGCATGGA[T/C]CCGGCCTCGCACAT
GTTCGATCCACTCGCCGTCATCGATGACGGCACCTGCCCGCTGGACTCTGATTCCGAGGA
GTGACCACCACCTCTTGGCAGTGCTC
>f6271_c0s2-116
ACAGCAGCAACCAGATCCCGCAAAGACCAAACCAAGCCCCAGCAAACCATCGTTGAATCT
GAGTTTGCTTCGAGAGTTCCATCAGACAATCCGCCGAGATG[A/G]GTTCCCAGGCGATC
GAGAAGAACAGGGAGGGCGCGGAGGTGTACCACGGCGCGGCGCTGTGCGCGGAGAAGGCG
GTGGAGCTGCTGGCGGAGACCAACAT
>f6275_c0s1-1297
CAGCATCGATTATAATGCTCCACATGATAGAGAGAAGTTGTTTCTGTAAAACCCGTTTGT
ATTGTGGATGTATTGCTGCAAGCCCGTGAAAATAATGAATC[A/G]TTGCTTGTATTTCT
GCATGTGTTTCCCTTGTTTGTTGAAATCCTAATATGTTGTTGTTTTGTGTAACTAGCAGA
GTGACCCACACACAAGGCAGCTAGAT
>f6277_c0s1-670
TGGAAACATGTTCGCAATCATCTAATGTTTCGTCTCTGTTAAACCTATGTGAACGTCTCT
CTTTGATTGTCATGTGTACGCAAGCAAGCTCCCCAAATCGT[C/G]ACATGTCAGAAACA
GTTAATGATATATCGGCCTTACTTGATCAATAAAGTATGAACTACCTAATAAAGTAGTAT
A
>f6314_c0s2-1591
GGTCCAGAAGATCTCTTTGTTGGTTCTCCATGCTTATTGAGTGGTCCAGAATTAGTCTTT
GCTCTTGCTGAACCTCCAGTGCCAGGAACCGCTGATGAAAT[A/C]GAACCAGAGTAGTT
GGATCGACCAACAGCACTAGATGCTGGTCCTGAATTGGAAGCCGCGCCACCAAATGAAGT
ATTCCTTGAAGGTTGATTGCCCAAAG
>f6332_c0s1-308
TTGCATTATGTCCAGATGATGAAACGGCAACTGTCTCCCGTCACACCAGCAGCATTTTGC
TCAAACATCAAACATGAGGCTGAACTTGGTAGCGAGAGGAA[T/C]GGATATTATGGCAG
CACCCAGAGCGACACCAAAAATACGGTGTGAGATTGAGAACGTAGCGCTCAGCTGTGGCT
TCTTCAGAGGAAGATGGGGTGACAAT
>f636_c0s1-75
TTTTAACGAGAAAAAACAACAGTTGATTACTTAGATTTATTTATAATCATATAAACCATA
CTGCATTTCAAATA[T/C]AGGTATGTCCTTACATTCGCTCAAAGTGGCAGACAACCGCA
GACCACCGAGAGGCTTTATATTTCACAGTACCCATAAACTATAACAGCATCCGAACAGG
>f6366_c0s2-1424
GGACTGAAAGGGGCAACAGAAGAGGATGTGGAAGGTATATTGGACAAAGTCATGATGCTG
TTCCGTTACCTTCAGGAGAAGGATGTGTTTGAGAAGTACTA[T/C]AAGCAGCATTTGGC
GAAAAGGCTTCTTTCTGCCAAAACTGTTTCTGATGATGCTGAGAGGAGTATGATAGTTAA
ACTCAAGACAGAATGCGGGTACCAGT
>f6375_c0s2-573
GCGACGGAGAAGCTGGACGGGTCGCACATCTTCGAGCGCACGGTGATCCTCCTACTCTCC
GCCGGGGTGCTGGGCCCCGTGGGCGTGATCCTGAACCGCCC[C/G]TCGCTCATGTCCAT
CAAGGAGGCGCAGTCCATCTTCGCGGAGACGGACATCGCCGGCGCCTTCTCGGGCCGCCC
GCTCTTCTTCGGCGGGCCGCTGGAGG
>f6378_c0s2-1021
CCCTCAGCTATTCTCAGCACATACAACCTACCAAACAACAGATGTACTCAACATATCTCC
CTTGGCCCGACCTACCAAACACACAAGAAAATCTAAGTTCA[A/T]CTAAGCTAGGGCCA
GCTTGTATGAGGGCAGATAGCTATTCTCTGTTGGACCAGGCTACCAAACACACCCGTAGT
GTCTCACTAGCACCTCATCTACAAAT
>f6383_c0s2-932
CTCGTTCTCAATCAAGCTTCAGCAAACGTGTGTTTCTCTGACATTATGAGCATACTTGCA
AGTAAAGGGGCAAACACCAACATCCCAGAGTTGTGTACTCT[T/C]GGGCCATCTAATCT
TACTGATGCTTCCTGTCCCGTGAAGGATATTAGCTCGTTTGAGAGAATGGTTAACGTAAG
CAAGCTCCTGGATTCATGCAGCAGTG
>f6393_c0s2-461
TAGAGGCCGCGCGGGGAAAGAACCTGGGGAGAGTGAGAAAAATCCTTCCTCCTTGGTAGA
ATCTAGAAGGGGCTGGGCGCCATGGGGATACTACTGGTATC[T/C]GGGAGATTCTTGGC
GCGACGGCCTTCCCTCGCGCTCGCCCCTCGCTGCTCCGGAGGCTCCCCGGACAAGCGCGG
CAGGGACGAAGGTGACACATCATCCA
>f6411_c0s1-3767
CTTGTACACTGACGGGCCAACTAGTTAGTTAGGAGCTCCGTTGATCCTGTCGTGGGATGG
CACGATGACGTGGTCACCGCGAGCTTAGTGAAGGGACGTGC[T/G]TGAGGGGGGTTGGG
ATGGCAGCTCCAGTAATCTCGCCCATGGTCCTACTTTCTTGCTTTCAGTTGTAATCCGAT
GAATAAAAGGAAGAGAATCAGGAAAA
>f6422_c1s4-6255
TTAAGTTCAATGTCCCCGAGAATCCACCAATAGGGCCTGTCAAGACCGAGGTAGTACTAT
GACCTGATGAGATGTCAGCTGCTGCTCTATCCGAATTATTC[T/G]GAAGCAATACATCG
ACATGATCCATCTTCAAGAACTCAATCACCGCCTCATGGAACGTTACAAAATTATTCAGC
TTGACAAGCCCATCTGTTGAAAGATT
>f6446_c0s5-527
CCTGCTGTCAAAATTTACTCCTCAAATTCTAGCATCATACGTGAACTAAGCATACTGTAG
CATGTATTTAACAATTTCTAATACATAAATGCATTCTAATC[A/G]TCCGACCAAAATAT
AAAATGAAACTGCTACAACTTATTTGTCACAGTGGTGTTGACGCTACCTAAATATCTCAG
AAACTACAATCTAAAGATCATTCATC
>f6460_c0s3-1815
CGCTAAGGCTGCAGCCAGTGCAGCGGCATCTGAATCTAGTCATCAAGAAAGTGCTAATTT
GGAGGAAGGCCTAGCACAACCTTTGCTTATAGCAGAAGACA[T/G]AATGGATGAGAATT
CGGAGGATAATGATGATACCACAGACTCCCAAAAATCTCATGAACCAGCAACATCATTTG
TTTCAGCATATAAATTGCTGACACCA
>f6480_c0s2-91
TCTGTCCCCTCCTATAAATACTTCAACCCCACACTCCACTCCCGCCAAATCTTCAGCCAG
AACGAACGACCTAACGAACGAACACTACAC[T/C]CAGCCAGATGGACTCCCTCACCGCC
GTAATGACGACGGACATCAAGCAGGAGGAGCCCGAGATGGTGGTGCTGGACGACGACGAC
GGCGACGACTGCTGC
>f6498_c0s2-627
GGAAGCAAACCGAGGCAGCGATGCCTGTTCATGACGGCAACTTGGCAATACCTGTTGCCG
GTCTGCATTGCGTTGTAACTGTACATACACGATTGCTTCAG[A/G]TCTCAGGAGCACAG
GACAGCTGGACATACATATGTGTAAGGAAGTGGAGGCTTCTCAAATGCCAGCCAGTTTCT
TCAAGTGCCTTCCTACAATAATATTC
>f6502_c0s3-1814
TGCAAATGACCAGATAGTGTATAAGGACCAGGGAAAATGGCATCTTCAGAGGTATCATTA
TCTTGGTTCAACTGTTCTACGGGAGGGAATGAAAAACCGTA[C/G]TGTGTAGAGGTCGG
CATACTTAAATTATCATTACTTTCAGGACTGGATGGCAAAGATAGCAGCATATTATTATT
TTGTCGACGATTACGTGAACTCCCAT
>f6539_c0s3-816
GCACCTGTGGCTGTGCCAAGCTATATGGTGAATGTGGACAGGATGATGGATTCACTGCGG
GTGAGCCCCAACGAGTCTCGTTCTCCCGAGCAAAGGATATA[T/C]GCTGAGAATGGTTT
ACCCCAGAATGCAACACCAGAGTACCTTCAGAGCAACACCAATACCTTTTTTGATGTCAA
TGAACCAAAGGTAGCCCCTCCAACTG
>f6555_c0s1-1188
TGGGCGTACGAGAGCGAGAGCGAGAGCGACAACGAGATGGCCGTCGCCATGGAGACGGCT
GAACGCCGGCGCGCAAACTACAGGTGGAATGTCTGTCCGTG[A/C]CTGCGTGCTGCGAG
CGGGCGGGCGTTGAGCCACCGGCACTGGAGGCGACCGAGTGGCCGCAGCTGCGCGGCACG
AGGGCGCGG
>f6562_c0s1-1161
GGTGCCACAGGGCGGCTGGTGTGCTTAGCCAGGAACTCTTCGTGGGTGAGGTCGGTGAAC
TGGTTCTCGCCGAGGGTGTACGTGAGCCTCCCGTCCAGGTT[C/G]GCGGCCTCGATGAA
CATCACGTTGCGATGGTATATGTCGAACCGCCGCAGCTTCTCCTTGACGGTCGGGTATGA
CCGGCCGTGCTTGGCCATCCACCCGT
>f658_c0s1-446
TAGTCACTAAACCCAGCTTTCTTGAAGATCTCAGCCCAGCTATTTTCATCCCGTTGACCA
CCTTTCGTAACAGTCATCATGACCACATCGAATAGCACTTG[A/G]GATTCGTATATTAT
TGGCCCCAAAGAAGGATTGACCAGTACTTCTATTATGATAATCTTTCCTCCTTCCTCTCG
AGAAGGAATGGCTTTCTTGCACTGAG
>f6586_c0s1-1257
CCAAGATGGGCTAAAGATAATGTGCCATCCTATTAACAGAATTCGAAATGCTATCAAATA
TGTGAGAAGCTCTCCACCTAGAATGACTTTATTTAAGAAGT[T/G]TGTGGTAGTCAGCA
AGGTACAGAGCAAAGGCTTGCTTCATATTGATGTGTGCACTAGGTGGAACTCCACATATC
TAATGGTAAATAGTGCGGAGAAGTTT
>f6592_c0s2-922
TTCCCCTTCCTCAATGCCTCCTTCTCGCCGGTGCTCAGGCAGATTGACACCGGCAAGCGG
GACGTGGCCTTGGTCGATTACCTCAGATTCTACCTCCCGGA[T/G]ATGTTCCCGGCGCT
GCACAGGGTAGTGCTCTTGGAAGATGATGTGGTCGTTCAGAAGGATTTAGCGGGGCTTTG
GCATGTCGACTTGGATGGCAAGGTGA
>f6595_c0s1-746
GCATCAGCAGCGGATGGCGATGGCGATGGCGAGTTCATTGTGGCCACTGAGGTTCCGTTA
GATGATACGTTGGAGGAAACAAAGGATTCACTGGATGAATA[T/C]GTCACTTACGAGGC
GCCCAAGGAAGAGACTCTGAGCGAGTATGAGATGGACAAGATGATGGGGCGGCCGCACCC
TTTTGTCGACCCAGCAAAGGCGATGT
>f6602_c0s6-72
GAGGGACGCCGCCACACTCCAGAAACAGAAAGTAGTTGGAGTAGCAACAATCATCCATGG
CGGATAAGCCT[C/G]AGATGCATGTATCCGAATGTCTCCATTTCTCACTCATGTATATA
TCCAAAACCTTTATACACATCGGGGACGGGGAGGATGAACGGCTGGATCAAAAATT
>f6603_c0s1-1479
GGGTCGCCATCATCAGGTGGAGATTTCTCCCGGATCTTTTTTATTTCATCAGCAACTTCT
GGAGGGAGCTCCTTATCCAAAGATACACTATCCAGATCTGA[T/C]CTTGCAATCCTCTG
GACACATTTGTTTAGCACTTCAGACAGCTCGCAGTGGAAAGCAACTTGCAAAATAGGAAG
GACATCTTCTGCTAGAGTCTTGTCAA
>f6630_c0s8-385
GCAAGATATATATACCTCTCTCCATATATAGCACATGTTGTTTTGATTGGAGGGAGAGAT
GCAGGTGTGTATGTGAAGAAATGGAAGGTGTTTGGAGGAGG[A/C]GATAGTTAGGGTTT
TCAGACGTAGGCGGAGATTACCATGATGATCCCGGCGAGGCACATGCCATCGTCGATGAT
CGGCCGGAGCAGCGGCGGCGCAGCCT
>f6683_c0s1-944
GGTTGTATCCTGGTAGATATGAGATTAAATTTATTGTTGATGGTGTGTGGAAGAATGACC
CGCTGCGCCCTACTCTGAACAACCATGGGCATGAAAACAAC[C/G]TTCTGATGGTCACT
TGACTTGAAGCTGCATCCTTGTAGCGATTTTGTAGTTTATAGATTGTTGTCAACATGATT
GGGCCAACTGATTAGATTGTGTCCTC
>f6697_c0s2-715
TTGGATGAACTAGAGGAAGGTTTCTTTTGATATCCACTGTCCATCCCAAATTCACCGAAG
AAGTTTGAAGACTTTGGCGGAGCAACATGTCCAAATGCCTG[A/G]CTTTCCTCAGAACT
GCTCCCAGCAGAAGGTATATTTTCTACATATTCAAATCGGGAAGTATGAGATTTGCTCCT
AGCTGTAGTGCTCTCAATCACCGTTG
>f6706_c0s2-343
CTATAACACGACTACGTACAGGATATTTTTTTGTCTTTTTTGTACACGCCATATAAAATG
TTGTTTCTCCACGAAAATTTGTGCACTAACATAGAATGTCA[A/C]GATGTACACCAACA
AATTTATATCAGAATTTTTTAACATTTTTAAAATTGTTTTTTAATTATTTTATATAATGA
GAGCATTTGCTCCTATGAGCCAAAAC
>f6752_c0s1-369
CAATACCGATTACCACGTAATTTTGCACTGAGTGTTCAAGGGTAGAGCTCAATAACAGAT
CTAACGCCCAGCACTGATATGATTTTGTACTCACTGAACCC[A/G]GATTCCATGAATAT
CTTCTTCCACTCGAATTCCTCACGCTCGATTCCCTCTAGATACATGATAAAGAGATCAAA
GAAAACCTGTGTCTCTCTTGTAACAA
>f6811_c0s2-813
TGTAGACATAGGCTGCTGCTGCTGGAAGATGATGATGACCTTGTTTAGATTTGTCACACC
AACGTCTGTACATATACTGCTCGTGAGCAGGAAAATACATA[T/C]GAAACAGTGAAACA
ATAAGGCTGCAGATCCGAGATAATTGAGTGCTCAAGAGCAAAATCATAGCAGAAAGATTG
CGGCAACGCTTGGTAGCCATCACGAT
>f6850_c0s2-748
CAAGTCAGGCGGCACCACGGTCGGCGTCGGCAAGGGCGGCGTCGGCGTCCACGTGAAACC
CCGCCGCGGGAAGCCTGTCAACGTCAACGTCAATCCTTTCT[T/C]ATACAACTATGCCG
CGACGGAGACGCAGGCGCACGACGACCCCAGCTCCGCGCTCTTCTTCCTCGAGAAGGACC
TCCACGCCGGGAAGAAGCTGGACGTC
>f6864_c0s2-252
AACAATTTTTGCTTCGGTATATATTCCTATATATTCCTACTTAATTATGCAACATCTGCA
TAGAAATCTTGGGCCGTTATCCGTGCCGCTACCGGGATTCT[A/T]ACAGCCTTTCGGTC
ACTACGCCAAGTAATGCTACCAAACGTGTAGTCCCCCTGTAGCTTCCAAACCGGCGATAA
TGTCACCTTAAATGTGTGCACTTTGT
>f6889_c0s1-325
CTTTGCTCCACATGTTGCATGATAGCTCTGACATGACGAATAATCTCATTTCCGGCCGTT
GGAAAGCAGTCGGTTGCTAAGACCAACTCTTGCGCATCCTG[C/G]TATGTGGAGTTGCT
GTCAGGCCAAACAATGCGGACTCGTTTACATCATACCCATGAAGACGGTTTCTGTGACCT
CTCAACGGATAATTATCTACATGCGT
>f691_c0s2-256
GACCCAAATTACCCATCCAAGCACACAGTTTATTTCGTACGTACACAACCCACACCATAG
ACATAGACCATACACGATTCGCACGTACAGAGCTGTGCGAC[A/G]GAGCAAGCGGCGGC
GACAGGCCGGAGGGCGGCGGCGCGGCGCCTAGCAGCGCGGGATGGCGACGCCGCAGGTCG
TGAGGGTCTTGCGGGCGTTGGCGCTT
>f6941_c0s2-731
TAAAATCGGGAAAAGCAACCAGCAAGAATTGCGATTTATGTACATGATAATTATGTACAA
ATAAATCAAGATTGGACAAATGAGTTGCCTCTTGCCAAAAC[A/G]GGAGTAAATGTGAG
CAGTATGAAAAACGATATAGGAAGGGCTCTTAAGTAGTATTGACTAATGTGTACTACTAC
TAAACCAGTGAGAGCATTTGCCACGG
>f6944_c0s9-408
ACGGCGTGCTCGATCTTCTTGGTGATGTTGTACTCCTGCAGGATGTCGATGATGCCCAGG
TAGAGCACCACGTCATACACCTCGTAGAACGACTTGCTCTC[A/G]TCCTCTTTCGGGAT
CTGCTCGGCCCGGGCAGGCATGTTCACGCCTAGCTGGATCTGGACCCTTGCTGTGCCCGG
AAGCAGGAGGTCTACTTCCCCGAATC
>f6973_c0s1-578
ATAGTGTAGGATGCAGCATAGCTTATATCTCTGTAGTGGAGGGATTTTTTACAAGGAAAA
TATAGCGCGATATAACAAAATAGCGTGGGTCTAAAAATACG[C/G]TATTAGCATGTTAT
AGCGTGCTATTAACGCGAATAGCGCGCTATAGCGTCGAAATAGCGTAGCGTCGGCTCTCT
AGATATGCTATAGCGTGCTATTAGCG
>f6984_c0s2-681
GCCATCACCGTCAACCCTGTGAAGGAGCCGCAAGACCGCGCACCTGCCGCGGCGCCGCCA
CGCTCGGTCAAGCAGGTCGGGCCCATCGAGGACTACTGGCT[C/G]GCACCCACCGGCGT
CGACATGGCATGCTACTCATTCCACGTCACCGAGCCGATGCTCAAGAGGCTGCAGCAGCA
GGAGTCTGCGGCCGCCGCCGGCGCCT
>f7103_c0s3-1352
AATCCACAAGAAGCACGGACTCGCCTTGCAAGTGGTTTGAAAATAGCACACCAACAGTTG
GGTAACATCCAATTGGTTTCTCAGTATTTAACAATACTTGG[T/C]ACATTAGCACTTCA
GCTGCATGACACTGGTCAGGCCAAAGAGATCTTGAAGTCATCGTTCACATTAGCGAAGAC
ACTGTATGACATTCCAACGCAAATCT
>f7128_c0s2-270
GCTGCCGCGCAGCTCGCTAGGGTCATCATTGGGGTCGTGGAGGCGTGCCATTCGCTTGGG
GTCATGCACAGAGACCTCAAGCCGGAGAATTTCTTGTTTGT[A/C]AATCAGAAGGAGGA
CTCGCTGCTCAAGGCCATTGATTTTGGCCTCTCCATCTTCTTCAAACCAGGTGAAATTTA
TTCGGATGTCGTCGGAAGTCCTTACT
>f7195_c0s8-345
CATGTCAGAAGCCTCTGTTTGAGGAAGGTGATCTTTTGCTCTGTTTGCGTGACCTCGGTC
TTGTCCTCCAGCTGGTGCTCGAGCTTGGATGAAACAGTTCC[C/G]AGGTGATCAATCAC
CGTCACAACCGCATCGCAGATGTAGCTCTTCGTGCTGTCCAGGATCAGACTCTTCTGCTC
GGTGCCGAGGAACGCCTTCTCGCAGC
>f7209_c0s2-610
CAATCAAAATCAACTGAGGCTTGTTGGTAAGGATCAGCTGGACCTTCTTATTTGATAGCT
TATTAATCTTCTTCAGCTTCGATATCAAGACTACAGACTCA[T/C]CAGGCTCCAGGAAA
TCCTGCCTGCCACATTGTTAAAGATGCAGCAACATGAATTACCTTTTACTCGTGGAAAAA
ATGTGAGCATGGTGTCGACCATTTCC
>f7212_c0s1-245
GACTACGCGCAGATCGAGGCCGGCCTCGCCGCGATGCAGGTCCCCGCCGAGTGCAAGTAC
GCGCGCGAGCTGCTCCGCGCCTGCGACCGCGACCGCGACGG[A/C]CGCGTAGGCTACGA
CGACTTCAGGCGCTACATGGACGACAAGGAGCTCGAGCTCTACCGCATCTTCCAGGCCAT
CGACGTCGAGCACAACGGGTGCATCC
>f7226_c0s3-116
CCCTGCAAGTGTAAATGGAGAAGAAGGTTGTGTCGTGTGGTGTGTTTCAGTGTTTTCTCG
CGGGCTGATCAAAGCACTCTTCAGCAAGCGTCAATTCGTCA[A/G]TCGTCGTCAAGCAG
CAGTGTCGCGAAATCCCCATGGCTGAAGCATTTTACACGAGTTTGGTCTGTTTATCACTT
CTGGCCCGTTTCCTTGGCCGCTAAAT
>f7289_c0s1-654
TGGCTAAGCCCAAAGATTGTGGGGGCGTTTGCGGACTATGCCGATTTCTGCTTCAAGGTG
TTCGGAGACAGGGTGAAGAACTGGTTTACCTTCAACGAGCC[A/G]AGGGTTGTCGCTGC
TCTGGGGTATGACAACGGCTTACATGCGCCAGGGAGGTGTTCGAAGTGCGCTGCAGGAGG
CGACTCCAGGACAGAGCCGTACCTTG
>f730_c0s1-1013
ACTTTCAGATGGAAACCTTGATGATGAGAAGCTTGTTCGCTTGAGTGAATTGAGGAATAT
ATTTGGACTGGGGAAGCGTGAAGCAGAAGCAATCATAGAAG[T/G]AGTCACGTCAAATG
TTACATCTCAAGTACCGGCATAATACTTTGTGTGTGCATCGATGCAGATTACAGAAATTA
CACTATTTGAAAACCGTTTTCTTTGT
>f7305_c0s2-1949
ATTTCAACTTTGGATCCCTAAGCATGGCATCCCAGTTACCCCTTCCGTGCCTACGAACTC
CAATCCACAAAGCATCAAGTTCATCTTCAGACCAATAATCA[T/G]GTTTTGGCCTCTTT
TTCATGAATTTATTTGTGGCATACTGAGCACGCATCATTATATTGTCCAATACCTTCTTG
TGATTTTCAGGCATTGCTGAATGGAT
>f7314_c0s2-369
GCCGTGTAGCTGCCGTGCAGATCTTCCACTACGTACTCCTTTGTGAGTTCTCTTTTGGTC
AGGATGTGATAGTGCCGCTGCCAGATCCTCTGGACAGCCAT[A/G]GTTGCCGCCAGGAA
TCCGTAGGCAATCCCAAGGATAGCAAAGACGACGATAAAAACCACCACCAGTGCAAAGCA
AGCCTCCAAAGAAGCAGGGAGGCAGT
>f7326_c0s1-441
TGGGTCAGCGAGATTGGCGTCGAGAACATCCCCAAGCGGCTCGTCAACTCGCGCGAGGGG
CCGCCGACGTTCGAGCAGCCGAAGATGACGATCGAGAAGCT[C/G]ATGGAGTACGGGCA
CATGCTGGTCCAGGAGCAGGACAACGTCAAGCGCGTGCAGCTCGCCGACAAGTACCTCAG
CGAGGCGGCACTCGGCAGCGCCAACG
>f7340_c0s1-65
CGACTTTGTTGCTCCCAGATACGATATGGTTGCTCCCGGATACAGTATTGTTGCTCCCGG
ATAC[A/G]GTATTGTGCTCCCCTGATACAGTATGGAAGCTTCCAGACACATTATTGTCG
TTCCCGGATACAACATTATTGTTATCAGTAACAATATGCTTTGTCCCTG
>f7361_c0s2-574
AATTACCACGACAAATCAATAAATAACTGGACCACCATTTTTTTACTACTGTAAACATCT
AGGCCGCCACGCGACCATGCGCTGTAATTGACACAGTAACG[A/G]ATCAAGAAATGGAT
GCAGCTTCGAGCTGTATATGGGATGGCTGGAGGATGTATGTATCGGAGTAGCAACGTCGA
TGGCGACGATGCCCATGCATATATGT
>f7371_c0s1-880
AGAAGATTTTATGACGATCATCGACCATCCTGGTCTGAAGATGGAAGTGGAGGTACCGAT
CGACTAATGCGCAGCGCAAGCAGATTTCAGCAGACGAGATA[A/C]AGGCTGTGTCTGGC
TATGTCTTCCGAAAAGAAATTGTTCATAGCCAATAGAGCTCTAAGCAGAAGAGAGTGGAC
ACTCACTGTTGCTTTCTTGTTTATTT
>f7382_c0s1-523
CCTGGGAGGTCGGCGGAGTAGAGGTGCGCGGCGGCGGTCTCGTCCCAGCTGACGTGGTTG
GGCGGCCGCGTCGCCGGAGCCGGAGGTGAGGAGGAAGAGGC[T/C]AGGAGCGAGAGCTG
CCACTGCCACCACTGCCATGGATGGACCGCTCGGAATCTTGGATGCTGCTGCACCTGCTC
AATCGGGTAATCCATGGGAATCTTTG
>f7383_c0s1-720
TTGATTACGCACAATATTGTATTATCTGCTTTGAAGAATGGATTTCAGTATTCAAAAGCC
ATAGCTTACTTTGAGATGATGAAAGGAGCAAATATCACCCC[A/G]GATACTTTCACATT
GAATATTGTCATCCACTGCCTCGTGAAAGTTGGACAGTATGGGGAAGCTATTGAAATATT
AAACTCGATGAGGGATAAAAGAACAC
>f7389_c0s1-302
CGCTTTTGATCCCCATTTCTACAAATAGTGTTCCCTCGCAAGGCAAAACTGGAGCCTGGA
CAGGAAATTTCCTGCTTGAGACGGGCTATACTGGCGACGCA[A/G]CTCACTCCATGGAC
GAAGGCGGCATCATGCCGGGCGGCTCGTCCATGTGCGAGGGCGAAGAGCTGAAGTCAAAA
GTTGGGAACACTCCAGGTGGCCTTTC
>f7395_c0s2-1477
CCTTTCAAGTTGAACTACACCGTTGAATCGGTTCAGTCTATTCTGAACATCACGATGGAT
GTCGATATGCTTGCGCATTTTGACAACTGGCAACGCGAAGG[A/C]AATGATGATGACTA
TGAAGCTCAAGACCAGTGGCCGGTGGAGCTTCGTCGTGCTCGATTAATCCCAGCAGTCGA
CTATGTACAGGCACAGAGAGCACGAG
>f7413_c0s1-2927
CAAGGCTTGTCTTCCCAAGCCCCACAGGCCCAACTATAGAAATAATGGAAATCTCATTGA
CACTTTTCTGCATTATCATGTCCATGAGATTTCCCAGGTCT[C/G]TATCTCTCCCGAAA
ATTGTAATGTCACTATTTCTATATGATGTTGTTTGCTTCTCATAAAAATCCACGGCTGAG
TTAATATGTGAAATGAAATGATATTG
>f7421_c0s2-520
TCACTGCCACGCTCCCAACTTCTGTCACTTCCATGGTCCCTGCCCCGGTCTCTTCCCCTT
TCCTTCTCGCGGTCCCTACTCCGGCTTCGGCTACGGCGCCG[C/G]TCTCTTCCATGGCC
ACCTCTGTCTCTGTTCCTGCTTTCCCTTTCATCGTAGGAGTCCCTGCCCCGGTCTCTGCT
CCTCTCTCGGCTTTCTCTTTCAGTGG
>f7423_c0s2-3731
GGAGAATATGCGGAATTCAGTAGAATATACTCACCCAAGTTTGTCCATCACAGATACCGG
GAAACCATTGCTCAGAAGAGAACAGAGTGACACAACTCTGT[T/C]ACATTTCGGGCTGG
AAACCAATATAGATGAAGTATACCACCAGTCTGTTGAAGGCACTACTGGTTCTGCTGGTC
TTCACTTTGTCTCGGGCCCATCTGAA
>f7466_c0s1-479
CAGACTGGCTTGATAGATTGAACTTGTTTTTGTTGCATTAGCGGTAAAGGTGCGAGACCT
TGAAGGCCTGGAAACGACTGATGGGGGTTGTAAAAGTTGAC[T/C]ATGTGATATTGAAA
TACTGAAGAAGTCGCTAGATGATCCCAACGATTTAGCATCTCCAATACTTGGTGCGCGAA
GATAAGCATGTAAGTTAGTGACAAAA
>f7476_c0s4-1097
CAATTTTCTTTTGCTGACCAACGGAATCCGTTTGACGGCCTGAAGAAGTTTGGATGAGGT
CAAGTTGTATGTCTTTCAGCATTTGCTCGTAGTTCATTTCA[A/T]CCAAGTCATCATCC
AAGATCTCCTTAAGTTTCAGAGCCTCAATCTGCTTCCTTGCTCCTCGCAGATTGGCATTG
AAATCAAGCCTCTCTTGCTCAAGAAG
>f7480_c0s2-245
GTCATATGTTTATCCTTGGAATGAATACTTATTAGAATATGGCAAACGTAGCAGGAATCA
ATGAGCAAACTTTCACGCATCTCTCTTGTGGAGTATACGCG[T/G]TGGCGTGTTTGCTT
CTGCCGTTCTCATCCATTGATGTCGTCACTGCTGGCTCATTTAGATAAGCATAAGTGCTT
CTTTTCCACCAGTGCTTGATGCCA
>f7487_c0s1-163
CACCGAGCGCTAGCTAGATCTATCCACCATGGCCGGCGCCAAGGCATTGCTACTCCTCCT
CCTCTGCGCGGCGGGGGCGGTGCTGCTAACCCCACCTCCCG[T/C]GGCGGCGGCGGACG
ACGGCCTGACCAAGATCAAGCTGTACTGGCACGACGTGCTGGCGGGGAAGAGCCCGACAG
CGATCCGGATCGCGGAGGCGGCGGCC
>f7490_c0s3-328
TGTGCAGACTCCGCAAAATCAGGGCAACCACCTCCATTTGGACCCATGTATTCTGGATGG
GGATGACAATGTTTCAGTCGCTTTGAAGTTGGTGTCGCCAG[A/G]TGGGATCCTGAAGC
TGAACTGGTCAGCTCAATCTCCCAAGGAGATACCCTATTTGGCCGACGGAACTCAGCATC
ATCATCCCACCTTACCATCAAACATT
>f7582_c0s2-462
GCGAAAGAAGCCCGGCGCTGCAAGTGCCTCAGGCTCTGCTCCATGCTGACCTTCACCATC
TCCGCGAGCATCTTCTTAGCCTTCCCACCACGGTCCTCCCC[A/G]TCTATTTGAGACGC
AATGTTGCTAACGATGTTCTCTAGCGTGTTTGGCTGCATCTTCGACCTTGAGTAAGGTGA
GTTCCGCAGTAAGTCCAGAAGAGCAT
>f760_c0s1-753
TCAGGGAGGCGGGCTTGCCGCCGGCGAGGACGCGCGCGACGAGGTTCCCAGCGATCCGCC
CCTTGGACCCAGCCACTGCGGCCATGCAAAGGTCGGTCGAG[C/G]AGAGAGGAGGCGAA
AGAGCGGTGGGACAGAGAGGCGGGGGAGCAGGTGCTGGGGGAGAGAAAGAGAGTGGGTTT
CAGTTGAGAGAATTCCACACCGCTCC
>f7659_c0s2-245
CTGGAGTTACTTATTGCAATCATCCTAATCCGGAAACATCTTCCTTGGAACAAATTCATT
GACCGAAGGTATCCAAGTCCGAGCAAAACATCAGTTATACC[C/G]AGGAAGCTATCAGC
GACATGTTACTGCAAAACCATGCAAAGATCGCTACTATAGTTGCTCCATATCAGCTTCAG
TGCCGTAGGCAGGGTGGAGAGTGTGG
>f767_c0s1-306
ATATACAGGAACCAGGATAAATATTCCTCTGTTCTGTTATTACTCATCTTTGCCCACTGC
CTCTGGAAGTTTGTATCTCGGAGACTTGTCGGTGCCTTTTC[T/C]TGAGTATTCTCTCC
ATCGCTTAGCTGCTCTTGCCGCTCTGTTCGCTCTCTCTACTGCTTCTTCATCATTGCTTT
GGTACCGCGTTGGGGACCCCCAGATA
>f7670_c0s7-381
GCTATTCGAGTAATAATCTACACAAACCTTGCAGTACCCCCTACTCACCCTGACGTGCAA
AAACTGGACCATCTCTTTCAGGGTCTCTTGACTGCTTACAC[A/C]CAATCCATATGGGA
GATGGATGAGATGGGGTTAGGACCATGTGTTAAAATGGAGGGCTGGAGGGACAGAGGGAC
ACATCAGAAGGAAGTGAGAAAGGAGG
>f7753_c0s3-322
TCGGCACTTGAGCAGACGGACCCCAAGTTGCCTCGTAAAACCTGCGCCGCGTAATACTCC
GGTAAGGATCTTCATTTCTCTTCCTCTTGAGGTAAGACACT[A/G]CGCTCTCCACTTCC
GATTTGATTTGCAAATACACTTGGTTGGCGTTCTCCCTATCCTTCAAGACATTGTCCATT
CCATTCATCTCTATTGGCTTGCCGAA
>f7798_c0s2-109
GTCTCAGTGCCCTTCTCCTCTTCTGCTGGCAGGTCATTTGTCATTACATTGTCATGCAGC
TCAACAGGCTCAGTATTCTTGGTCTCTTCTAGTTCTGGCTC[C/G]TCCACTGGTGGTAT
GTCAACAGGTCCCTCAAATTCCTGCACAAGTTCTTCTGCAGTTTTCTCCTCAGCAATTAC
ATCAGTGCTTTTCACTTCTCTAGTTT
>f7806_c0s1-1303
GCGCGCTGCGACAAGCTCTGACGACTCAACGGCACGTACAAAGGAACATATATACGTACA
TGTGTGTTCTCTAGTGCTAAATAAAGAACGGGAGAAGCTAC[A/C]TAGTATCTCGTCTC
CTGGCAAGTGTTGATGTTCTCGCGCTACCAAATTAAGCAGTTTCATTATAAGTACATTTT
GTTGTTGGTCCGAGATATGTTAATTA
>f7842_c0s2-135
AGTTACATCCGCCTCCACGGTGGGCTATAGTACAACTGTACACGAGTATCATTTTACATT
TAACATTAATCCAGAATTGATTATTGAGCTATACAGCTTAT[C/G]CGAGAAATCTCGAA
TGAGATCATTTTGGTGATACAAAGGTCGCACATTCTAAAATACATTTACAGTGTCAATGC
TTCATGATGCAGGGAAGGACGGAGCC
>f7892_c0s5-220
CCTGAGTATCCGGAGCTCGAGGGGGCCAATGGTCTTAATCTTCCTTGAGCCCATGTAGCC
GGCATCTACGAATGCTAGATCCAAGGCGTTTGCACAGCCGC[T/G]TAGGACCTCATCAC
TGGTTTCAGAGCTCAGCTCCCAGAACACCACGTAGCGGCTCGGATCGGTCGACTTTTCCA
CGTAGCTTGTGAAATCCACTATTTCC
>f7912_c0s2-1093
CGACGGAGGAGGGTCTTTTGTTTGTTTGTTGCTGTTGATGTGGCAGCAGCTGCTTCTTTC
AGCTACGGATTGGACGGTGCGAGCTCTCAGCTCACCCGCTC[T/C]CGATCCGTGTCCCA
CTACCCATATGTGGTGATGCTCCAAGTCCAGTCTAGCCTAACTTTCTCGTCCCTTTTTCC
ATGTAATTCTGATGAGATCCTCCTGT
>f7932_c0s6-294
CTCTGCGGGGAGTGCTACAACAACAGATCAAAACTCCCAGGCCGCTTTAATCAGCAGCAT
ACCTCTGACCATAGGATGGAACTCGATAATACAAGACTCTA[T/C]GGAGGGCTGATAGC
ACAATTGGCATTAATTGGTGCTGGAGGTATTGGTGAAGCAATAGCTGACGATCATGAAAT
AGAAGATGACACTGACGAGGATGCTG
>f8016_c0s2-839
AGCTTTCTTGAGAAGGAAATCTCTAGCACCCCTTATTCTGTCCTTGTTGAGGTTGGGCCA
CGGATGACATTTTCAACTGCTTTCTCGACCAATGCTGTCTC[A/G]ATTTGTAAAGCTCT
GTCATTAGTGGAAGTAACTCGCTTGGAGAGATCTCGAAGATATCTTTTGTGCCTTCAGCC
TGGCAGCGGAGCACTTGATGAAAGCC
>f8021_c0s2-907
TCGAGGAAGCGGTTGTTCATCTTGGTGAAGGACTGCCCGGTCCAGAGCCCGATGTAGCCC
AGGTGGACCCACTTCTTGAGGAGCGTCACCGGGCTCATGTC[A/G]TCGTCGGATATGAA
TAGCGGCACGTGGACGGAGCCCCGAACAGCGGCGCGGCCGTGCTCCCAGGCCGGCCGGAT
GTCCAGCAGCTGGAAGCCCTCGGCGC
>f8041_c0s2-2219
TCTCCAAATAGCAGTCAAAGACGCACTACAGCCAAGGGGTCGGTAGGGCCTCCAAAAGGT
AAGCCCAGCCAGGATCGTGTAAAGAATGCCTCCTCCAGCCG[T/C]GTTGAAAGGCCAAA
AGATGGTGATGCAGAGGATGTGATTCTGGCGCTAGAAGCTGTAGATGAGAAAACAAAAAA
CTCAGTACTGCGTGAGCTGAAGAAGA
>f8067_c0s3-586
ACCATTGAATGCCCCTTTGATAAGAATATCAGGCTGGCTTGCTAAGGCAGACATGCGACG
ATTTAAGTAAATATCAATAACTGAATCAGCTTTCACCACTT[C/G]AGGAAAAACAAAAC
ACTTGTTCCCGATCGAATACGTTTCATATGCAAGCTCTTCAAGCCTTCGGTTTAGCGCTT
GAGGATCAACATCCTCCTGTACCTGT
>f82_c0s5-6821
CCTACTACTCTCTGTTATAAGAAAAGATATGTAAAGAAAAGGTATTGTGCTTTAAGAAAA
ATCAATGCAACATGGAATTAGATAGCCTGTTGACTCTTCCT[C/G]GATGCAATTTAATC
AAGGAGAGCACCAAAAATACATGGCACCACAGAGAGCATGAAATCATCAGCAGAGCAGTA
CATACATGTAACAGTAACAAGGTAAA
>f8217_c0s11-1603
GTCAGAAGGTTGCTGACAAAGTGGGCACGAGGGATCACATTACATTGGAAGGTTTAAAGT
ATGACATCTTTTGGAATTTCTTCAAACTATGCGTGTTTGAA[T/C]CTGGGAATTCGAAT
AATAATGATCCTGAATTGGAGCGCATTGCTAGAAGCATAGTTCGTAAGTTGGAGGGTTCT
CCTTTAGCCGCTAAAACTCTTGGACG
>f8227_c0s1-519
AGAAACCTGACAAAACTCCAAGGCCATTTTCCGAGATTTGGTCACAGTAATTACATCCCA
AGGTTTGCATGTTTGAGCAATCTCTAAGAAAATTTAAGCCA[C/G]TATCAGTAACTTCA
GAGCAAGAAATGTCAACGGATAATAATGACTGCCTTTGTGAAGCCACTACTTCCATCCAG
GCATCATTAACTCCAGGATACTCCCC
>f8268_c0s4-416
GATCTCGACCCTTTCCTTCACAACGCAGTGTGCCCTGCCATCTTCGACCAGCATTACCTT
CCCAGGAGGGCACTGGATAGTAGGAACCTGCTCTTTTGCAC[C/G]AGTCAACTCTTTGC
CAAACAGCCCCGCAATGTCAAGTTTTATGCTGCTCCTTATCGTGGGCTCGTAGCCAGTAG
CCTTCATGATTGATACAGCGCCCACA
>f8310_c0s1-589
AGCCTCCAGTTACAAATGTTGGAGAGTTGCATGGGGTCTGAGGTCTGGTGAAGCCTTCAA
TAATCCAAGTATACACTCCATGGTCATCAAAGGTGTTGCTC[T/C]GCTGAACATACAGG
TTTTCTGAAGTAGTATCTGTTATTTTCACAGTGATAACCTTGATAAATTCTACACCAAAA
ATGCAACTGTCATCAAAGTAAATCCA
>f8322_c0s1-1923
CCTGTCAAGCTTCATCTCGCACCGCTACGTACCTTGCGCGCGCGCCTTGGTGGATGAATT
GTGTGATGGAATCTTGATGGGAAATTGAAGAAGATGAGGAA[C/G]TCGATCAGTGGGTG
ATTGGGTTGGATTGGTTCGTGGAGAGGATTGGTTTGGCCGGGGTGAGGTGGTTTCTTGGA
GATGGTTCGTTGGGGCATGCAGGAGT
>f8325_c0s1-1052
ACAACAAAGCTCCTGTACCGCTTTCTTGATGAGACTGCCATCGACCCATCTACGAACCTG
ACCTATGGTTCCATGCTGGCAAATCTTACATTAGTCAAGAC[A/G]TTTGCATCTGGGAT
ACTTGTTCCAAAGACGTATATCTGGCCTGTTTCACCAGATAATTATCTGCTACCATACAC
TTCTATCGTCGATGATGCTCATAAAG
>f8359_c0s3-1131
GGTTATTCTCGATTTGTCTGATTATATCATTAGGCAAGTAATGCCTTATCGAGGTGTTGT
CAACCTCAGTTCCATTATGTCCATCATCCCCAGTGACAGAT[C/G]GCTGCAAGATGGAG
GAGGTTCCATCATGCCTCGTGTAGCGCATCAAGATGTACTCGACAAGCTCGCTATTGAAG
GTATCACTATCATCGGCAATCGAGAG
>f8368_c0s2-849
TCAGCTGACCTCTGGATATACACAGATAACAGAGACATAGTGGACATGGCGACGGTTCGA
AGAGAGAACCTGAGGCGTCTCTACATGTACATAGATAAGTT[A/G]CCCACAGTGATCCC
TGAATCCGTTTTCGAGGTATACGATTCCCACGTGAAGTGACCTCGTGGTCTCGCTCAGCG
TGCGCCAATTGTTCATCGGTGTGCTG
>f8411_c0s1-1595
CTTATCAAACTTTCCTCTCCAAAGCTATTTGTATATTGCTGAAGTGTTGCAACAGAAAAG
GATGTTGCAGATGTCGAGGGACCTGTCCTTGGTGGAGTGCT[A/G]GCTCTTTTTTCTGG
CCTAAAGATAGGATTTGCAATTACTTTTGTAACAGGAGGAAGTGGTGGTGAGGAAAGTGG
TGGCGGCGGTGGAGAGGAAAGTGGGG
>f8457_c0s3-106
CTCGGGCAGCACGCCTTCGGCGACAAGCTCGGGCTCTGGATCGTCGTGCCGCAGCAGCTC
GTCGTCGAGGTCGGCCTCAACATCGTCTACATGCTCACCGG[T/C]GGCAAGTCGCTCCA
GAAGTTCCACGAGATCGTCTGCAAAGGCAGGGGCTGCAAGGACATCAAGCTCACCTACTT
CACCATGATCTTCGCCTCCGTCCAGT
>f8466_c0s8-161
ATATGTGGAATTGGAGGTCTTGGAAAGTCAACCTTGGCAAAAATGGTTTACAATAATTCC
AAATTCAAAGAATACTCTCAGGTGTGGGTTTATGTGTCACA[A/G]ATATTTGATTTGAA
GAAGATTGGCAATTCTATAATATCACAACTATCAATGGAAGTGAAGGAGAGTGAGTACAG
TACAATGCAGATGATACACAATTGTC
>f8477_c0s3-266
CCGATCCGGGCTTGGATTTGTCCCGGAGGGAAAGAAAGATCAGAGATTGAACTAATTGAA
GAGACGGCGGAGAAGATGGCTTCGGAAATGGTGAAGGCGGC[C/G]ACCAGCGAGAAGCT
CAAGGAGATGGACTGGGCCAAGAACATCGAAATCTGCGAGCTCGTCGCGCAGGATCCAGG
GAAAGCGAAGGATGTGATCAAATCTA
>f8486_c0s1-1171
GCCGAAAGCTAGCACGGGTAACCCGCAGAACGGCGGGGACCTCGAAACTGAAGCTGCAGC
AGATGATACAACTACGCAAGGAAGCAGAAACCTACCTTCTG[C/G]TGGGGCTGCAGGAG
GAAGCTCATGGAATCCGTGGCCGAGTAACATGCAGCAGTTTGTGTATTTTGTTCCTCAAT
CGGACAGTTTCACCACGCAATCTGCC
>f8489_c0s1-347
ATGCAGCACCTCTCCGGCCACCCCGGCGTCGTCACGCTCCGGGCCGTCTTCGAGGACGCC
CACGCGTTCTACCTCGTCATGGAGCTCTGCGGCGGCGGGCC[C/G]CTGCTCGACCAGAT
CGCCAGGGACGGCACCGTCTCCGAGCGCCGCGCTGCCGTGCTCATCAGGGATCTCATGTC
GGTCCTCAAGTACTGCCACGAAATGG
>f8563_c0s1-1206
GGAGAGGCTGGGTACCTCCGCATGGAGCGCAACATCAACGTGACCACTGGGAAGTGCGGG
ATTGCCATGATGTCATCTTACCCTACCAAGAATGGTGCTAA[T/C]CCGCCCAAGCCATC
TCCAACACCCCCCACGCCACCGACACCGCCTCCCCCAGTCGCCCCTGACCATGTCTGTGA
TGAGAACCAGTCATGCCCGTCCGGCA
>f8579_c0s3-960
AATGTGGTGAAAGTTCATAGACTTGAGCCGAGAACCCAGTGCCAGCATCCATGATTAGTG
CCCAGAGATTTTGACAAGACGATATGCAACTGATATACAGT[T/C]CATCTTCATACCCT
TTCTCAATGTGTGGTGCAAGCCTTGAATCTGCAACATTGTAGTGGTACCTTTGTTTCATA
CACCGTCTTGCATTATAAACACTTAT
>f8633_c0s1-1679
AAGGACAACTTGCAATGCAAAGATCGTGTATTGCAAATTCAGCTTGAAACACCTACGCCA
TCCTTGGGCCGCACTGAGCCTCTCTTGCATCGAATTGTTAC[A/G]TGTTTATCCGTTGC
AGCTTTGACAGAAGGAGAGAATGAACAAAGCCATCAATCAGAAGAATCGTATATTCAGCC
TGTTATTCTCCGGCTACTCATCATAT
>f8648_c0s2-465
CTGCCTTGTCGTCACAAGTTCCATGCTGCCTGTGTGGACCTGTGGCTCACTTCATGGAGA
ACATTCTGCCCTGTATGCAAGCGGGATGCAAATGCTGGAGC[A/G]CCAAACCTCCCTGC
ATCAGAGTCTACCCCTTTGCTTTCTTCTATCATCCACTTGCCTGCTGAATCGACGGCTTT
GGCTTCTTTTCGGTCAATGGTGGCAG
>f8691_c0s2-814
GGATAGTAAAGCATTCGCTTTTCTGGACATAGCTCTTGCCTTGGTACAAAGTGTGAAAAA
GTTAGTATCTGTTTGCTGTTCTTTTTTACTTCTTCAATAGC[A/G]TCGTTGTATTTGTC
ATTCAACAGGTCAAAGTAAAGAGCAAGAGCCTCATCATCACTTCCCAATTCTGAAGGCCA
TTTGCAAGCATGAAAGTCTTTACAAG
>f8726_c0s2-440
GTAGTGACCGAGCCCATGGATTATAAATTGATGTCTAGTCGGCTTGGCGTACTACTGCTT
GCGTCAGGAATCGCCGATGAGGAGAACCTGTGATATCTGTA[A/G]TTCTCTGAGGAAGA
AGACATTGGCTGCTGCGGGTAGAGAGTGAGTGGTGGAGTTAGGTTCCGCTGAGCAGGCAA
CGGGACGACACCATTGTATTTGTACC
>f8731_c0s2-421
TCTCCCCGGTCTGCGCCGCCTTGATTTCTTCCGGCACATGCTGCCGTGTAGGAGGAGGCG
GTGCAGCGGCCAGCCGCTGGGGGGAAGGAGGTGAGCAGAGG[T/C]TGGGGAGAGAAAAT
GTGGGGAAGGTCAAGGTGGGGTTGGGGACAATGGAGAATGGCTACGGTAGGTGGGGAAGG
TGTGACGAC
>f8736_c0s1-862
CTCCACGTACCATCTGCAGTTGCTTCGACATCCATACTCATGCCTTTGCAGTTATCTTCA
TAAGTGAGCAGTCAAAGTTGTGACATGTCTAATTATTATTC[A/G]AGCCCGGGCGATGA
CTCGCAAACCATGTACTCACCAGACACGGGAAATGCATCATATCCTGTGTCATCATCCCT
AGGGAACTTGCTCTATTCAAACAATG
>f8769_c0s3-111
AAGATGGTGAACGGCAATGGAGGAGGCTGCCGCCTGGTGGTGACCGAGCTGAGCCACATC
AAGGAGCTGGTGAAGCAGCTCGACGTGCACCTGGGAGGCTC[A/T]CCCGACCTGTGCAA
GGACCTGGCCGCGCAGATCTTCACCGTCACCGAGAAGTCCATCAGCATGATCAGGTCCGG
GCACTTTGACTTCGACCGCCGGAAGC
>f8784_c0s2-154
CTGAGCTTCTGATCGAAATTCCAACCACTACCCCTTGCTGTCACTATTAGTAGTGGTGTT
CTTCTGAAGTTGAACATTCCCACCATGATGTGCCTTTGACG[C/G]TTCAACCTGGATGC
TCAAAGTAGTTACAACACTATGGCCCTCTGACTGCAGCAGTTTATCATCACGCCTCAGCA
TTTCGTCCATTAGTCGTGTGTTTTCT
>f8785_c0s1-1835
ACCAACAACTTCGATGCTACTCGTGTTCTCGGTCGTGGAGGACATGGTACAGTTTATAAA
GGGATTCTATCTGACCAACGGGTGGTGGCTATTAAAAAATC[A/C]AGAATTGTGGAGCA
AATCGAGATAGACCAGTTTATCAACGAGGTTGCTATCTTGTCTCAAATCATTCACCGCAA
TGTGGTAAAGCTATTTGGTTGTTGCC
>f882_c0s8-281
GTCTCCGGCAACAGAGATACCGCCGCGTTCGCCAATGCCCGCGTGGACTGGAAGGAGACC
CCCGAGGCCCATGTCTTCAAGGCGGACCTCCCCGGCGTGAA[A/G]AAGGAGGAGGTCAA
GGTGGAGGTGGAGGACGGCAACGTGCTCCAGATCAGTGGCGAGCGGAACAAGGAGCAGGA
GGAGAAGTCCGACACCTGGCACCGC
>f8852_c0s1-968
TACGGGATACCGTGCGAGGACCCGAGGGTGAAGGTGGAGGCGGGGTTCGCCGACCTGTAC
ACCGGCAAGGACCCGTCGTGCAAGTTCTGCAAGTACTCGGC[C/G]CGGGAGCAGGTGCT
GGCCGAGGTGCGGAAGCTGGTGGAGCTGTACGCCGGGAAGGGCGAGGAGGTGAGCGTGAC
GGTCACCGGCCACAGCCTCGGCAGCG
>f8854_c0s2-259
TCCGGCCTCGAAGAGCTAGGAGTCGAAGCTGGCTTGATCCCCAGATACGCCAAGATCTTC
TTCGTGTTGGGCTTGGCCGCCTTAATCAGCGACCTCCATCT[T/C]GACTGCTCTATCTG
ACTGGTGTCGCCAACCTTCATCCAATCAAGCGTCTGTTGGCTGTCAGCAACCAGGGCAAC
AGTACTCTCGACAGCAACCTTCATAT
>f8873_c0s2-478
ACAAGCTAATACCTAATGAAATTATGTAAGGCAATATCTATGATTGAATGCCCAGGTGTT
AACCATGCAACATACCCAGGTGTAAACCAAAAGGGAATGCA[T/C]TGAACTGACAGAAG
GCTTGTACTGTTGATGAGATAAAATTATAAAGTAAATTTTGATTACTTCACGATTCAGTG
TTTCAGTTGCATGACGAACTACAATG
>f8900_c0s1-226
AACTCCAGATTACACCAGCTATGCAAGCCTAGTAGTCTCAATAACACACTATACAACAAG
CTCGAAGCTTGAAAACCAAAACTTACATCTCAAATACACTA[T/C]ACCATACCAAACAA
AAAGAAATGGATCATCAATGAATGCAATACATGCGCAAAATAGAGTGATAACAATCCACT
CAAAGTTCTGCATTTACAGGTGTTTG
>f8905_c0s1-103
CTGATCCTCGCCGGCGGGATCGCCGGCGCCGCGTTCTGGAGCTCCGTGTACCCGACGGAC
GTGGTGAAGAGCGTGCTCCAGGTGGACGACTTCAAGAACCC[C/G]AAGTACTCCGGGTC
GATCGACGCCTTCAAGAAGATCCTCGCCGCCGACGGGGTGAAGGGCCTGTACAAGGGGTT
CGGGCCGGCCATGGCGCGTAGCGTCC
>f8906_c0s2-1246
CCACGTTTCTCGCCCCGAGGGCAATTTTCACCCATTACCTCTCCCTCCTGTTTCTGTGAG
CCCAAAGCAAACAAATTTTAGTCACCAGTCATTTCCAAAAG[T/C]TGAGACACCTTCGA
TGGCTGGTCAGTGGCAAAAACGGAAGCTCATCGGGAGTGGCACATATGGATGTGTATATG
AAGCTACCAATAGGCACACTGGAGCT
>f8964_c0s1-128
CCTACGCCCAGCATTGCCCATTTATTATTCGAGATTTCGAGGTACAGTAGAACAATGAAG
TGGCTGAGCTACAGCTCAAGCAGCGACTCAACAAGACTCGA[A/G]ATAAACAACTTCGT
TGACGGGACCAACAAGGCCGGGACTCCCGACTCTGAGTCTCTGACCACGCACACGACAAG
TGTACACACACTTAGCTGCATGGCCT
>f8965_c0s2-170
ACTATACGGTATAGGTATGGTTGTATGATCTATCCTATCCTGCCTATACCCTACCACTCT
ACCAGTGCCATCCTTACTGGTAGTTGGTACACGGGAATTTA[T/C]CTGGAGCAGTAGAG
ATAGCGAGCGAAATTCACGAACGAAGAATACAACATTCGGAGTAATCCTTTGCTCCGGTT
AAAACCAAAATGTTCAGATACCAGCA
>f9003_c0s1-469
TTGGTCCAGGTAAAGAAAGACGCCGTCTTTGATCTGCATATCGCAGCAATGGCGAAGAAC
CCCAGGGTCTTCTTCGACATCCTGATAGGCCAGACCCGCGC[T/C]GGCCGCGTCACAAT
GGAACTCTTCGCCGACAAAGTTCCCCGCACGGCCGACAACTTCCGGCTCCTCTGCACCGG
CGCCAAGGGCCTTGGCGCGTCTGGCA
>f9017_c0s1-708
TTGGCCAGATAAGTTACGGAAACCATTGTGCAGATGCAATGAAGGATCATTGTTTCCTTC
TAAGAGGTTCTGCTGGTAGAATGGAGATTGTGACTGTGAAC[A/C]AGTTTCTGAACCAG
ACATGCTAGAATCTACATCAGAAATACGATGACAACTAGATGAAAGCTGCTGTTGCATCT
CCTGATGAGATTGTTGTCGCATAACC
>f9020_c0s2-1893
TATTCTTTGTTCGTTGACCTCTTCTAGATGATAGGCCAACCACCAGATTTCTTATATCAC
TGATCAGGCCATCGGTTTGCGAAGACTTATCATCAAGCTTA[T/C]GTTCATCAGCCTTA
CGAGGCTCTTGAGTGCTTCCAATTTGGTCCACTCTCGTAAGAGGAATATAGAAATCAAAG
TTGCTTTCCAGATTTCTCAACCAAGT
>f9024_c0s1-185
TAGGATAGCTAGGATCTACGTTTCGTCAAATTTTGACGGTAGGATCTATATCGTAGGGAT
CAAGTTTCTTCAAATTTTGATGAAACTCTTGTCGAATAATA[T/C]TATCTGAAATTCCG
GCAACGACAGAAATGCTATTGTAAAATTGATGCAGATCTTCGGGAGGAGTAGGTTGTTTG
TTGCCTGAGTGGTGGATGGCGTGGCC
>f9028_c0s8-1621
CTCCGCAGTCAGGATCACGATTTTCTTCTCAAGTTCTCCTTTCACCACTTTGCCATCTTC
AATGGCAACTTGAAGGGCCGCAACAACTAGACATAATTCCC[A/G]GTTCTTTTCTTGCA
TGAGCTGAGCATTCTCTTCTGCTTCCAGTAACTCATCGTCCTTATGCACCAGCAGCGCCA
TGCAGTGCTCAAGTTCACCAAACAGC
>f9044_c0s2-1311
CTCCTCGAAGCAAGATGACCTGGACTGCGTGTCTAGCAATGGCCATATACTTGATTCTGG
ACCTGCTAAAGAGGATGGTATCTCTGCTGTTCAGCAGCAGA[T/G]CAACAACTCAAATC
ACAATTGTGACAGGGCATATGCGACTTGGCCCGAAGAGCTCATGACAAAAACGAAACAGA
GCCCCAAGTCTAATACCAGCCTTCCG
>f9056_c0s2-1055
TGATGTGCATTCCGGGGAAACTGGACAGGAAAATGGTGATTGTAAGCAACCTGATAAGAC
GAGCCAAATGAAAGATGAAGTGGGTACTCAAGTAATCAAAA[T/G]GGATGCAGTAACAC
CTGTTGCACAACCTGAGCACATAAAAACAGAACGGCATAATTTAGATGCTAGTGTTCATA
AACAGAATGAGTACTGTTCTGGCTCT
>f9060_c0s2-692
GAACATGGAAGAGGCATGTATCGTGTTAGAGATGGGAGAAGGAAACCACGGAACACAATC
TCTTCCCATATAGGTGCACACACAGTGACTACCACAGCATA[T/C]AAGGCCATCGCCAC
TGGGTCACGGGCAACAATGGATTGCTCTACACTGGATATACCGACGACTGGCCCTGACGA
CATATGAACTAGGCTGATATTGATGT
>f908_c0s2-362
GCCGAGGTGGCAGCAGCGTCGGTAGGCGGGTAGGAGAACACCCTCGCGATGCGCTCCGTG
GGGACAAGCGGGAGGTAAGTGGCAACAGAGTTCCCGCGCTT[C/G]GCCCCGTCAAGCAC
GGCAGAGTTGTACTTGGCTGAGAGCTGTGCAGCGGTGGGGAGGACAGCCCTGGTCACCGA
CGGGACAAGCGGGAGACGGTTGAGGG
>f91_c0s1-320
ATCCAAATCACGGCACGAAAAATCTATGAAGACGCGACAAGCAAGCAATACATACGTATC
TAGCTGGATCCTTTTTTTTTGCGAGTATCTAGCTGTATCCT[T/G]GACTCCTAGCTAGT
GCAGCACGGCCTGGTGTGGATCCGCCACGGACCTCTTGTTCCCCCACATGACATCTCCGG
TTCCTCCGTGCTGGAACACCGGGTTA
>f9117_c0s2-961
TTATACCTATAGAGAGCAGCTTAAAGGAGAAAGTAGCATCGCCACCAAGGATGCAGCAAC
CTCCTGTTAAAGCTCTTCTCCAATCATGGAATGAGCATCTA[A/G]CCAAGCTACCCGAT
GATCTTGCCAGACATGCCATCATTAGCTTTCGGGCAGTCCTGGACACCATATTAAGTGTC
CAAGACGAGGAGTTGAAACAGAAGGA
>f9124_c0s1-805
TGTACTCTGTGTGCCACAAGGGGTGAGAGCTTCGGTACGTCTCGCATCCGTGGAGAAGGC
TGAAGAACACCAGTAGGAGGAGGGCATGCACTGTCCCAGTG[A/T]GCAGAAGGGCTTCC
ACTGCTAAATGTTGGGGAGCCGCTGGAAGGATGTCGTAGTGGCACAGCAATCTCGTCCAT
TGCCAGATCCCAGAGAAGCAGTTGAG
>f9127_c0s3-602
TTCTGCTCCTGATGGGCCTACTGACAATATATCGATGCTTGATGAAATGAGGAATATCCC
TTTGTCTGCTAGTTCATTTTCGAAGAAGAAGCTAAGGGATG[T/C]ACACCCTCAAAATT
GCTACACACGGAGTAGGGCTCCAGCTTTGCGGAGGTCAAGAAGTTCATCTGGTGTTGGAA
TCAGAAAGGTTCAGGATTCTTGCAAG
>f9150_c0s2-1064
ATTTCTGGAATTGGTACTAACCAGAATTCTGAATTTCGCCTCTGGGGGCATGAAGGACCT
GTGACTTGTCTTGCCTTGGATTCAGCGAGGATTTACAGTGG[T/C]TCTTGGGATATGAC
TGTTCGTGTTTGGGACAGAGCTCAGATGAACTGTGTACAGAAGTTTATGCATGCTGACTG
GGTTATGGCCCTGGCTCCTCATGGAA
>f9151_c0s4-556
GGGGATACACAGATTCATGCTCGAGAGGTCAGGCAATACTCCAATGATCAAGCATCAGCT
TCCAAATTCTTAGAATGTAGATTAAAGCACATACACTTGTC[A/G]ATAAGAGCCTCGGA
TTCGTTACCGTATTCTTTGAACCTGTACTCGTCCAGCTTGAAGGCTGATGGAACCTTCCC
TTCGCTGTAGCATCGGTTACACAAGC
>f9275_c0s1-226
TCCATGGCGCCCTCTTCCAGCCCCAGCCCCGCAGACAATCCCTCGAACAGCCTTCGCGTC
AGAGTATGCAGGTGCGCAAAGTATGCCTCGTTGGCCTCCCT[A/G]TACCCATTGGGTTT
CTGCGGCCAGACTGCGTGGTCGACGGCGGATGGAGGCGCGAGGTTGTGGAAGAGGAATTC
AGACCAGGTCATCATGCCGCCGGGGA
>f928_c0s1-862
GCCCTACTGGAACTGGGACTCCCCTGAAGGGATGATAATGCCCTCCATATTCGCCAACGA
GAGCTCGCCGCTCTACGACGAGCTCCGCACGCCGGAACACG[T/C]CCGTGCCTTCATGG
ATCTCAACCTGGGGCCGGCGAAGCAGCCCAACCTTCCTGAACCTGAGTGCACCGACGACA
TTTTGTGCCTCATCGATAACAATCTC
>f9333_c0s3-1261
CTCTTTGGACCAAAAAGCATTGGCGTGAACCACAACATCCTCATCACCAATATCCCTCTT
GGCTCACTCCTCTATGGCCAGATTGCGGCCTTGGTATATGA[T/C]GCAAATGGCACAAG
TAATACAGTACTGGACAACCTCACTGGCACAGTTGACACCATGATAATGTGCATGGGCGC
AAAGTGCTACTCAAACACGTTCTTTG
>f9340_c0s1-295
CTGGAGGGCCTCCTCGCCGCCGACCCGGCGCTCGCCCGCCGCGCCACCATCTACGACCGC
CTCACCGCGCTCCACGTCGCGGCCGCCAACGGCTCCCTCCC[T/G]GTCGTGTCCATGTT
CCTCGCCCGCGGGGTGCGGCCGGACGTGCTGAGCCGGAGCAAGCAGACGCCGCTCATGCT
CGCCGCCATGCACGGCAACATCGACT
>f9400_c1s1-720
TCTATCCCACCTGAACAGGTGATGCAATGCCAATCCGAAGAGGACTGTGCTCGGGTTGCC
AAATGCCTTCCACCAACTGAAGCAGCCTTACTTGACTGGGC[T/C]GTTAATTTGATGGC
TGATGTTGTCCAAGAAGAACAGATAAACAAGATGAATGATCGCAATGTTGCTATGGTTTT
CGCACCAAATATGACCCAGATGGACG
>f9430_c0s3-188
TTCATCCCCGTCCACATCATCATCTAATACTGGTTCCTCGTCCTCCTGAGGAAGCAGCTC
CTCCTCCTCCTGCTCCCTCAGGAGCTGCTTGGCCCTTATCC[T/G]CCTCCTCCTCTCCT
CCTGGGCCTCCTCGTCATCCTCCTCCTCCAACTCGGCCACCTGCCTGTCCCTCTCCTCCT
CCGCGGTGGAGACGATCTCGGCCTGC
>f9446_c0s2-131
CTCTTCTTCTAGGAGTAGCTGCTGCTGCGACGGACATGGACAGGAGGCTGAGGAGTGTAC
CTTGACCTTCGGCGTCCAGAGTTCAGCACCAAGGCACCATC[T/G]TGTACCTCCCATCT
TAGCTACTTGCTACTGCTTTGGTTGTGTGTGTGAGCCGGTCAGCATTTCTGATTATGTGA
GGGTCAGGAATCCGGAGCTGTTTTAT
>f9492_c0s1-649
TCGTCGTCCTGGAGGAAGAGCAGCGTCCTGGTGGCGTAGACGAACGTGTCCCAGAGGTTG
TTGATCTTTAGGAGCTGAGGCATGAAATTGTCGTGGTGGTC[A/G]AGGATGAAGAGCCT
ATTGTCGGCGATGGCCTTGTCGACGGTGAGCCTGCCGAGGCTATGCTGGATGTGGTCCGG
AGTGATCTTGCTGTTTTGGTCGCCGT
>f9539_c0s1-1063
TGGATGACAAGAGGATCGAGTATTCAAATCAGGTAGGAGACACTCAGGTTGAATGGGCCC
TAGGAGCGTTCATTACGAACACGAGAAGTACAATTCTAGGG[T/C]CATCAGGTGCCCCT
ACAAGAAGGGTACATAGCCATATACCCCTGCTTGTTGTGCTGGGAGGGTTCTTTGCTTGT
GGAGTATTTTTGGTGTTGAGATGGAA
>f9544_c0s1-1402
GACAGCCTGTCAACTTTTCTAGCCTCATTACTTATGCATGGAGATTATGGGAAGATGGAA
AAGCAGTACAATTGGTGGACTCTTCAATTATTGAGAACTGT[A/C]CATTTCATGAAGTA
CTAAGGTGTATCCATGTAGGACTGTTGTGTATTCAGGACCGTCCGAGTGACAGGCCATTT
ATGTCATCGGTTATGTTTATGTTGGA
>f9588_c0s1-64
ATTGCAACACCAAGTCAGAGTCAGATTATTGCCAGGAATGCCCGCATGACAACCTCTGTT
CCA[A/G]TTGAACGTAAGGTATATGGGAGGGATGCAGAGAGAGACAGGATAATAGAGTT
GTTGATAAACAGGGGATCTAATGATCTGAATGTTTTGCCAGTGGTTGG
>f9601_c0s1-1742
TTCGTACGAAAGTTGCATGATCTTGCAGTCCAAAAGCGAGGGTATGTCGATTTACAGGGA
GCTGCGGATGCTGATAATGGTCCATGTTATTATGGACATAC[A/T]CTTCCGAAGGATTC
TAGCTGTACAATACCTTCTAGTTGGTCAATGACAGATCCTACAACATTCTTAATCCGGGG
AGAATCCTATTTGCATGATCGTCATA
>f962_c0s2-379
CGCTCTCGATACTTCATGCTTTTCACAACGCTGCATATTTTTGTTGGTCTTTACCTAATA
GGACTAACGTGATGAGCTGCACCTTTTTGTCTCAGGCTATT[T/C]ACAACAGTTCGAGA
TTCCATGGGATTAACCTATGATGTTTCTTTTGAATTAAATCTTTTTGACAAACTGGAGCT
GGGTTGGTATGTGATCGCGGTAACTT
>f9656_c0s5-183
TGTTGGCTTAACTCCCAAAACATTCTTTGACGACCTCTTCCTAGCTTTCCGCTTCTCCTT
CATTTTTTCTTGGTGCATCTCCCAGACAGTCTTCTTCGTCT[T/C]GGTGCTCTTTCTCT
CAAGAATACGTTTGCTGAGGTCCTCGAGCTCCGTGTTGAATGTTATCTCCATGTCCTGGT
CATCATTCTCTTCCTCGTCAGATTTA
>f9673_c0s4-1127
CTTCTCAAAAGCTCAGGCAAGAATGAACCATTGAGGTAGCCGACATGGCTCCCTTTACTG
ATAACTTCTTCTAAACTGGTGACTGTTGGCTGAAGTTGTTC[A/C]ACTGTCAGAATTGA
GCTTAAACTTGCAGTGTAACTCTGCTGCAATATCAGCACCACAAAAAGCCAAACAATTAC
TACAATTCTTGATAAGTTGTGAACCA
>f9716_c0s2-813
TGTGGTGTCATCTATTAGAAGCAGTTTTGGAGAGTTTGTCATGTTTGAGATGTAAATGAG
TGAAGTTGGAGCAAATGATTGGATGAATAATGGCTTCTTGA[A/G]CCAATCGTCAGACA
TGTATTCGCCTTTGTAGCCATACTTTTGAAGTGTCTCCACGAACTTGTCCTCAAACTTTT
TGCCATCAGACCACTTTACATATTTG
>f9726_c0s4-1039
CCGTGATCAGATCTCCTACAAGGAGTTGCCATCAGCAGGCAGCCCCTCCAAGAATTAGGC
AGTAGGGGCATACGGCAATAGGCAGACGTAACAATTCTCGG[T/G]GAGGAAATCTTTAT
CTGTAGAGTTGAAGGGAAAACCGTTCGGTTCGTGATAGTCGGCTTTCTCATCTTGTTACA
AAATTTTGACTATTTTTCTTTGAGAT
>f9735_c0s1-1193
CTCCGCAACAGCGCGCCTGTTTGTCCTGCTGTGCATCACCAAGCTTTGGAGTGCACAAAT
AGCAACCATTGTCATATCTTCTGTAGGCTGGTCCTCAAGTA[T/G]GCTTACAAGAGCAC
GGCAGGCAGATACAGAGTCACTTGCTCTTGCAAGTGCTTCATGCTGGAAAATGTCACCTA
ATGCAAGAGTCACCAAAAACTTAGCT
>f9767_c0s1-460
GACGCCCAGAAGCTTTGCGGCGTGAAGGGCGCCGACGTGGAGGGCGGCGTGGGGCCCTTC
GGTCTGTGGGTGCTGGCGTCGTCCAAGCTGGAGGAGAGGAC[T/C]GCCGTCTTCTTCAG
GGTGTTCAAGGCCGCGGGCAACGTTAACAGCACCAAGCCCCTCGTGCTCATGTGCTCCGA
CCCAACCAAGTCATCTCTGAACAAGA
>f9802_c0s1-983
ACCGAGCTATATTCATATTGTGTGGAATTCATTATTTTGGAAGGTGATAATATGACATCA
ATCTTTCCTGGCGTTAATCTTAATTTGTTTGGGATTCATGT[C/G]GACAGTAAACATTT
CTTTGGAGTGTTAACTGCTCTTGTAGTCCTTCCCACAGTATGGCTGCGGGATCTTCGGGT
GCTCTCATACCTTTCAGCGGGAGGTG
>f9823_c0s6-245
ATGAAGACGAAGCAGTCGAAGACAACGTCGCCGGAGATGGGCGAGGTAGCCCATCCAGGG
GGAGGAGGGTACCGGAAGGGCCCGTGGACGGAGCAGGAGGA[T/C]ATGAAGCTGGTATG
GTTTGTGCGGCTCTTCGGCGAGCGCCGCTGGGATTTCTTAGCTAAGGTCTCAGGTTTGCA
AGGTGGAGGGTGAAACCATGCATGCT
>f9830_c0s2-85
CGTCGACTCGTCGTCCTCTCTCCAACCGCAAATTCTCGCGTATCATCTCAGTCGGAAGAC
GGAACTCTGCGCCACACACACATC[C/G]ACTCGAAGTGCAGAATCCCCGCTTCCCGGAT
GCACTGCCTCGCCTGCGCCGCGCCCGCCACAGCGGCCGCCGCGCGTGCACCGGGCAGGCG
CTTCGGCCG
>f9844_c0s2-109
GAATCATCCACATACAATGTACAGCAGTTCTGGAAGAAGTACATGGACAGCAAGAGTCAT
ATTAAGGACAACTGAAACTTGTTCGCATGAGCACATGAATG[T/C]CACAGGACTTGCAG
CTACTTCTTACGGATGACAAATGGTGGCCACACACCACCATTTGCTCAACATGTCTAAGG
TACCCTGCAAGCATCCCTATCCCTTG
>f9846_c0s1-732
TCGGCAAGAGCAAAATCTAACTCTGGACCTCTCAATAAGCATGGAGAACCAGCAAAGCGT
TCATCCGGTCCCCAGTCTGGAGGTGTGACACCAATGTCTCG[T/C]CAGAATTCTGGTCC
TCTCCCTCCCATGCTTCCTGCCACTGGCCTTATCACATCTGGGCCTATTTCTTCTGGGCC
ACTGAATTCTTCTGGTGCTCCAAAAA
>f9856_c0s2-422
GCGCCGAGTCCCAGGAAAGGAAGCAGCGGATGGAGCACAGACAGCTACTTATGATCAACC
GCACGATCAACGATGACATGGACTCCCTCTCCACCGGGAGC[A/C]ACGATTCTCCCGAC
CAGCCTCGCATGAGCATACGGACCATACACAACAAACCGAGGACCAGAATAAACATGGGT
GGGTAGCCATACCCTGCGTGACCAGT
>f9861_c0s4-1134
ATTGGCGGTGGTCGGCTCCGAATCCTTCAGCGTGTCTCCTACCTCAACATGACAGTCTAC
CCAGTCACATCACTTTTCATCCTACTCTACGCTCTCAGCCC[A/G]GTGATGTGGCTAAT
CCCTGACGAAGTATACATTCAGAGGCCATTCACCCAATATGTTGTGTACCTTCTCGTGAT
CATTCTGATGATTCATATAATTGGAT
>f9883_c0s1-161
CATTAAGCTCAGGAGGTCCTAAACAGTAATAATCAGTCTATAACGTCTAGATGGCATATG
CCAGAAAAATGAACAATACAAATGAACCATAAACTGGAGAA[A/G]TCAGTGTATATGAC
ATCTTAGATACTGAATCTGCCGAGTCCAGATTTAACACAAGAGTAATCTTTTGTTCATAT
TCCATTCGCGAAGGCCATGTTTTTCA
>f9889_c0s1-378
AGCAGCGTTAGTGGAGGAGACCGGCGGCAGCCAAAAGACCACCAACGGCGACCTAGGGTT
CCAGGTTGGAGGCGGACGAAAGCGGACTCGGAGAACAAATC[T/G]AACAATTCAGGGAG
TAGAGAACACCAAGGCGGAGCTTCGCCGGCTGGCGGCGATGCCAGAGGTGGCCGGCGAGC
GGCCGGAGCGGCGAGCCGAGCCACGG
>f9899_c0s2-525
CATTGGTTGGGGAGGTACCAAAAAGTTTGCAGATACGGCTCAAGAGCCTCACCACTGACA
GCCAGTCACTCGGTATGGGTTCCATTAACATGCTATTGCAT[A/G]TGAGCAGTAACAGA
AGAACGCTCGATGAAGAACCAAATACAATATCAGGGACCAACAATAGTGTTGGATCAGGG
AGCAACAATGTTGTTTCCGGGAATGA
>f9901_c0s5-621
TCGATCGCAGTCAGCGTGCCGCCCACGCCGCAGATGGTTGCCACGAACAGCACCAGCATG
TCCACGCTCACCAGCGCCTGCAGGATCGTGTAGTCCTCACC[A/C]CGAGCCGGCGGACG
GAACATGGTCTTCACGCACCCGCCGAACGAACCCATACACGACGAAGAACTGGACGGCTC
CTGCTGCTGCTGCTCCTCAGCTTTGC
>f993_c0s3-1204
TGGAAGACCTACAGTTTCAAACTTCTTGCAGCTACAAACAACCATATATTGTGACGAGTC
AAATCTAACAAAATGAGCCCGGGGCCTGTTTTTGACAGTTA[T/C]CTCATACTCAGATA
TGGGTCCAATTTCACCACAGTTATAGACCATGCAATCCAAGATCAATTCAAATTCTGACT
TGAACATCTCAAACAGTGTAGGAGTA
>f9938_c0s1-147
TCCGATTCCGATGGGGTCCCGGCTCTCTCCCCCTCCCCCTCTTCATCCGGCAACGGCACG
GCCGCCTCCGCCTCCGCGCTGACGTTCCAGCAGGCCATCCA[A/G]CGCCTCCAGGAGTA
CTGGGCCTCCGTCGGATGCGCCGTCATGCAATGCAGTAACACCGAGGTTGGAGCAGGGAC
GATGAATCCTCTGACCTTCCTCAGAG
>f9985_c0s3-180
ATCGCCTATCGTTAAGTGTTTGGGGGTGCACGTCCGAACGACGACGATGGCGGCGTCAGC
AGGACATTCCTCAGGCGGCGACAGCTACAGGTCTCACCTGG[T/C]CGGCGAGGGTGAGA
AGGACACCGTGTGGCGGCACGGCGCGCCGCCGACGTACGACGCCGTGAACAGCCTCTTCG
AGTCAGGAAGGACACAGGAATGGCCC
>fVIL3_16991_c0s2-2103
TCAGATCAAATTCAGTGAAATCTGATTGCTTTTGATTACCCGGAATGAGAATGCTCGTTC
AGTTCATTCCATACCAGATCAGAACGTGCACAATTTTCGTA[T/C]ATCAACATTGCCAT
TCCGAGCCTGTGGAAATAGGATTTTTGGTTTACTTAGAAATTCCTATCTTCATAATTCTA
CTTAGGAAAATTATTTTAGGGAGAAA
>fVIL4_32802_c0s1-292
AATGCACCTCCAACTTCCTTCTTAAGCATTTTCACAGCTGAGCTAATTATGTTGGACAGT
TCCCTGTAACGCTCAGACCCTTTGAACATTTTATTGCTCAA[T/C]GATAAACGCTCACA
TAGTACGTCAACCCTTCTAGCTTCCCTTGCAACAGCTAGTTGTTTCCGCAGATTCCTCAT
CAGCCAGTTGATCTTCCCACAGAAAA
>PP1-Scaff5472-GENE-376
AAAGAGCGAAATCAGAACAAGATTTATTCGATCTACCCGTGCTTGATTCTCCCCTTTTCG
TTTTTTCCGCAAAGCCTTTTCTTTTTTAACTGTTACCGCTG[T/C]TCTCTGCGTTGTCG
AGAAGTTCCGAGGAGCAAGAGCATGGAGAAGGGGATGGATCCGGTGCTGCTCGACAGCAT
CATCGGCCGGCTGCTGGAGGTGAAGA
>PP2-Scaff11374-GENE-274
TCTGCGGTGCGTGCGTGCGCCCCACTCTTCTCCTGCCCCCCCTTTGACCCTCCCTCCTAC
TCTAGATCTGGTTTGCTCCTAGTCTTGGGCGATTCTGGCGA[T/C]TGCGTCTCTAGTAC
TATTATATGCACAGAAGCGATTGCCATTTCACGAGGTGCCTGTATTGTATGCACGCGCAT
AAGCGATTGCCATTTCACGAGCTGTT
>SPS-Scaff2000-GENE
GTTCAGAAAATGGCGAGTAACCGTAAACACGTTTGGCGCAGATCAGTTCAGAAATTTACA
GGTCGCACCCGAAAACCCAACTCGGCATGTATTTGTAGGGGCTGAAAGAGCGAACTGAAC
ACGAACCTCTACTCGTGGCGCTGAAATTTCAGATCGAGCCA[A/T]CTGCCAGTCGCCAG
AATCCAACCAACTGCTTCCGCTGGTACAATCGCCGGAATCCAACCAAATTTCGATGAGCT
TGCAACGGCGTGGGTCGGC
>v10022_c0s1-667
TTGACCGGTCCCTGGTGATGATCAGATAGTCAACGTCAGCATGCCACCGGTCTACCTGCT
TGTACATATGATTTTCTCTATTGTAAAACCAGTGATGGACA[A/G]ACTCGCGCTTGATT
GACCTTCTAGTTTCCTGTTCCTGTTGCTTCCGTATCAGCTTCAGAGACTGACCTGTAGGC
TAGTGTGTAGTCGAGGAGGGGAGCCG
>v10058_c0s4-766
TCTGTAACCTTGTAAGTGTTGATCCGAATGTGTTTAGTTAGCAAATAATGTTGGGAACCG
AACCAGCAAGGGTAGATAATACGGGGGGTATAGTCAGATCA[C/G]ATAAGATCAAACAG
AGGAGAGGCAGGAGGACTGAAGAAAGATGAAGTCACTGGCCTCTTCTCAATCAAAATTGT
TTCTTTCCACCTTCTTTTTTCCTTTT
>v10059_c0s3-309
GACTGGCCCTCACGGTATAGCATTGCTTTGGGGGTGGCCCAAGGGCTGACCTTTCTTCAT
GGGCGCACTCAGCCGGTTCTGCTTCTTGATTTGTCAACAAG[A/G]ACTATCCATTTGAA
GTCAATGAATGAGCCTCAGATTGGAGATATTGAGCTTTACAAAATTATCGATCCTTCCAA
AAGTAGTGGAAGCCTTTCAACTATTG
>v10072_c0s1-102
ATTATGTGGAAAAAAAATCACAGAATGAGTGACCATGGAAACCTTCAGTAATTTCACTAA
TCAAATGAATCTAATGAATCAATTCGCTTGCTCAATAATAA[T/C]AGTAACAATGGCAA
TCCGCAGCAAATTTTACTGGGAATGCAGTTAAAGACTAACTTTCTTTACCTCAATTACCT
TTTAACTACAGGATCTAACAAACGGA
>v10076_c0s8-4007
AATCTTCACACTGCTGCCATGCTCTCCGCTGCTGGACGGGGTGGACCTGGACTTGTTCCT
AGTTCATTACTGCCTTTTGATGTATCCGTCGTGCTTCGTGG[T/G]CCATACTGGATACG
CATTATATATCGCAAGAAGTTTTCTGTTGACATGCGTTGCTTTGCTGGGGATCAGGTTTG
GCTACAGCCGGCAACCCCTCCTAAGG
>v10118_c0s11-644
TGGCTCATGAGAGGCCGAGCCTTGGGATCCCGGCTAAGGCAAGCATGGGCCAGCTGGGCT
GTTTTCTGAGCGCCTTTGATGGAGAAGTTTCCCTCCAGACG[A/G]GGGTCTACAAGCCT
ATAGAAACGCCGTCTTTCTCCAAGATAAGGGCGTGCCCATTCGACCAGATTGTGCTCCCC
GTTTGGTCTGTTCTTGTCCATTGACC
>v10149_c0s4-393
TTGATGATGCGGAGCGGTGTCCGGGCAGGAGTGCTGATCAGGCCGTAGGCGATGGCCAGC
CTCTCGCTGTGGTACAGCAGGGCCTGCTCCTTGGCCTCCTG[A/G]TCGATGTCGTGGAG
CACGTACCTCGTGTCGGGCACGTAGCGCTGCTCGTTCACCACCTTCTTCTCGATCTTGGG
CGGCAGCCTGTACTCCCCCAGCTTGT
>v10196_c0s5-711
AAGGAAAAACCAAAAAGCATGCAGCTAGTTCTTGCAACCTTCCTTCCATCAGACCCAAGC
TTAGCACCATCTCCAGGAACTTTTCTGATTCCCAATGGGTT[A/C]GGGTGACTGTCATT
TGCACCTTCTTCATTGTTCTTGCTTGCCAGCCAAAGTTGTGGAACCAGTGCGGGCAAGGG
CGAAGCCACTTCTGCTGGTGGCGGAG
>v10217_c0s2-1348
GTGGAGACACAGTCGCAACATTTTCCTCATCGGAGTCACTAAGAACAATAACATCTGCAT
CCATAAGCTGTTCCTGTGGTCTCACATCATCTCTGTACAAC[T/G]GACCAAACTTGTCA
GGAAAACCATCTAAATCATGTCCATTAGTTGAAGATAGACCAAAGTGTGTGCTGCACTCG
CTCACACTTTGGTATTCCCCATCCCT
>v10237_c0s1-1310
CGTGGCTGAAGGCAGCAGAGGTAAGATATGTGCCCTGGCCAACCCACATGATGGAGGAAG
CGAAACCCAGGTAGATGGAAGCAGGAACCATGGTGTACCAC[A/G]TTGGGTGTAGGTTG
GCGAGGATGAAGAGCGCGTAGCCGCTGGTTCCGAGCAGGAGTGCGCCCCTGGACCCGAGT
CCCCTCACCACCGCCGCCGCAGTGGC
>v10277_c0s1-611
ATGTTGTCCATGAAAATCACGTACGCCGTCACGTCATTGCCGGCGCCGGGGTGAAGCCGC
TCGAACGCCATCAGGTTGAGGAACTTCTTCTCGGTCCTGTC[A/G]TCCACCCTGATCGC
CGGCATGCTTAGCACGCCACGTTCGAAGTGGACGTCGAGGAGGCTGTCGGTATCGCTCAC
CCTGAAATGGATCCCTGCCTCGTAGA
>v1033_c0s1-1010
CTGCATGCCAGCAACGCCGATGATCTCATTCATGCCACCGGCATTCATCTCCGCTCCCAG
AAGCCCGACCCGCCTCTTCCTCAGAGTCTCGATCTCCTCGA[T/C]CGGCCACTGCAGCA
GCTGCTTCCCGTCGTTGGAAAGCCAGATCCTCCTCGGGACCGTCTGCACGCCGGCCCAAC
CCCTGGCGATGTAGTCTGGCTCGGGG
>v10364_c0s2-2929
CACCATCTACCACTGTAACCCACCGATCTTTAGCCTGGAAGAGATACGCAAGATTGACCT
CTGCTTCCTTAGCAATCCTGTTTAAGGAAAGCATCACATTT[C/G]GTTGCTTGAATCCT
TTTTTCAGATAGGTACCCCACCTAGTATCATGTTTATGACCAGTAAGATACAAATACTCA
TCCACAATGTCCTCAATCTTGTGGGC
>v10423_c0s1-841
CGAGCTGCTGGAGCGCGCTGTCGCGGCCGTGGACGCGTCGGCCGGCCTCATCCTCAACAC
GTTCGACGCTCTGGAGCGGCGCGAGCTGGAGAAGCTCCGGC[A/G]AGATCTCACCTTGC
CAGTGTTCGACATCGGCCCGCTCCACATGCTTTCCCCGGCCACGGAGAGCAGTCTGCTGC
GGCAGGACCGGAGCTGCCTGGAGTGG
>v10436_c0s2-966
TTCGTGCGCCACCCGTCGATGTGCAGCTTGCGGAGCTTGTGGCAGTTTTGAGCGACGCTG
ATGATGCCTTCGTCGGTGCACTCGGGGGTCTTGACAAGGAA[T/G]AGCACCTCGAGGTT
GGTGCAGGCCGAGACGGCGGCTAGCCCGCGGTCCCCGACCTGGAGCTTCTCGAGGTGGAT
CTCGACGAGGCCAGGAGCACGCGCAG
>v10470_c0s4-2590
GATTCTAGAGTTCGCCTCCACAACTCTAACTTTCTATTAACCCCCGTTCGGCTATCATCG
ACTAGCACCACATCATCCGCAAAGAGCATACACCATGGGAT[A/G]TCTCCTTGTATATC
CCTTGTGACCTCATCCATCACCAAATCAAAAAGATAAGGGCTCAAAGCTGACCCTTGGTG
TAGCCCTATTCTAATTGGAAAGTCAT
>v10502_c0s1-1135
CATATCAGTGTTGAATCCCAAAGATCCCCGACAAGTTCAGTGAGTTCCCTGAAATGTGGC
TTATGCGAGAGATTCCTTCGGCAGAAATCACCATGGAGCTC[A/G]AATCGGATAGTCCG
GAATACCAACATGCCAGTAGCAGCAGTGCTCCCATGCCGACATGTCTTCCATGCAGATTG
CCTGGAGGAAAGCACTCCCAAGAGCG
>v10543_c0s4-335
CAACGGAACCTGGGCAGAGCTACAAAGGAATCAAGAGAACTAACAACTGTTACAAGTTTC
TTTCTATCTCGGTCTCCAGGGCATGCCACCTAAATTTGCAG[T/C]GCTGTAACCCTGGG
CACCTTGGGCGCTGTTACTGTTAGGCACTGCTACAACATACTGGGGTACTGGAGCAGGGG
AGCCGGCGGCGACACCCTGCGCCTGC
>v10553_c0s3-853
ATCTACTCCATCAAGGGCGCCTACACCACAAGAAAGGACGCCAGCGACTGCGTCTACGGC
GCCGCGGGGCAGTACTACCAGAGCACCGACTTCTCCCAGGT[C/G]CTCAACTGCCAGAA
AAACCCCGTCATCATCGACCTGCCGCTCTCCCGCTACAACGACACCCAGATGGGCAGGAT
CGACCACTGCTGCAGGAACGGCACCA
>v10558_c0s5-2423
ATACCACGGCGCGATTTAAAAACCCAGTTTCCTTCAAAAAATGGAAACACAGAATCATCC
ACTGAGGACAAAGCGGTGGTGTCACTTGCAGCGGCCAAACG[T/C]GAAGCCATTGAGCC
AGAACTAGCTTTTGAGCTTGGAAGTTCCTCTGCTTGCAAGGCTGAACTATCAACAGATGG
ATATCAAACCACGATCTCTGGTCTGC
>v10605_c0s1-278
ATTACTCGACAGACCAAACATCTCAAAGACGGGCCAAAATTAGCCCCGCCTCAGCACACG
CGTACACTACACATCTAAGCTACCTAGCTTGACTCTGGCTG[A/G]TGATTTGATCAGCA
ACACATTGTCTCAAGTCTGAGAGCGGATTGATCCTCATGAACACATTCGGTGGACACTGC
GGGGCTTCTCTTGGCGAGAGAAGACA
>v10694_c0s9-468
ACAACCTCGAAGTAAGTTTAGTGGCCTAGGACATAACTTATTTCCTATTTTAGACCACTT
CTACCTGTTACATTAGACTGTCACCATCAAAGACATTACTG[A/C]CCTAGAAGTTGCTA
CATATTGTATGTGAAAAACATTGAATTCAATGACAATATTGTCGTACATCTTAAGCTGGT
AACAAGTGAGGATCTAACAATTTTGA
>v10731_c0s2-1250
GCACAGGTGAATAATATCAGGAGTATCAGTGAAAGGGCATATGCTACTTTCGAGTAGCTG
TAACTGTGGTGTGGACAGCAGCAATGATGGCAGGTAATCCC[A/G]ATCATAAGAAGAAA
GAATAGCACAAACCACAGCAAGGCAACGACGAACAATGGGTACGCCGTGTATCCGACTGA
AGCCCAATAGTGCACTTCACTGATAT
>v10759_c0s2-1277
CATCCTTTTCCAGCTCCTCCTGTTAATCATCCTATGTACAGGGGAGCAGATGTACTTGGA
CATCAGCAAGTTCCTTCCGATGAATACCCTGAGAGACCTGG[T/C]CAACCTGAATGTCA
TCATTTTGTTAAAAGTGGGTTTTGCAAGTTCAGGGGAAAGTGCAAGTATCACCATCCAAG
CTTACTTGTGCCTCCACAACCAGCAG
>v10775_c0s1-1479
TCGTGGCACATGCTTGGCTTGGGATACCAAGAAAACACGGACATTGAAAGTGTTAAGAAG
GCTGCAGTGGTCCACTACAATGGTCAGTGCAAGCCATGGCT[A/G]GACATTGCTTTTAA
AAACCTACAACCGTTTTGGACGAAGCATGTAAATTACTCCAATGACTTCATTAGAAACTG
CCATATTTTGGAGCCCCAGTATGACA
>v10788_c0s2-929
GAGTTTGGAGGGCAGAACAATGCGGTGTACAGCCATGAAGAGTACTCCAAATTGATGACG
AATGATGACATCAAAACGGCAAGCTTCTGGGCAGCTGATGT[T/C]AACCATGTCACGAA
CGGTCACTCGGTTCCTGAGGTTACACCGCAGTAGTCTCTCGCTGTTGCTAAAGAAAGTTG
AGGAGCATCACCCAGCCATTTATACG
>v10809_c0s2-1175
CTGTCGAAGCAGCACTTGCTTGTTAACACTGCATCTGCCATCACCTTGTTACACAGTCGA
CAGTGGAGTTCGGCTGGCAAGTCATCAACAACACTCGCAGA[T/G]GCAGCCGGAGCAAG
TGCATATAGAATGTCATCAACAGGATTTACAGGTACAACCGTGGCAAGAGAACGAGACAT
TTTATCTTTGTAGTCGTCAAATTTGG
>v10811_c0s3-481
TTCAACATGCTGACCTTTGTACCCCTGGGCACCGAGCTGGAGAGAATTATGGGATCAGTC
CGCCTCTTATTCCTGATGTTCCTTCTTGCAACAACCAATGC[A/G]ATTTTCCATCTCGT
CGTTGCCTTCTTGGTGGCTTATAATCCTATATCTCCTGTTTCATACCTCGTCGATGAATG
TTCCATTGGCTTTTCTGGAGTTATAT
>v10828_c0s4-878
AATAATGTCAGGCAGTCAAAGAGCATCTTCTCAAAGTCGTCATCTTTTTTGTGGAGGTCT
TTATATCCGTACCTTGCGATACAACGGAATATATGGAAGTT[T/C]TTAGGCCCAATCCT
CCTAACAAGGAACCGCTCCTCCAATGGGACAGTGTAGACCGGAAGATACTTGACACACAC
AAAGACAACAACCGAGTGGATAGCAG
>v10884_c0s2-186
CACGACATGAGGCATTTTAGCCAAAGCATTGCTCCGATGGCAATGGACCAGGGATCGATC
CCTGCTGGAAGAACTGCAGCCCGAACACAACGGCGATGGCA[A/G]CAATGGTGAGGTAC
GACACACCCTCTGCGGCGCCGAGGAGGCCATAGGGCCCCGCCGGGAGGCCCGATCCGGTG
CGCACCTTGGTGGTTATCGACCACCC
>v10907_c0s3-869
TTGGATATAGTGATACAAACACCGAGGATATTTTGGATTCCACTCCTACATTTTTCCTCG
AAAATTACTTTGTTCCTGTGTTGGCGAAACTGCCAAAAAAT[A/G]ATTGACAAAAGGAG
ATCCTATGCAATTCAACATGCACCGCTATTTCTGGAGGTGCATATACATGTCTTTCCCAT
GTATGACTGGTCATTTCTTCTGGCTG
>v10909_c0s2-1931
TCATCAGTTCAAGCAGATGTTCCCTGGTAGCCCTGCTGGATATGGTAGCTATCCAAGTCA
GAATGGTTACCCTGTCAATAACGGTATCATTGGCAGCACAG[A/G]TACTGTAGAGGATG
TCAGTATGAGTAAATACAAGGACAACAATATCTATGGACCCAATCAACAGGCTGAAACGG
CGGATGTGTGGATTCAGGCTCATAGG
>v110_c0s2-608
TGGGACCTGCTGGGCAACAACTTCCCCGTCTTCTTCATCCGCGACGGCATCAAGTTCCCC
GACGTCATCCACGCCTTCAAGCCCAACCCCAAGTCGCACGT[C/G]CAGGAGTACTGGCG
CGTCTTCGACTTCCTCTCCCACCTCCCCGAGAGCCTCCACACCTTCTTCTTCCTCTTCGA
CGACGTCGGCATCCCCACAGACTACC
>v11143_c0s2-2548
TCGCAGACCCTCGCCAACGCGACACTTGTGTCGAGGTTGCCCGATCGCGGGGATAAGCTG
AAAAAGCAGATACACGAGCTGGACGAGAAGCTGACGGTGAT[T/C]GAGTCCTCTCCCGA
GTCGGCGTCATCCAGGGGTGCACGTGATGAAGTGATCTGCCTGGACGATCAGAAGTACTA
TGACTTGTAGCTCATAAGCAGTTGCT
>v11157_c0s1-966
TATTTGTAGATGAGGTGCTAGTGAGACACTACGGGTGTGTTTGGTAGCCTGGTCCAACAG
AGAATAGCTATCTGCCCTCATACAAGCTGGCCCTAGCTTAG[A/T]TGAACTTAGATTTT
CTTGTGTGTTTGGTAGGTCGGGCCAAGGAAGATATGTTGAGTACATCTGTTGTTTGGTAG
GTTGTATGTGCTGAGAATAGCTGAGG
>v11197_c0s2-504
GATGGAGGAAAGTGGCCCAAGTGCCACAATTGGGCGTCCCGACGCGGAAGATTTCGTGCA
GAAGCTTGGTCCAGTGCTGCTTCCATGGGAGAGGGAGGATG[T/C]TTCTGATGGCGGCA
TGCGAAGGAAGCATACCAATGCCGAGCTGGCGGAGAGGACTATCCCGGAGCCGGAGCTGC
GGAGGCTTAGAGATGTGGCATTGAGG
>v11274_c0s2-602
TTTTCCTTCTTCTTCTTTTTTCCATTCTTCTTCCTCGCCGTCAGCAAATGTTTGATATAA
ATTCTTTTGTGTGCATACTGTGAGAAAGAAAGAGCTAGAAA[C/G]AGAGTCAGTCAGGT
CAGGTTGATCAATTAGGGATCAATCAAACAACAAGTGTATTCGGTTTGGAGGAATAAGTC
GAAATTCAGAGTTGTGTCCATGGCTA
>v11407_c0s4-628
CAATCTGTGCTTTCAGGCCAGCATGCAGAAGCAACAACAGAATCTGGCAAGAAAAGCTGG
ACGCTGGGCACTCTAGCATTACTGGCAAACTGCCTGTGCTT[T/C]TCCTTCTGGCTCCT
GCTGCAGTCCAAGCTCACTAAAAAGTACCCAGCACTCTATTCCAACACTGCATACATGTT
CCTCATCAGCTCCATGCAGGGCGGGG
>v1141_c0s2-486
TTAGAATGACTAGAACAGAATGATACATTGCGCGGTGCACACGCGCGCGCGCTGATGGGT
TTGAACTGGTTAAGTGCTTAGGCGCACTGGAAGCCCGTGGG[A/G]GCGGACTTGCCGCA
GTAGTTGAGGATGAGGCTGAGCTTGATGGGGACGTTGAGGACGATGCCGAGCACGTTGGC
CTTGAGCGCCGTGCAGAGGCACACGG
>v11428_c0s2-810
CTCCTTGAACTCTCCATACTTTCAGATCCCGTATCGAGATCTGAAGGACCTGAGCTTTCT
GGAGATTCATCTTTCAGTGGTGGTGACTTCTCTATGGCTGA[T/G]ACGAACTTCTTTAG
GTGCTTAATGTATTCCGGATAGAGTTCCAAATTACAATGGTTTCCCCCTTTAACCCACAG
AGGCTCATACTTTACTTTCGAGAGTT
>v11469_c0s3-864
AGCATATCGTGGGGCGTACACAGCGGCTCTTGCAAAACAAGTTTTTTCTGCTATATCTCA
TGCTCTCAGTGACTCTATGGAAGTCTTTGGTGATGAACCAT[C/G]TTATGCATCTGAAG
TAGTTACCTGGGCTACAAAGCAGGCAATGTTATTTGCCTTGCTTGTAAAGAGGCACGCTC
TAGCCTCTTGTGCAGCCAGTGGGGGT
>v11473_c0s2-1441
AGCGTAACGAGGTGGCAATTAATGGGTGGCTGCACCAGTATTTCGAGTCGGTTGTTTCAA
TGTACGAGGACAGGTTTGAGTTATATGTTCTAAGCAGAAGA[A/G]CATGTGATAACCCA
GTGGATAATCAGTCGGAGCGAACTAATTGGTTCAGGCTTGCATTTCAAAAGCCTTCCGCA
TCTAATCCCATGGATTATGTGTGCAT
>v11482_c0s3-139
AGGCTGATTCATGTACTCTTCTAGGTCTTCTACAATCAGAAGACATCGACATCGCAGAAC
AACACACAACAGTTTATGATGATCAGATCAAGTCCTGCACC[A/G]CTCAGCCTTCAGAA
GGCACCGACGTTGCAGAAGAACACCCAATGATTTCTAACGACAATCACATCCAGTCATTT
GAAGGTACATGCTGTGTTCCTGACCC
>v11491_c0s1-148
AGTGAAATCAAATGTCTGTACAGACCATGATGCAAATGGAATGAATATGCCTGAGCTGAC
CGGCAGTACACTTATTTTCATTACTATTTGGCAGAAAAAGG[A/G]TTCCTGAACTTTTT
CCTGAACACGATGAAAGCTAGGGAGCCAAGGAGCGGCCAAGATGTTACAAAAGATATGTA
CGCGAGCAGCCAGACTGACCTTCCTT
>v1150_c0s15-573
TACAGCGCGAGGGCGTCGCCATCGCCGGGGTCGGCGACGATGGCGCGCTCGCAGTACTCC
TGCGCCCTCGCCGCGTCCCCTTCAACTTCCTTCAGGTACCT[C/G]GCGTAGTTCCCCAG
CGGCAGCGAGTTGCCCGGGTTGGCCCTGATCATGCGCCGGTAGTGCGCGTCGGCGGCGCC
GCGTCCGCCGTCGTTGCCGTCGCCAT
>v11520_c0s3-851
GTGTTTGATTCAACTTATCGCTTAAGCAAACAGAACTTGATCTGTGCGCCTTTTGTTGGT
GTGAACCACCACTGGCAGACCACTATGTTTGGCTGCGCACT[A/G]TTAGTCGATGAGTC
TATGTCATCTTTCACGTGGCTGTTCAAGTCTTTCTTGGAGGCGATGGGGAACCGGCATCC
TCGAACTATCTTCACCAATCAAGACC
>v1157_c1s1-715
GAGATCGCGTGTGGTCGTGCAAGAAGCTGGCTGGAAGAAGAAGGACCCTGTCGATGTAGT
GGGAGGGCGCCAGCGTGGCGGCTGAGGCTGAGGAGGGCCAT[C/G]GCCGTACGTGTTAG
GTCCTTCGTACGTGTACGGGGGTTTGGCACCACGGAATGATATGTGTGTAAATCTGAATC
TTAAGCTAACGAAGCAAATGAAAG
>v11584_c0s2-350
CAAAGAATTGGCAAAAGAAAACAAAATCTATACAGTGCCGATTTGATCTCATTCTCTATA
GTTTTCATGTATCATCATTCAGTGTAATCTTGAGCCTAACA[T/C]GCTCTTCACAAAAC
TCTTCCTCTGGGAAGCACTGCTTATCAAAGAGCTGAACACATTGCTCCTGAGGGCCATGA
TGAACAGCATAGCTTTGCTTCATTTA
>v11608_c0s2-82
TTTTTTTTGAGGTTAAATGCTATTTCATTTACAGTATTATTCAAGCTATATATCTTTTGT
TCACAATGTCTAACTGCACAT[A/G]GCCAACCAAAGTTTATGAAGACACGGAGGGCTTA
AGGCCATGAGAGAAACTAGGTTTTCTGATTACAGGGAAGGAAGTAGTGGAAATTCAGTTG
CCTCAG
>v11623_c0s1-958
CAATATGATATAACCATGCCAATAGTAGTCCCAACCATAATAATCACAAAACCCCAACCA
TAACCGAAGATCATTCCTGCTAACCACATAGAAGGACCAGA[A/T]GGGACTAAAATGAG
TGGGAGAAGAGCCAAGGATGCAACGAGGACAAGAGCCAATACTGGACGGCCGAAGGCACT
TGCTTCCCACTGCATGATTGGCAACA
>v1168_c0s1-299
CCGGCGCCGGCGGCCGGTGCCGACGCCGGACGACGCGCGGAGTCGCCGTCGCCGCCGCGG
AGGCTGCCGGACTTCCTGCAGTCGGTGCGGCTCAAGTACGT[C/G]AAGCTGGGGTACCA
CTACCTCATCACGCACGGGATGTACCTGCTGCTCACGCCGCTCATCGTGCTCACGGCCGT
GCACCTCTCCACGCTCTCCCCGGCCG
>v11687_c0s4-1055
ACCGCCACCGGATATGGAGCAGGTAGGAATGTCGCTCACCTAGATAAAGTACTACATCTC
TTGAGAGAATCTGATATCAACGAGGAAGAAACAACATGGAC[T/C]GAGCTGATGGAAGG
ATGCTCAGCCTGTCCTGAAGTTTCAGTCCTGTCCAAGACTCCAATTAATGGTGTCAGCAA
GCCCTTTGTGAATGTTGTACCTGTTT
>v11732_c0s2-226
AAGAATCTATAAAATTGCAAATCCCTGTATGCATATTTATTTGTTCTTATTTTTTACTAA
GAATTTTAAAAATCTTGGGATCCATGTACCGTACGTGCGCT[T/C]GATCGAGTTAGTTA
GCTCTATGGCTGAGTGAGGCCATTCGAACCACATTTCTTGAATTCTGGTGGCGGTGGGGG
TAGACTGGTCTCCGGCGTCGGCCCGT
>v11757_c0s1-776
CAAACTCTTTGCTCCATGCTGACATACAAGCAGATGTTCCCAGAAATTTTACGAGGAGTT
TCTGTACAGCCTTATGTAACTCGTTACACACCCCCGTTCGA[T/C]GAGTTTGAAGTCGA
TCGTTACTTGCTACCTCAAGGCGAGTCGGTTACAATGTCGCCGGTGCCTGGCCCGTCCAT
CTTTCTTGTCATGACTGGCGAAGGCG
>v11818_c0s1-1945
CAGCTCACCCGCTCCCGATCCGTGTCCTACTACCCATATGTGGTGATGCTCCAAGTCCAG
TCTAGCCTAACTTTCTCGTCCCTTTTTCCATGTAATTCTGA[T/G]GAGATCCTCCTGTA
CTGTCTGTATACACATGTCTCAACTGCCGATGCTGTAACCGCGTCTAGTGCTACTACTTT
GATCAATATATCCCTCTGCTTCTTTT
>v11842_c0s4-298
ATCGCGCCAGGCAGGGTCCCGTTGTAGCTGAACCATGGCATGGCAGATTGCGTGGTGAAA
CTGTCCGATTGAGGAACAAAATACACAAACTGCTGCATGTT[A/G]CTCGGCCACGGATT
CCATGAGCTTCCTCCTGCAGCCCCAGCAGAAGGTAGGTTTCTGCTTCCTTGCGTAGTTGT
ATCATCTGCTGCAGCTTCAGTTTCGA
>v11856_c0s7-2942
CACCGTCTTCATAAGTGCGTTAACTTCGACAGAAGGAATCTGGCACATTAAATGGAACTC
TCCATCCTCAGGATTTAGACCAAAATCACCAGAAGCTTCAA[T/C]AGGAACATCACCAT
ACCAACCACTTGCATTATGCAGAAATACTCTTTGACCACGAAACGATAGAGTTGCCACTA
TTTCCGAAAACGATGACGGGGCATCT
>v11872_c0s9-576
GTCAGATCACCAGCACGGGCAAATAGAAATGGGTAGTCCTGAAATATTTTGCTCAAGTCG
TCGTCCTTGAGAAGCTCCGTAGCTCCTTTCTTCTCTAAATC[A/G]GAGATAGATTGCAC
CCGCTCAACTGATTTGCTGCTCACATCACTTTCCCTTCTCTTGTCCTGAACTGGACCTTG
GACATGATCTTTCAAAGACAGGTTGA
>v11929_c0s2-304
GTTAGCACACTCGGGAGTAAAACGCGGCCGCTAGACTCAATCAACAAGCTAAAATTAAGG
TCATCGTTATCGTTCGCCATATACCCCACTATGAACCATGT[A/T]CTTACTAGTAGTAG
TAGCGATTAATCGGAATTCTTCGGAGTCGATCGGTGTATCACCATCGTCAGGCCGCGCGC
GGTTCGTTAACTCCATCACGCCTGAG
>v11959_c0s4-881
TAACCCATGTAAGGCATGGGACCTGGAAATGGTGGACCCATGTAATCCATTGGCAAAGGC
ATCCCCCCTCCTCCCCAGTAAGGGTTAAAATTTCCTGGTGG[A/T]CCCATAGGCATTCC
AGCAAAATTTTCAGCTCCAAAATCTTGATAATTATTATTCCATTGCTCCTCGGCGTTCCC
TGGTGCCCGGACCTTCTTCTTCTTTT
>v12023_c0s1-715
TTAATCCAATTATCTCCATTGACACAGAAGGATAATGCCATGGGACTATTCAAAAAAGAG
TTTGATGAATCAGACGATGAAGAGGAGACTGAAAATAGTTC[A/G]AAACCCGCAGATTT
TAACCTTCTTTTTGCTGGGGATGTTGAAGATCACTTTCTTTTTGGGATAAAATATACAAA
GAAATCTGTTAAGCTATACAGTAACT
>v12024_c0s2-210
ACCGTCAATGAATCCTCAAGAATGTAATCAATATTCAATGATAGTGAAACAATCCTAAAT
GAACAATCAAACACATCCCACGAACACTACGAATATTTGCA[C/G]AAATCAAACCAACA
TGAATCTGGGACACCGAGGGATCTCCGAGCAAGACGACTCCAGCGAGAGGAGGAAGTGCA
CACGAAGCTTCGATCAGTACTTGACG
>v12071_c0s10-1897
GCATACTGTGGAAAAGAGGGATGCTGAAAGAACGGAAAAAAGTTCGGGTCGGGAATGGGT
GGCTGCATGGCATAACCAAGTTGCCCATACATTTTATATGG[T/C]TGAACAAATTCTGT
TCCCAAAGTAAGATTCCCAGCTGAAGGAAATCCAGATGGCCTACCACTAAAGCTTGGATT
GATAGTGCTGTCGAGAGGGGTTGACA
>v12169_c0s1-193
GTGATGCAGATAAACAAGAATGCAAATAACAAAGCACTGCGCATGGTAGGTTAGCCAAAA
CTCCTTTCAGGGCATTGGTAAATATACGTATTGCAGGAGGA[T/C]GGAAGTCTAGTAAT
TTCCTACTCGTTCTTGTCTCTTTCAGTCTGAGTAATAGTGGGAAGAAAAATAAGAAATGA
ATTGCTGCCAATGTTTGCTATCTTCA
>v12184_c0s1-356
CGATGGACGGATCTTGTGTTGTTTCCGCTGGCTCCATGGGAACATCAGATTGATGACTGT
CTCCAGGCAATTCTTCATTCTTTTCTACATTAACTGCTTGG[T/C]CATTATTCTTGATG
AATTTCTGCTTGTTCCGTTGCTTCTTGAAACCACCTTTTTTGGCCTTGAGTGGTTTTGGA
GTTTCAATTGGCCTTTTCTCTGGCTC
>v12216_c0s1-235
CCTCGTCTCGATGTACGACCACGGCGGGGAGGAGGGGGAGAGGCCCGGCGGGAAGCCGAT
GCTGTTCGGCGTCGCGATCGGGAGCAAGAGGTCGCGCTCGC[C/G]CGAGGATGGGGACG
AGGAGTACGAAGGCGGGGAGAACGGCGACGACGACGAGGACGAGGAGCAGGAGCACGTCG
CGCGGCGGGAGCCGGCGGCGATGTCT
>v12224_c0s1-940
TGTTGGTTCCCCAGTCATACCCTGCGAGCTGGGGTTGGCAAATGCCGGGCTCCTCCCACT
CTCCGTTGCTCCACGCTGCAGCATCATCAGGATTCTCTACC[T/G]CCGCCGGTGCAAAC
ACCAGCCACACCGTCCCGCCGCCGTTCCCGGATCACCGGTTCTACTATCCCCCGTCCGCC
TGAACCAGGATGGCGGAAGCTGGTGT
>v12248_c0s3-236
GCTACTGGAGTTGCATACACTTTCTTCTCCGAGCAAGATTGGAAATATGCTGGTGATTTG
GTCAAAGTCTTGGAGGGTACTAGTCAGGAGGTACCTCCAGC[A/G]CTGCAACAGATGGC
TGCACGGGGTGCACCCGGAGGTCCAAGAAACCAGGCTGGTGGCATGAGCCGTTGGGATGG
TCCTGGTGGTGGTAATCGTTTTGAAT
>v12283_c0s3-201
ACCGCAAGATTGGAGCAGACTTCCAGTGCCGAGCTTCTGTATCGGTGTCACGCACTATTG
ATCTGGAGATGCTCTTGAAGGATATCTTGTTTCAGGTTGAC[A/G]AAGATGTGTATAGA
GAGTGTCAGTCAGAGGGTTGGAGATTACAACAAATAATCCGCAAAACCAAGCAGATCTTG
ACCGGAAAGAGGTACTTCATTATTAT
>v12292_c0s2-361
TCCTTGCCGTACTTATCGTACAGCGTGCTCTCCTCGGCGGTGATGCTGTACTCAACGTCC
CGCAGGTTCATCTCCTTTGCCTGCACGCCGTAGAAGATCAT[A/G]GCCGAGTACTCCAT
GTGCCCCCACGGCACCACCTGCAGCATGGCGGCGCCGGTGCGGAGGAAGAAGAAGTTGGT
GAGGCCGGCCCCGTGCGCGCCCATGA
>v12295_c0s2-523
GCCGTACCCGTCCACATCGGCCGCTCCACCCAGGTATGGGAGGTAAAGCTATGGAAGATG
GATACATCCAAACAGGGGGAAGAATTTCAAATCGCCGAAGC[A/G]AGGGTCACACTCCT
GTGTAATCTACCGGTCCGAGATGAGCTGAAAACTGTAGGGGAATCTTTTAGAAAATACTC
TAGACTGTAAACTCTCCCGACAAACT
>v12356_c0s1-1077
TTGGATTCTGGCATATCCAATCACCTTCTCTTGGTGACAGATTTGGGTCATTCCTGTGAA
CATATTCTCCATCAATTAGAATGAACTCCTTACCAGGACCA[T/G]TATGCCCCCTTCCA
TGAGATCTGCCCCCTCTTCCATATGGTGGAGAACCATCTCGGAGCCTTGCACCTCCTCTA
CCACCCCCTTCGTATCCTCTACCACT
>v12358_c0s2-860
AGAGAGCGCATATGAAGGGGTGGCGCCAAGAATTCTATGATCTAAGTTGCCGAAAAAAAG
TTCTAAGCACACCAGTTGAAAGACAACGCCGTCTTGAGGAG[A/G]TCCCAGAAATTATT
CCAGACGCAGAAGAGAGTAAAGATCCTGAAATTGAACTAGCAACTAGTGGCCCTGTCCAA
GGGGATCAAGGTAGCAGACGGAATAT
>v1240_c0s2-288
CTCAGGGATGACCTCGAGAGGCTCAAGAAGATCCGTAACCATCGTGGTCTTCGTCATTAC
TGGGGTGTCCGTGTCCGTGGTCAGCACACCAAGACTACCGG[T/C]AGGAGAGGAAAGAC
TGTTGGTGTCTCCAAGAAGCGATAAGCTTTAACTGACACACATAGATTGCCACTACTTCT
GGCTTGGTCCATTTTGGGAGTCTTAA
>v12429_c0s2-1346
GAGTCTCTCTGAAGCCTTCAGAGCAAAGGTTCTATGTTGTGAACCGTGTAACCGGTGCCT
ATGTTTGGCAAGTCGAAGATGGATGGAAACTTGAGTTCCCT[C/G]ATAAGTGGGACTGG
CTTCTGTTCAAAGAACTGCACATCGAGGGCAGGGAGCGCAATTCTCAGGGAAAGACCATC
CCGATTCCCGGTGTAAATGAGGTTTC
>v12435_c0s4-1065
GTCCAAACTTTTGCTTGACAATGGTCCGCAAGCATGTGTTTCACATCATTAGTGGGCAAA
GAGGACATGTTACCAACCGTGGCATGGTTTCTAAGGTCAAT[A/G]TACGCTTGTTCAAC
CAGCAAGGCAGCCATATGTTTTTCTTCTGGTGTTAGTGAGAGAGACCTAGCAATGGCATC
CCAAGGCCATGCCTTAATAACACCCC
>v12436_c0s3-818
ACCCGCTGCTGCTCATGGTGCCAGGCGCCGTCGGCGCGCAGCTCTCTTACCTGCTGCCCA
CCGGCTCCCCGGGAAACGTCGTCGGGTTCAGCACCGGCTAC[A/G]TCACCATCAAGGAT
ATGGTGGTCACCGGAATGCCCCTGAAAATCGTCGGCGTTGCAGCTCTCACTGTCCTACTG
CCAACGCTAGGTTCTATGGTTTTTGG
>v12442_c0s1-144
TTGTTACACGCAGGAGCTCCTCAGCATTTAGTTAATATCGCCTTTAACGACATGAAGCAA
GATAGCAATCTTTGCATAAATAGTAAAATTCTCTTCGCTAA[A/C]ATTCCCTCTTCGAT
TACAAATAGTTTGATACAGGATGGAAGATTACACAACTCGAATTTATGGACTAAAACTAT
ATCACCATCTGACTACTTAGCAGTAG
>v12459_c0s5-79
CAGTGAATCAAGAAGAAATCATAGAATGGTTATATGGGATGCACTTTCGAGACGTGGCTC
TAGAGGTCATCTAGATTC[A/T]GACACTGATGATCTAGGTAGTAGATGGCTAGACCTTG
GTGATGACCTCTTTGGAGATGAGGTTGAGGAGGCACGATACTTTCATCGCAGACGCCATG
GTT
>v12460_c0s4-130
TCATCATCATCATCATCATCCCTAGGCCGCTTCCCTAATACTGTTTGCTTCTCATCCTCC
GCAGAAGCAGAGGCCCTATCAGTCAAACTGAATACTTCGTC[A/G]CGGCAGTGCTGTTC
AGAGCCATCATCCCTTGGCTGCTTCCCTAGTAATGTTTCCTTCTCATCCTCTACAGGAGT
AGCTGCCTTATTTGTCAAACCAAATA
>v12475_c0s2-482
AGTTCTGGTTTCGACGCGTCAACGGTTAATTACGCCGGCGCCATGCAGCAACCGCCGCAG
AAGCACGTTGGACCAAACTGGTTCTACTGAAACAACAATTA[A/G]GAAACCGCCATTCA
TTAGCTTTGTAGCTTTATCTAGGCCATTAATAGAATTCATAAGGCTTTCAATCTCGATCG
GTACATGGTTTCTTGTAAGTTGTAAC
>v12488_c0s2-339
TGGTTGACACAACAACGCACGGCAGTGGAACATGATGCTTTAGCTAGCTAGGTTGATGAC
GACGCGGTTGCGGCGGTGGAGTGGAGCATGGTGGTGAGCTC[T/C]TTGGAGGCGACGAT
GGACTTGTAGATCTCCATGACCAGCCGCTTCTCGAACTCCGACGGCCCCTGTGCCGCCGC
CGTGCCGGGAAGCAGCAGCTTCTGGT
>v12489_c0s1-1123
CGTATATACGTTTGGCCATCCAAAATGGCAAGCCCTTTTTAAGCCAAGTTCTTTCATGAT
TGTCTTCTCAGATTGGTCTGAACCACCACTCTTTGCTGCTG[T/C]GAGTTCAGTCTTGA
CCTTCTCAACCAACTGCAACTCAGCTTCAATGTCCAAGTGGTAACCCGGTCGTAGTGCTT
GACCCATCTTGAGTGCTTTCTCCAGT
>v125_c0s1-388
TTCCCGCCGCAACGACGCGGGGAACTAGTTTACCAATACATCACTCCTTCCTCGAGGTTA
TTCATTTATTTATCGGCAATCACATCCACACATGCATAGAT[A/C]GAGGAATCGTAGTC
ACGCGGTCTCACTGCGCCGCGAGCCCAGCCGAGGCCGAGAGCCCGACGTTGAACGACTTC
TGGTTGTTGCAGTCGAGGTTGTTCCC
>v12556_c1s8-416
CAGATTACATATCAAAACTACCGGTAGCCCTTGGGAAAATTTTGTGGTAGTTCGCCCATG
GTTCTAACTCATAGCTACATTTAGGTGTATAATGAGCCTCG[T/C]ATGTTCAGTATCCT
TAATTGTGTCACTTGTCAATAGTACCAGAGACGTGCATCAGGAAAACTCGACAAAACAAA
GGCTTAACATCATGGTCACAAGAAAT
>v12600_c0s3-842
TTTAACTTTTGGAAAGGTGGAAACATCTCAAATATTTAAAACTGAAACATATCTTGGAAA
TTATTGATGAAACAGCTCCTTGACAATTCAATAGTATTTGT[T/G]CATTTTTAACATGT
TGACTATCAAGGAGCTGTTCTTTTATTGGGCGTGTTTGACGATCATTAGGTGACAGTTTA
CAGATGAAGAGATTGAACAGAGCTAT
>v12644_c0s3-233
ACCGACGAGGATCATCATCGCAACAACCATCTCAGCTCCCACGGCACAGGCCAAGACCAC
GTGCCAAAGGCGCGCAAGCCCTACACCATCACCAAGCAGCG[C/G]GAGAAGTGGACCGA
GGAGGAGCACAAAAGGTTCCTCGAAGCCCTGCAGCTGCACGGCCGCGCATGGCGCCGGAT
ACAAGAGCACATCGGCACCAAGACGG
>v12666_c0s1-464
GGCGTACCATTCTGAGTACTTGATGCTGCACCGACTCTCAATGACCAGTTGACGGGCAAT
TCCGCAAAACACGGAATATAAGGTAGACCATGAATGGATTC[A/T]GTGCAGATAATTTC
CACTTTATGATTATCCAAATTGTATGATATTGTCATCTTTTTCTTGTCGGTGAGAAAAAT
CACATTACAATCTGGATGAACTGCAA
>v12673_c0s1-144
TATATAACAGCTGTGTTTTGTCAGATTCATAGGCAGGATATATACCTGGGACTAAGATCA
TTAGCATAACCAGGTCAAAATGTTACAAACATCATTACAAG[A/G]GCATGCCTATCACC
AGATCTAACCAGGACACCGAGCACAATCTTCCCTTGTTCTCCATCTTCTACCATCAGGGA
ATGAATATGAATAGCAGGGTAGCAGC
>v12710_c0s1-176
CCACCCTCTTCTCCATTCTTGTTCTTCAATAATGGTTCGCCTTTCTTCGGCACTTTGACT
TTTCTCCATGGAAGTATGCTCCTTTTTCGCCGAATAACCAT[A/G]GAGGTATGCTCTTC
AGCAGTGGAGGATGATTCTTTCTCTGCTTGATAACCGGCATCCGATTTTCGGTGACTGTA
ATATATCCAGTCCTCGTGCTCTCCAT
>v12720_c0s2-197
GTGAGCTTGCTGTGGACGCCTTGAACCGCAAGCTCCTCGTGGCCATCAACACAAGCGGAC
GGGCGTTCATGACACACTTTGTGGTGGATAACAAGTTTGTT[A/G]TCCGTATGGCCATG
GGCGGAGCCATGACGCAGATGCGCCACGTCCGGGACGCATGGAAGCTTGTCAAGGTGAAA
GCTAAGGAAGTCGGTGCCCTTCCAAG
>v12735_c0s4-1131
AATCTCTTGCGAGCTTTGGAAGCGTATGCAGAAGGATCGTCAGCAGATCAAATCATCAGA
AGAGCATTGTATCTTTGGAATAAACTTGAATCATGATAATG[T/C]CAGATGTTTTCAGT
GGTGTCCAGCAAGAATGCTTGCGTAATTGCACGAGAAGACAGGAGACCTGGTGTCGAAAC
AATGCCATTGCCTTGCTTCTGCCTAG
>v12793_c0s4-912
TATGTATGGCATGCGATCACTGGGTACTGGGGTGGAGTAAGGCCCAGCGCTGATGGGATG
GAGCATTATCAATCCAAGATGCAATACCCTGTCTCATCACC[A/C]GGAGTTCAGAAGAA
TGAACCATGTTTGTTCATGGACAACATAGCAGCAAACGGCCTTGGCCTTGTGAACCCTGA
CAAAATATTCAGCTTCTACAATGAGC
>v12813_c0s1-1103
CCACATACTGCCCAAGATGGATTGAACATTCTTTCCTCCGTACCAGCGGAGGCCCCTCCG
ATTGCATGTACATTATGTCGCTGTGACCGCACCGGGACGGA[T/C]GAAGCAAGACTTTG
GTGCATTCTTTCATTTTATCTCCTTGCCGCGTTATTTATTGTTACAAAAAGAAAAGACAA
AGAAGCTTCCATCGCAGATTGTGAAG
>v12848_c0s2-1250
ATAGATCTCATTATAGAGTCCAATCCCAGTGATCTGTTCCGGGCTAGCAACAGTGACTCA
GCCATCTTTCACTCAGACGCGTTCAAACAGGATAGATGGTT[A/G]GACGATACTACTGG
CTACAACAGTGAAATAGTAGTAGATTCTTTGAAGATCTCTGATGCACCAGAAGCAGATTT
TGTCCATGTAACCAACTCCGACAGTC
>v12873_c0s2-481
ATTTCACTGTGAGGTCATACATGCCATCTGGGGTGAAGCAGATTTTACCTTCCTTTTGCA
AAGACATGTTCCGTCTACTAGATTCATTGGACTTCAACAGT[T/C]CTCCTGAAGATGCA
GATACAACAAGGCTCAAGATTGCAAAAAGATGTCTCATTATATTTTGCACACTTGTTACT
CGTCACCGGAAACATGCTGATAAAGA
>v12903_c0s2-1995
TTTCGTCAAGCAACCAGTTTGGCCCCAAATGCATGGAGTTCGATGCTAATCCGTTCTGTC
CTGAGACCTGAGTCACAAAGATTCATTCTTGATGTATTCCT[A/T]GCCTTGGCGAATCA
TTCCTGTTATAAGGTTCCAGAAACGTGCTGGATTTGTATGTCCAGATACCTGAACTACCT
GGACAAGCAATCGAGATAGGTAAAAC
>v12913_c0s3-1401
TACTTGCGGAGCAGCATGCCGAACCCGCCCCCGCTGAAATGGCCGCCCACGCCGATGGTC
GGGCACTCCCCCGCCGGGAACGCCACCTGCGAGTTGTTCTT[T/C]GCGATGGCGTAGTA
CAGCTCGCCGATGGTCGCGCCGGAGCCGACCCAAGCCGTGGACTCGGACTGGTTGAGGCT
CACGGCCCGGAGCTTGGCGAGGTCGA
>v12922_c0s1-404
GTCCACTGTAAATGTCCTTGCAAGTAAAAGTATTTTGGATCCCTGCTCAAGTGGGGCTGG
TACCGTGCTATCACTGCAAAAACATGAGCCTGAATGTTCAA[C/G]TATTATCTCAACAA
TGATAAACACAATACATGGTTCTGAAAATGATGATTACAAGTTATTTAGCCAATTTGATG
TTGTTCAAGATTTCTCAGACCACCAC
>v12970_c0s2-69
TGCGTCTCCTGCAGCTGCAGGCAGTACTCGAGGTTCCACACCACCTCGCCCATGGTCGGC
CGGTCCAC[A/G]CCGTACTCCTCGAGGCACTTCTCGGCGGTCTCGGCGAACTTGCGCAG
CGAGTTCTCGTTCACCTCGCCGGCGATCCTGGCGTCGACGATCTTGTCGAGCT
>v13052_c0s1-316
GGGGGTGGTAACGGCACCTCTGACGCTTTTGTGTTCTTTTTTGAAAATATCGAAGCCTTC
TTGTCGCGAAGGTTTGAGAAAAAACTGGTGTTCTTTTCATC[A/C]GGTGATTTTTTCTC
GTCTTTCGGTGATGTCTTTTTTTCATCCTTTGGTGCACGCTTCCACAAAGGTTGGCGATC
TTTGCCAGTAAAGTTCAGCTTAAGAT
>v13096_c0s3-988
GTAATGATGGTTGCTGTGTGACCTTATCAGTGGTTTATGTTGGAAGCAAGCATGTTTTTT
GATAACTTCTTCTACGCTGGTGACTGTTGGCTGAAGTTATT[T/C]CAGTGCGAGAATTG
AGCTATACTTCAAGTGTATCTCTGCTGTAATCATTAGCATCAGACCCATGCTATGTACGA
AACTGTGTCAACATCATATTATTTCC
>v13108_c0s1-144
GAAGGCAACACGAGCTGTCATAGATCTAGTATTTACAAAGAACAGAACATCCGTACATGG
CTTCCGTCCATCCTTCTACGAAACAACAAGCAATACGTAGT[C/G]TCCAGATCAACAGA
TAGTTCAGTAAATAGTACAAACGCCGTCGCAGGATCTTTTCAGTTTGTGTTCGTTCGCCC
ACGTTGCCAGGGATACGAACAAAGCA
>v13118_c0s1-130
TTTCAAAAAATCATGAAAATATTGACCATAAAATCACATAAAAGTTGTGCATATCACATT
AACACTGGACAAGCTGTAACAAACACAAACCAATATCAATT[C/G]CGACGGTCGCATAA
AGATCAGTTTCATAATTTCATCTCAGAAACTCATGGCATTCCCCATCGGGTTGCCCTTGA
ACCGGCCGATCCTGAAGTGTCGAAGC
>v13153_c0s1-83
TGGAACATAATGAGATATAATTGAACCAATCTTGATTAACTTCAATCACGAATCCCCTGA
TACATTGTACTCCTCAATGGAG[A/G]GAGTAGCGTAAAAGAAAACGCAGACAAAACTTT
TATCCCCATCCCTTACTCAGTCACTGGCCACTAGCTGGAATACAATCTTCCAAACGAAAC
AAAAGGT
>v13234_c0s5-73
TAGACATGCATCGAACCATGCTTTGTGTGCCAATGAACGGTAGGAGTCTCATTCCATACA
GTTAAGTTTTCA[A/C]AAGCTGACATGATAAGTATTTGTCAGTGTTGGCAGCTGTTAAT
CCGAAACAGATATAGATATCTTGAGCTCTTAGCCATTGCCATAAATTTAGTATATCG
>v13246_c0s2-173
CGCTTCCAAGAACACTGCTTTCTCCTCCAAATTTCCAGCTCCCACCTCCCAAATCTCCTC
AAACCCGCAAGAACCCCTCGCCGGAGCCAGCTCTCGCTTCC[C/G]AATGCAGCCAGGAT
CCCCGGCTCCTCCACAACACCCCCTGCAACCCCGGCGCGAAATGCGGCGGCGCCTTGGCG
GGGCGAGCTCCTGCTCCTCCTCCCCG
>v13254_c0s2-436
CAAGTACCTGGACAACAAGTGCCACATATGCTCTGCCAAAACTACCTTCACCCGCTGCTT
TGGGATGGAACATGTCGTTCAGTCAGTCAAGGTTCCTTGCT[C/G]CAACGCCATGTACG
GATGCACCAAGTACGTCACTTACTACCAGAAAGTAGAACATGAGAAGGCGTGCGCTCCTT
GGGTGTGCGCTGCTTGGGGGTGCTTC
>v13256_c0s1-538
GACATGTAGACGTCAATCTTCTCTTTACTTTGAGGGGTGTTTTCAACCGTGCTTGTAACT
TTGTCCACAACCTTTTTCACAATAGTTTTGTGAACCTCTCT[A/G]GTTAAATTGCCCTC
TTTCCATGTAGGTTTAAGTGCTTCCTTGACAAAGTCTGCAAGTGCAAGTTTAAACATCTT
CAGTGCCTTGGACTCCTTGTTCTTCT
>v13287_c0s1-421
CGATGTTCATTTCCGGGTCCCTGCTATCCGCTCTGATGCTGTTCTACTTCTCTTGGCTTG
GTCACATTCAAGTCAGCTGGGATCAGGCGCTTGGTAAACTG[C/G]TTCTTGTTGCGTTG
GCGGCTACTGTGGTGGAGTGTATTCCTGTAAATGATGTTGTAGATGACAACATCTCGGTT
CCTTTGGCCACCATGTGTGTAGCCTT
>v13290_c0s2-740
TCAAGGTCTGCATGGTCTGCACTAGCTGCAGCACATGAAACTCTTGGAAGTCGATAGATG
CCAACATTGTTTAGTAAGTCATAGGTGTTAACATCAGGAAC[A/G]GAAAACCTGCGGAC
AACCTGTATTGCTTCACCAATGATGTACACCTTAAAGAGGATCCCGCCAAACTGATCCAC
CGG
>v13328_c0s2-241
GGCGTGCCTCGGTACTACCGCCACAGCATCACCGTGCTCCAGCGGGCGGTCCGGAGCTGG
AACGGCCACAAGGCCGGCGTCAAGTTCTGCGTCAACTTCGG[T/G]GACATCGTCGACGG
CTTCTGCCCCAAGGACAGGTCGCTGTCCGCCGTGCAGGCCGTGGTGGCGGAGTTCGACCG
GTTCCGCGGCGGCCCGGCGTACCACA
>v13349_c0s2-505
GGGAACCCTCTAGTGCTTCAAAAGGCCTGAAGGAAGATCTAGTCGCAGTTTTGAGCAGAA
TTCAGAATCAACTAAAGGAAGATGGGTTAAGTTGGGCAAAT[A/G]TTCTATATGTTCAC
CTCTACATTTCAAGCATGAAGGAATTTGCATTAGCCAATGAAGTTTATGTCAGCTTCATC
ACTGAAAAGAAATGCCACCTTGGTGT
>v13439_c0s1-608
GAAGAACTCATGCGCGCGTGTGCTTGTGTCTATCTCTCTGGTCCTGAGCCATGGCCAAAT
TCCATCGTCCATGTTCAGATCACTGCTTGATGTGTGTATGC[T/C]CGCCATGGCACCAT
GTATCCTCTTCATCGCGCTTCGGAGCCCCTCATGATCCTCAGCCTCTTGCAGGAGCAGAT
GAACATGTCCCATGGCACGTCGCCGG
>v1344_c0s2-764
CTCTTACCAACAGAGAGCTGGTCCTCAACCTTCAGCCCAGTTGCCACAATGTCACCCAAG
AAAGTCACAGAGAATCCTCCAGTAGTCTTGTTCTTCTTGAT[A/G]CTCTTGAATTTGGT
CTCACCACGAAGAATATACGCAAGCTGCCGCCCAACAGTCTGGATGTCAAAACCAGCAAG
GGACGACGCATCCTCTCCATGCTTTG
>v13462_c0s1-763
ACGGTGTCGAGCAGCTTCTTCACCATCTTGGCATCGCTCAACGTCCCGCCGAGGCTTGCG
AACTTGGCGGCCATGCAGCCGATCTTCCCAGCGTAGACGTC[T/C]AGCTCCTCGCCGTC
CGCCATGATCAGCCGATCGAACTCGCCGCGGAGCGTCGACAGCCGAGCTGCCTTGACGCG
ATCCGCGCCGACGAACCGCGCCTTGA
>v13467_c0s2-1587
TACTGAACCATATGACTTCCACATGCCGTGTTTCATCCTGCTATAACTCGGAAGGCGCAA
TTAAAGATTTTCAGAAAATAAAGGATAAACTTTTATCTGAA[T/C]TGGTTCGTGGTGGA
ATGACCCCATTGTTGCCGAAGATAGAGCATGCTGGTCCCCCGGAAATCCTTCATGTCCAT
TTAGATGGATGCATTGTTGGTTCTAT
>v13503_c0s1-352
TGCGCGTCGTGGAGCAGCCTCCTCTGCATGCACTCCTCGCCGTTGATCCCCTCCTCGCAC
GCTGCCTCCTCCGCCTCGACATCCTCCGTCATCTCCAGGAC[A/C]GCCTCTTCGCCATT
GCCGACCTTGATACCTTCCGCAGGAAGCACTGCTAGCCCGTCTGACGTAGCGCCGGCCGC
CTTGACGTCGATGACGCCCATGTCTT
>v13534_c0s2-479
GCGCTGGGCATGTCCTCGTCCATGCCGGCCGCCCCGCCAGCGCCCTGGTACATCTTGGAG
ATGATGGGGTTGCAGATGGTCTCCAGCTCCTTCATCTTGTC[T/C]TCGAACTCCTCAGC
CTCTGCGAGCTGGTTGCCGTCGAGCCACTTGATGGCATCCTCGATGGCGTCCTCGATCTT
CTTC
>v13539_c0s1-685
GAGAAGTACGCAATTGCAATAAAGAAGTCGGATATGTACTGATACTTCACAAGGAGATCA
TCCGCCTGCCATAGTGGCTCGATGCAATCACATCCATCCAT[A/C]TGTTAACAGCGAAA
AGTGTTACCGGAGAGCTGCAATTCTTGAAACAAGCGCCACCACAGTCCCACCTGAACAAA
GCACTTCAGCCCCTCTCTTTCCTTTG
>v13653_c0s2-1532
AAGATTGATGGCTTCTCTGGAAGAGAGATTACTAAGCTGATGGCCAGTGTGCAGGCTGCT
GTCTACGGCAGTCCTGACTGTATATTGAATCCACAGTTGTT[T/C]AACGAGGTTGTTGG
ATACAAGGTTGCTGAGCATCATCAGCGCATGAAGCTTGCTTCGGAGGCTGCAACTTGAGC
AGTGTTGTAGATTTTATCTGAAAGTC
>v13663_c0s1-87
TGCCAGTAAAATTAGTGGTGTAAGGGATACTCATCAAGAACCTCAAAATCGACATGGTCA
CTTCAACTTATTCTCAGACATCTACA[T/G]TGAATATCTTTTCCCGTGGTCTACATATC
AGAATCGCAAAACAGGCAACGCCATTTGGAATTTCTCTTTGTTTGTATGATTATATGGTA
TGACTAGAGCA
>v13677_c0s1-2140
TTGACATCAAAGTAGTGGCCCTGCTGCTTCAAAATGTAGCTCTCCGACCGCCACTCCCAC
ACCAGCAGCTGCCCGAGTTTGGCACACCCAAAAACCAGCCA[A/G]TTCCCCAAGCTGTT
GAAAATAGCAGTAGTGATCTTCTCCCTTGATATTGACAGCAAGTGGTGGCACACAAAGTC
GGGCATCTGGTACAGCCCGAACACTC
>v13709_c0s3-258
ATACCAAACCCATAAACGTCAGTCTTTTCTGAAGACTGTCCTGTTGAGAGATACTCTGGA
GCAATATGACCAATAGTGCCCCGAACTGCAGTAGTAACATG[T/G]GAATCTTGTCGGTC
AAGTAGTTTTGCCAATCCAAAATCCCCAACCACAGCTTCAAAACTTTCATCAAGCAATAT
GTTTGCTGCTTTGACATCCCTGTGAA
>v1371_c0s1-488
AGCAACGGAATCCTGCTGGGCATGGCGAGCGCGCTGGAGACGCTGTGCGGGCAGTCGTAC
GGGGCGAAGCAGTACCACATGATGGGCATCTACCTGCAGCG[T/C]TCCTGGATCATCCT
CACCGGCTGCGCCATTCTCATGCTCCCCATATTCATATTCACCGAGCCCCTCCTCGTCTT
CATCGGCCAGGACCCGAAGATCTCAG
>v1372_c0s1-376
GAATCCAAGTTCGACGACCTCACCGCGGCGCTCCCCGCCGACGACTGCCGCTACGCCGTC
TACGACCTCGAATTCATCGCCGACGACTCCGTCGGCGACAC[C/G]CCCCGCAGCAAGAT
CTTCTTCATCTCCTGGTCCCCTGAGACGGCGGACATTAAGAGCAAGATGGTGTACGCGAG
CTCCAACGAGGGGTTCAAGCAGGAGC
>v13735_c0s3-991
TTGGCTCTCCGCTGCTGCTGGTGATGATGCTGCCTTGTTGGGCGCCTTTTCCTCGAAAAT
ATGTCAGCCACAGATGATTTCGCTCCTCCCATGAACTTGCC[A/G]ATTGAGGTGAAGAA
CCCCTCTTCAGCTTCTTGCTTCTCGGATTCTTCCTCTGTTGGGATTAGCGGGGGTCGAAG
GGAAGGCTTTAGTGGCTTCTGAATCT
>v13746_c0s1-619
ACCTCAATAAGAGCGGTCATTCCAAGACTTTTGCAGACACGAAGCATGTACTTCATGTCA
AGATCAGGTAGCACGGCAGCAATCAAAAGAATCGCATCGGC[A/G]CCCTTTGATCGTGC
ATAGTATATTTGCCAGGCATCAATGACGAACTCCTTGCACAAAAGAGGGCACTTAACACC
GGAATTGCGAACCGTCTCAAGGTTCT
>v13748_c0s2-1069
CAAGGTGATTACCATGTATAACACAAGCGTGCCTTTTCATTCACCTGTTTTAGCAGCAGG
TCTTTTGTACCATTAAGAGTTATTAGATTGATTTTTGTCAT[T/C]TGCACAGTGAGGTA
GCATTGGTTCTTTCATTTGTGGGGGTGCAAAATTAGTTTGTTCTTCGAGGATCACACACT
TGTAAACTATGAAAAGCAGGAAAGTG
>v13789_c0s1-1022
TAAGCAGCACAGCCCTTCAGTACACGAATCAGAAATCCAAGAAGCTAACCCAATGGCTGA
CATATTCCTGGAAAACCCAACCAAACTGTACTCGAGTAGAA[A/G]CCATTGCGAAGACA
GCGAAACCGAAGATGGCAGCAGCTGGGAGACTACAAGCCACGAAGATTTGCAGGGTTCAA
GCTTTTCTCAGAACGGAAACAGAAGT
>v13816_c0s2-1146
TACGAGTCTGGTGATCTTGAGAGCATCACCGACAAGACTTTAAAAGATGGTTTCAGCACC
GAGGAAGCACATCGGTTTTTGAGAATAGGGCTTCTGTGCAC[A/C]CAGGATACTGCAAA
GATCAGGCCCTCCATGTCGATGGTCGCCAAGATGCTAAAGGGCGAGTGCACCGTCAGCGA
CAAGATCATGAGGCCAGGCCTGATCA
>v13863_c0s2-320
TCGAAGCCCAGGAATCCCAAGGTAATCAAGAGTATCACCCTGAAGTTTTGCATAACCAAC
TTTCCACCAGACAGGCTCAACAAAATGCACTATCCCAAATA[A/G]ATCTAACAGCTCAG
GAACAACAACACCAAGAGCACCAAGCATGGCCCATCGACAGTGTAAGATCTCAAAGTTAA
AGTAGTTTGCGAAAGCAACGGGATCC
>v13871_c0s2-81
GACTGGTCAAAACAGATTTCATAGAATAGTTTATTTACAACTTCACTTCACATAGTAGAA
TATTGCTCTGAGAAAAATGA[A/G]AGACCAAACAACCTGGTCTTTGTTCAAGCAAGTGT
CATCGTCAAGAATTGTAGATCCACAAAACAAATCAAACAACTAATATTCCCATCGAAATG
CAGAG
>v13932_c0s4-300
GGTCGTGGTTGTGGAGAGATGTTGATATGAACACCAGCCGATGCAAGAACTTCCTTTATG
TCAGACTCAACTTCCATAAGAGTTGCCGCTGGACTTGGCCA[A/G]TCAGTACCGTTCAA
CATAACTGGCTTCCATAGGCCACGGGTAATTTCTGCTGAAAAGAAGCTGACAATAGCACC
AATTGAAGCAGGCAAGAAATCCACAA
>v1395_c0s1-97
TCAGCGTCAGCAAAACAAATGTAATCAATTACAACTTTCAACAACGGATCTCTTGGTTCT
GGCATCGATGAAGAACGCAGCGAAATGCGATAAGTA[A/G]TGTGAATTGCAGAATTCAG
TGAATCATCGAATCTTTGAACGCACCTTGCGCTCTATGGCAATCCGTAGAGCATGCCTGT
TTGAGTGCCA
>v13958_c0s2-105
TGCTGCTGCCTTTGATGGTCGTGATCATCCGCCGCCTGGGGTTTCTTCCAGCCAGGTTTC
TTCAGAACATACTCCTGCCTTGCCTGTGTTGCCTGACATAG[A/C]GGTTCGGAGGCGGG
AGATAAGGTTAGGCAAGCGTCCTGTTCAAGAGCTTCCTGATGCTGCTGTTGTTGGTAATT
CTTTCTTCTGCCTTTCCTGTAGTTTT
>v13968_c0s1-550
ACGCGACGGTGAGGACGCCGGCGGGGGAGTGGGTGAAAAGGATGGACGCGCCGGGAGGGA
AGCTCTCGGTCCTGAAGGCCTCCTTGAACTTGTCGACGGCG[A/G]CGGCCTCAGCGTCC
GTGTACTTGCCGACGGCCTTCCAGTACGCGACGCAGTTCTCGGTCACCTTCTCGGAGTAC
TGCGCGCCGGTGAGCGGCAGGATCAT
>v14029_c0s1-649
TGTCTGGAGTCGCAGTGTGGAAGCGGCAAGGGGTTTACAGGAACTTATAGGTGGATGGCT
CCGGAAATGATCAAAGAGAAAAGTCATACAAGAAAAGTTGA[T/C]GTGTACAGCTTCGG
AATTGTCTTGTGGGAGATTTTAACAGCCTTGGTTCCATTTAGCGAGATGACTCCTGAGCA
GGCTGCCATAGCTGTTGCACTGAAGA
>v14044_c0s2-93
ATTAATGCTTTCTCACGATTTGGTGAGGTCAGTAGGTGGCAATTTAATAGGCTTGATGGG
AACTGTTTGATTGATTATAAATCACACAATGC[T/C]GCCGCCTGTGCAAAGTCACAGAT
GCATGGTGCAAGGTTTGGGCTGAAGTCGATTAGTGTTGAATCTAGGACATGCAGTGCAGG
ACCTATTCATGATAAAA
>v14056_c0s9-1541
CCAACAAAATTAGTAGAGCGGTCACGTTGTTCAGCACTTAGATTATAGGATCCCTCAGTC
ACAGATTTGCGTTCAGAATTAGTGTTCACTGGATCATTGTT[A/G]TTGTTGATTATGAT
ACCTATTGCTCGTTGTGCATAACACTTCAGTAATGAAATTGGAGTGTTCGTAGAACCATT
GTAAATGTGCAGCAAGGAAAGCAGCT
>v14091_c0s1-606
ACACTATTTATGCTATGGAAGGTTCCTGTTCCTCTCACAAACTACCCTCACTTCACTTTT
ATAGACAACCAAGCCTCTGAACTCCACTTTGATGAGCATTA[T/C]GCAACTTGGTCAAT
ATCTCAGAGAATTTATAGGAATGGACCAAATAGATGTTCATTCTGGCAACATGCAGTCCC
TTTCCTACAATGCTGGGTACAGTCTT
>v1412_c0s4-115
GGTAGCCAAGCACTGAGAAGGCTATTGGTGGTAATCAGTAGTCCTCTGGTAAAGGGTGAA
TCATGTAAGGCTTCTTGCTCCACCAACTGGCATCGAGCGTG[A/C]TGTGCATGTTGGAT
CCTCCTGTATGAATATATGAACCAAATGGGAGTGGAAGCAGTGGAAGAACTCTAGGAAGG
CGGGCCCAAGGAGATGGTATGGAGAA
>v14192_c0s2-1255
CCCCATGAGATGACTCCTCATCACTTGTACTAAGAGCTCTAGCCACCTCAGCAGCATTTT
TTGAAAATTGTGTTTCAAATACCTCCTCTGCCTCCGCAGCC[T/G]GGTTGGGGTCGGAA
TCTAGATTTTCAGGCTCAGCAAATGACTGGAAGGGTGGAAGAGATCGATCTTCCTTCTTC
TCGAAGAAAGATGTCACAAATGGAAG
>v14252_c0s3-2513
ATTTGCATGAAACAAACAAAGATCTCTTGATCAGAAAGAGTTTTGCTGAATCTTAGCTTG
TCGCCAAAAAACGTGATGTGAGGAACTTCTGATAAATGGAA[T/C]AGAGACATAATGAA
GTCCGCTCCACCATCACTGTCATCAACAACCTCAACACCAGAATTGGGAAAGCCAAGAAC
ATAATGAAGAGAATCTTTAGAAATAT
>v14298_c0s2-613
GCTAATAGCATCTGATAAGAGAGATGCCCACTCTTTCACAACATTCTCATGCAGTGCTTG
CCGGCAGACCGCCAAGGTAATATATCTAGAAATTACAGGCA[T/C]AGAGTTCACTGATT
TTGGAGGTCGATATTTGTTTTTGTCCATAACCACCACAGAAGGCAAGCCCATCTCCATTC
CAGGAGGCACCTCATCAAAACTTTCA
>v14299_c0s1-2160
CTGGAGCGCATTCTCAGTGGCATGCAGGACATTGAGTACCTGAACCTCTACTCTTCGAAG
TACGGCAGGGCGGAAGCCCTGGCTCTCCTCGAGAAGACTGG[T/G]GCGTACCTCGGCCC
AGATCGCTACGCACAGGATCATGGACCAGTTGACGTGATGCGAGGCGAGGTATACCGCAC
TTGCCGCTCTTAAGGGCAGGGCAGGG
>v14312_c0s2-114
TCCGACCTGTTCAAGAAAGCATCCTCCTATCTCGGCTTTGATGCATCGGAGAAGCTGAGC
GAGCTTGAGCCAAAGATTTTATTGCTGGAGCGGGTGATGGG[A/G]GCGGTTGAGGGGAG
TCCTTGCAGGCCTCGTTTGGAGGGACTGTACAGCAAACTTAAATCTGCTTTCTACGAAGC
AGAGGAAATCTTGGATGATGTTGAGT
>v14386_c0s2-645
AGTGCTCATTTCATATACAGATTGTTCGTCGTTTGTCCCGTCTTAGTTTTGGTTGTCACC
CCTTGCCCGTTATTCATTTTGCAATAGCGGTGAGTTGAGCT[T/G]GTTTTAGGTTAGGT
TGCAGTTGCGTAAGGACAGGATCCCACCATTTGTTTTGTTTGTAATCATCGTCAGTCACA
CCGACCCACCCGATTGATGGATCTCA
>v14415_c0s2-239
CAGGATGAAGTTTCGTCAGGTCCTAAGGTCGGAGATCATAGTAATGACATAGAGGGAGCT
ACTGTTCAGCCTAACACAGCAATGTCGCATCTCACTTCTAA[C/G]GATCTTGAAATCGA
CTCAGATTTGATTTTACCCTCAGGGAGAAGGCAGGTTCAAAAGTTGGACTACAAAAAACT
GTATGATGATGCTTATGGGGATGCCC
>v14434_c0s2-1224
CCGTCTTCTTCACGGTGCCCACAACCCTGCTGCTGAAGACTAATGCCTTCAGCTACTTCT
GGTTGTCGTCTGCCTAAGATCATGCTTCTTCTAAGAGATGA[C/G]TGGCTCCTTTTCCA
TCAGGATTTTGCTTGTATTTTGGGTTAAGATCCAAAGTCATTTCCACCTCCAGTGAAACT
ATGCATGAAATGGTCGAGTTCATTGA
>v14435_c0s1-346
AGTAGCTCACCTTTCATGACGATGCCAATCTCAGTGGCACGTGGGTGGATGTGCGGCGGG
TTTGTGCCTCCAGGCGCGAAGTCGACGCGGTTCATAGACAC[A/G]CCTAGCGTGTTGGT
ACCGGGCCACTCTGCCACATCCAGCTCTGTCACGGCCGAGCCGTTCGGGGTAGAGGTGTT
GCCGGCCTTAGCGAGCTTGGAGGAGA
>v14440_c0s2-234
TGTCAACATACACAAGACAACGGTGGACAGCAAAATTTTGGAAGACCTACGGTAGTCACT
AAATCCTCTTGGGTGCACTACAAGATCTGTAGACATAAATA[T/C]CATCCAGTGATATT
AAGTTATCAAATCCAAAATTTAGCACCACCTAAATTCTAACATATACTACAAAGTCATCT
CTTTCCCTCCCTAATCAGACTCCAAT
>v14538_c0s2-306
ACCTGCTGCAACCATCTGTGTTCGTTTGCAGCAAACGCTACCTATGGACCTCAGTATCTA
GCTCAACTGGTGACTGCTTTCTGTCCCTGTTCGCCGCAGAC[A/C]CCATCTTCATCATG
GGCCCAGGACTGCACGCCAGTGGACTTCCAACAGTCAAGCAATTCTAACATATTCTGCTT
GAACAACTACGCCTTAACTTTCTTGA
>v14559_c0s1-2038
GTAACCCAGAGAGGATCACCCATCTGCGCCATCTTGACGAGCTCGTCCATGGCGCTGATA
GCGATCTCCAGGAACACGGATCTGTCGATGTCCACCATGGA[C/G]GCGAGAGCAGCAGA
GCCAGCGGCCCGCGCGGGCGTGATGACCGTGCCCATGGAGCTGGAGGCGCCCCCGGCGTA
GTCGCTCATGCCACCGTGCATCGTAG
>v14565_c0s1-668
GACACAACCTTCGAATGCAGTGCGCCTTTCCGTGTGCGCTTAAGGAGCTCAGTGCCGCGA
ACGAGGAGTTCTTGGCTGCACACGCCCAGGAAGGTGTTCTC[A/C]TCCTCGAGCGAAAG
ATCACTGAGGCTGCTGCCGTTGCTCTCCAGCTTCCGATGCTGCTTTGGCAAATTCTGCTG
CTTCTGATGGTGCCCTCCTCCTCCTC
>v14595_c0s4-194
CTCTTGCGAGAGCAGCGAGGTAAAAGGCTTTAGATTACTACCAAGACCTATCTATCTTAT
AAATATTCTCCTGAACAGTTTCTTCAGTCAGATTACATCGC[A/G]GGAGGCTTTTGTAT
ATTTTATGGCCACGCTGAGCCATCTCAGACCTCCAGCAAATGAGCTTTGTCATTCACAAT
TGCGTCCGATCCTTCCCACAGCTCCC
>v14619_c0s2-1054
AGCGGCTTCATGTACACCATGACGTCCTCCTTGAAAACGCACGCGGAGGGCGGGTACGAG
GTAGCGAAAACCGCCTCCGAGTGCGGCGAGAAGAGCTCGAT[T/C]TTGTCTTCTAGATG
GAGTTTCTTGAGACCGTTGTACACATTCTTGATCGCCCCGACGAGCGGCTCGGCCAGGCT
CGGGTCCCCTCCCAGCACCTCGTTCC
>v14621_c0s1-99
GCCGATTTTGGACCCCCCACACCCAACACTTCCAAAGAAGCAGAGCAGCCCAAGAAACAG
AGCGCCGAGCGAAGGACTCTCTCCGTCGACTCCGCCAT[T/C]GAATCCATGGCTGGCTG
CTGCGTCTTCCTCCGGTGGCCGTCCACCTCTTCTGCCTCCCGCCTCGGGTACCACGCCAT
CGACGACGAGGCCGGCCCGCCCC
>v14642_c0s2-255
AATTCGTCTCTTGGAGGGCCTAATTACAAACAAAGACTGTTAGCTTCAGAGTTTCAGAGC
AGCTATAGCTTCACTTCCGCCACTTGCGCCATGTACTGCTG[T/C]CGTGGTTCCATCTT
CTTCCTATGTACATATTGTCAATACTGTATTCGTTCGGCGACGATCTTCGTCGGCTAGAA
CTCCATTTTCATCTGTCCTGCTTGCA
>v14669_c0s4-171
GCGCTAGGCCGGCGCGACGCGCTCGCCCCGGCGGTGCCAGACATCACCAACACACTCCCG
GCGCCCTTCTTCACCGTGCCCCAGCTCATCAAGTCCTTCGG[T/C]GACCGCGGTCTCAA
CGTGACCGACCTCGTCGCGCTCTCCGGCGCGCACTCCTTCGGCGTCGCCCACTGCCCCGC
TTTCGAGGACCGCTTCAAGCCGAGCA
>v14680_c0s1-780
TCTTGGATTGGATCAAGCGTACCCTTTCTAAGAGTTCTTAGTCTCCCATCCAACAAATTC
ACCGGTGTCATTCCATCCGAGTTGTCTCAACTTTCTAATCT[C/G]CAAGTGCTTGACGT
GTCCAAAAACAGACTTACCGGATTCATACCGGACACATTCAGCAACTTATCATCCATGAA
GCAGCCAAACAAAATAGTTTCGAGAT
>v14808_c0s2-900
CCTACAACTACAACCACTTCAAGATGTGCATGTCGGGGGAGATGCAGCTGTGCGACATGG
ACGCACGGTTCATCAGCTGGGACGGCGTCCACCTCACCGAG[T/G]TTGCCAACTCTATC
GTCGCATCCAAGCTGCTCACCGGCGACTACTCCAAGCCCAGGATCAAGATCGCAAGCCTT
GTCAACTCCACCACACCTCACGATGG
>v14830_c0s1-2718
TAGTTGTGACTTCTGAGCCGGCATCTAGGCAGCTTTCTAGCCCATCTGCGACCAACAGTT
TTGATACCGCCTTCTCGAATCTTTCAAGGAAATCAACCTGA[A/C]TGCTGTTACCGCAG
CGCGAGGTAATATCGCTCCAGTCATCACTATTTGAGAAAGCTCTGAATTTCCTACTCATG
CTTCCTCGAGAGACTAGGTCGGATAG
>v14848_c0s2-1023
GAGAGCATTGACTTCCTGGCATCCTTATTTAGTCATAGCAGGCGAGTCGCAAGTGGAGAC
TCACACAGCAGGGCTCACAGAAGGCACAGGGAGAGACCTAG[A/G]CGTAATTTCTCAAC
TAATGCAGTTGGTTCTTCTGATATTCAGCAAGAATCAGTTAGCACTCAAAGGGTACAGCG
AATTGGTGCTGCTCGAGCCCCTGGGA
>v14886_c0s2-524
AAGCCCCTGCCGAGGATTGTCGATCCCTTGCCTCAAATCAAAACGTTTGGTTTGGAGACC
ATGCTGAGCCAGCTCCACAACCTGTTTGAGAAGGGTGAATC[C/G]AACATAATTGGTGT
GTGGGGCCAAGGAGGTGTTGGTAAGACCACACTCCTCCACGTCTTCAATAATCATCTTGA
CAAAAAGATCCATGACTATCAGGTAT
>v14961_c0s2-1100
GTCGCATGGGCCAGACACTGGTGTGGTGCTCAATGTTCTATCACCTTCCAACAAATTTGC
ACTAGCAGATTGTTCCGGGGGATTAACTCCTGCAACTTCTG[C/G]CACAACATTAACTT
GCTCAGTTGACTGTGTAGTCAAAACAGAAGATGGTGCCGGGGCACTACAATTTGGAAGTT
CTGGGTGTTGAGCACTACCAGGCTGT
>v15039_c0s4-699
GGACAGCTAGTGAAAACCTCCTCCACCCCTTCTTCCTCATATCCCTCCTTCTCTCTTTCC
CCTCTTGCCTGGCTGAAGCAAAGAGCATACAAAGGATCAAC[A/T]GGGAGTATACTTCT
CACCATGGCCTGCCGAAGGGGAAGGGGAAGGGCATGGGGTAGGCCCCATAGTGAGCTGGC
CTAGGAGAAGCTGCAACGCCTGGTTG
>v1509_c0s1-191
CAACTATGAATTTGATTCCACAAGAAAGTCCCTCATGTACTTAACAATTCGAATCCATAT
ACAAATCACAACATGTACCTGGTTAAATTACAAAAGTCACT[C/G]TATTGCTTGAAGGA
GTCTGGTAATATATGTCACAACCAACTTAGTGAGTTTCTTAGTATTCGGAAAAGATACTG
AAATCCTGACGATTGCCCATGTGTGT
>v15106_c0s2-147
TCCATGAACAATAATACATAGCAGTTGGTTACAACAGATCGCTCAAATCTTCCTGGCGAT
TTTGCCAAGACACGAGATATCATTGCTCCGTCCTTGATCTG[C/G]CTAAACTACCAATC
CACCTACCATTTCCCAATGGGGCGGCGTCCCGAGATAAAATAGATTTGAGAATTTACAGC
ATCCAAGGGGGCAGGTCGTGTCTGGG
>v15119_c0s3-73
GAGACACTCCCGGAATATATGGGATGTATAAATCCAGGGTGTTTGGAGCTACACTGCAGC
CTAGCGTTGCTC[T/C]ATTCCATAGCCACGGGACCATCTGGCCCTGAATGGGACAAGTT
CAGGCATGTTGAGCGTGTCAAGGCATACACACGCGAAGGAGATACGGTAAAGAAATG
>v15230_c0s2-1029
AGCAGGTGAACTAAATACATCATTAGCGGAGGAAACACAGGCAACTTTCACGTGGAGTGG
AACTATGAGCAAAAAGAAGGGCCAGAAGTGGGGGATGAACA[A/G]CTCAAATAAGAGAA
TCGCTGATATTGGCAATTTTGGGGAAATATTTGGAAGTAATACTGAAGATAAGCACCTTA
TGGTAAATAGTAAGGATGAGGAAAAT
>v15234_c0s3-442
AAAATGCAGAGTTCTATATTAAAAGATGGCCAGAATTGGATGGCATGCGGTTTGGGGATG
TGTTAATCTCATTCCCTGATGCTGTGCCCTGTGGAGTGAAG[C/G]TTGCATCAAAAGGT
GGAAAGATATTAATGAACCCTGCTGATGATTATGTTTTAAGAGAAGGTGATGAGGTCCTT
GTTATAGCAGAAGATGATGATACTTA
>v15255_c0s1-887
ACATTGTGGGCAGACGAACCATTGCTGACTGCAGCCTGCCTTTTCCTCTGTAAGATGAGG
CTGAGAGGCTTTGGGCCTTCGAAATCAAGAGATGCTCCAGG[T/C]TCAACGCTTCCGTT
TGCCTTCCTAGACTCTGGACCAAAGTCTCTGCGGGTGGCAAAGTTGAGTGAATCTGTTAC
ATTCCTTCTCAAATGCTGGCCTTCTG
>v15265_c0s6-476
CTCCGCAACAGCACGCCTGTTTGTCCTGCTGTGCATCACCAAGCTTTGGAGTGCACAAAT
AGCAACCATTGTCATATCTTCTGTAGGCTGGTCCTCAAGTA[T/G]GCTTACAAGAGCAC
GGCAGGCAGATACAGAGTCACTTGCTCTTGCAAGTGCTTCATGCTGGAAAATGTCACCTA
ATGCAAGAGTCACCAAAAACTTAGCT
>v15315_c0s3-250
TTACAAGTAGCCCAAGAAGGTGTGGTCATCATGCAGTCATATTTGACTCCGTTCTTGCCT
AACACTGCCATGGCAAAGAAGGAAATGCATTCCTTGCTCGG[A/C]AATTGCGCACATGT
ATTTGGCATGTCATTAGAGAATACAATTCAGGGCTACCAAGTCACCACAAATATGGGGCA
TCTACCTGCCTTGATCATAAAGCGCT
>v15321_c0s1-176
TTGTCCTCGCGGGGTAAACATGAAGGCTCTGCTCCAGAACTGCCATCATGAGGTTGGCGA
TCAGGTTCATATGCACTTTCAGATCTTACTTCTGTCTTGTC[A/C]TGGTGGGGTGGATC
CGATGCTTCTACATTACACCCATCTACTTCCATCTCAGGCTGCTCAGGAACTGCCAGTTT
GTTAGATGCAACACCAGAACTGCAAT
>v15325_c0s4-316
ATATTAATGAACAGAGGGAGTAGGTAACAGTGAAACAGAGATACTGTTTCGGCGTTAATA
TAGCACATTCACACTAAAAAGTTTAAACTGTCAAATTGTTT[A/C]TTTATTTCTGTATG
CATCTTATCTACACCCCAATTTTCAAAATAGAAGTATTTTCCTCTTTCCCAGTTTCAAAT
TATATATGATAGCCCCGGTGATAATG
>v15336_c0s9-901
TAGCTGTTGGTTCCGATGGTGTCAGCCAAAAATTTACTCAAACAAATTCGCCAACTTATA
GCACCATATTATTTTCAAGTGAAAAGCATGATGGTTTATCG[A/G]TTGATTGTTGTCAT
GATGCATGCCAAGAGAAAGTGGTCAGTATCAGTAGTCTGGAGACTGTGGAGAGTTCCTAT
GATGTGTCCAGTATTTTGACTGATAA
>v15346_c0s1-856
CACCCTTTCCTCATCCCCCAACTGTACCAACCAAATGAGTTGAAAGAAAGTTGGAATGTG
AAACCAGCTTCGCACTTAACCATTCCATGTACAAAATGGTC[A/G]CATGTGACTGATTT
ACCGGAAGCACCTCTCTGTGAGTACGGTTGTCGCCTCCTCAACCAGGATGTGTGTATCCA
CTGTTGGTACTCGTAGGCTTGGATAT
>v15423_c0s1-1501
AAGCATCAAGGTCATCCCCAAGATCTGCATCATGTTTCTGAGCCAGCTTATTCTTCTCTT
CTTCAAGCAACTTCTTTTTACCTTCAATATCATTGGTGATG[A/T]TATCTTTTTTCTCA
AGAAGACTATCAGCAGTCTCAACTGATTGTTGTCCATTGGATTGCTCATTAGATGATTTT
TTCTTTGTCCGGTCAAAAAAATCATC
>v15432_c0s2-264
TCAAGAGGCCTAGATGAACAGGCCAGTCGGCCTCTAGATCCAGTTGTTGGTCGTTATGGT
AGACCACAACAGTTCTCGACAGGCATTCAGGAGAGGGTGGT[T/C]TCTGAAGCTGACAT
TCCAAAACCTCAGTCTGGAAAAATGAGACGAAGGAGTGTGCGAGATTTGCATGATACGAC
ATTGCCTTCCAAGCATGTTTCTCAGC
>v15455_c0s2-1177
TCTGGGTCCATGTACGCGAAGGTGCCCCTCGGGGTGGTCGTCCGGTACAGCTTGGTGGTG
TTGGCGGAGTTGTTGGACTGTATCAGGAGCCGGCAGATGCC[A/G]AAGTCCCCCAGCTT
GCTAACGAGGTTGGCGTCCAGGAGGATGTTGGCCGGCTTCAGGTCCCGGTGGATG
>v15493_c0s1-276
GCCTGCGGCGGTGCGGCAAGAGCTGCCGTCTGCGGTGGCTGAACTACCTCCGGCCCAACA
TCAAGCGGGGAAACATCGGCGACGATGAGGAGGAGCTCATC[A/G]TCAGGCTCCACGGC
CTCCTCGGCAACAGGTGGTCCCTCATCGCTGGCAGGCTCCCCGGCCGAACAGACAACGAA
ATCAAGAACTACTGGAACAGCACCCT
>v15507_c0s2-590
CTCCCTGGTGCAAGCTCCAGGAAGGCTTGCCACTGCGAGATCAGGCTCCGAGGCTTCCCG
GTTCAGACAGCTCCGGTGCCTCTGATAAATTCTTCAGAGTT[C/G]AACCTCGACCCGCA
CACGAACGTCGCTGTCTTCTCACTGGACGAGCCCGGTCTCAAGGCCCTGTCGACGCCGGG
CTGCTTCCGAGCCCCGGAGCCGCCGT
>v15565_c0s3-757
AGGTGCATCCCATCTGTAGTTGTTTTTAACCCTGTAACAGCACCATAGTGAGCTGTTGTA
CGATTTTGACTGGATGACATACCAGGATGTACTCTCTGTTG[T/C]GTATGTCCACGTAT
CAGAGTTTGACTTTTGTGTAGTGCTTTCGAATGCTTCTTACGACTGCCTGTCCTCTGCTG
AACTGAGTTACTCTTTGAAGAAGGTG
>v15711_c0s13-232
ACATTAAGAATATCAGAATGCAACTCAACACTTGGGGCATAAAAATGACGCAATTTTGCA
AGGTTGCTCATGTCTTTGGGCAAATCACAACAACCATACCA[A/C]TGTCCTAGATCCAG
AATCCTCAAATGATAAAATCTAGAAATGGCAAGTGGTAAATGCATATCCCTCCCATATTT
TGTCCCCAGACATAGGTATCGTAGGT
>v15720_c0s3-932
GTGATAATGTTGGGAAGCAAACCCTGTTCCTTCATCTCTGACATCATTGTTTCCACCCTT
GCCCACTGCTCTTGTTCACCAAGCAAATTGATCATGATGTT[A/G]TACGTGGTCGTGCT
TGGTGGGCAGTTGCTTTCACGCATCTCGTTAAACAGCTCCATGGCACGATCATGCCGCCC
TCCCTTACAATGTGCATCGATAAGTG
>v15727_c0s4-972
CTCAAGAGCCTCGTCATGCCAGCAGAAGTGGACACTGTAGTGGTAGCACCAAGACACTGT
TAAGTTCTAGAAATGAACGTGGACACAATCAATGTGAAACG[T/G]CAGAATTTTGCAGC
TCTAGTGACGGAGTTGATGATAGTTGGCTAGAGAATTCCAACTGCAGTAGTGACTTTTCT
TCTGAAAATGGTGTTGGTGTGTGCAA
>v15779_c0s5-564
ATGAAACACCGTTGAAGCAGAGGGTGTGAATAATCCACATAGTTGTCCCAAAAGCCCTTG
TACTTCTCCATCCCAATTTTCAGCCATGGCTTCATATTTCC[A/G]TTGTAATGCAATAC
TGCACCTTCCTTAATAGTAGCAGGATCAACGGTTGTATAGCCTAACCCCAACACGTGCCA
TTTCGGGTCCAATGCTTCAACCAAGC
>v15874_c0s5-520
GGATCCCTGAAAAGGATCTTCACGTCCTGCTAGGATGCTACCATGTAAAAATTAATATGC
TAAGCCCTGCCCTTTAACCATACTTATGGGTCTTCATTATC[A/G]ACCACTAAGAAACT
GATGCACATATTAGTTGAGCATGTATACTAAGGATTTTCTCTTCTTTTTTCATAGATTTT
AAAAGGTATAGGTTAGCCTTGCATGA
>v15912_c0s2-167
CATAGCACCATAATATACAAGGGAAAAGAGTTACATGTTTCTCTCCCCATCCTCTCCCCT
TCTATTTTGTTAGATCAAAAGTTACTGAACCCCATCCATTC[A/T]GTTCTCCACCAAGC
TCTACATGTTACATTCTTGACCAGCAGCAAGACCTTCTCTCACAAACGTTACACCATCGA
TGCAACTCTACACGGTTGCCCTTGAC
>v15942_c0s4-544
GGGTCTCCTTTCTGAGCAAGATCGATGAGCAAAGCCTGCGCGATCCCGCCGTACCGCTCT
CTCTGGGCTTCGATCCGGAAGATCCTCTCCAGTATCCATAG[C/G]GCCTTGTCCTGGGA
AGTCAGCTCGCCTGCTTCCGCTACTCTAAGCAGAGCGTGAACACCCGATGCCTTCGCAAT
AACATTGCTCCCGTTCTCCCAAATCT
>v15982_c0s4-974
CCAGCTTCAGACACACGAGGAGCTGAACTTGCTGTGTGAGAATTGGAGTCAGGAATGCTG
TTTGGGGGGAAGTTCTGACTTGCTGGTTCTTGCCCAGTTGT[T/C]GGGCGGTTGCGATG
GAGATATCGCCAGTAAAGAAGAGGAAGAGTAGCAATACAACCTACTGTATAACCAATGAC
CCACTCAAATAACGGAGCATGTGGAT
>v16000_c0s1-261
TGGGGACGGGCTTCTCCTACGCGCGGGAGGAACAGGGGCTAAACGTCAGCCTTACCGGCA
CCGGAAGGCAGCTCCGGATATTCCTCCAGAAGTGGCTGGCC[C/G]AACACCCTGAGTTC
GCCTCCAATCCTCTCTACATCGGCGGCGACTCCTACTCCGGCTACACCGTCCCGGTCACC
GCGCTCGAGATCGCCAACCATCCTGA
>v16012_c0s1-859
CTTGCTAGGCCAAAATCTGAGATCTTCGGGTTCATGTCATTGTCAAGAAGAATGTTGCCA
GCCTTGAGATCACGATGTATAATCTTTATCTGGGAGTCCTC[A/G]TGAAGGTATAAAAG
ACCTCGTGCCGTTCCATAGATTATACGATATCTTGTATCCCAGGGCAACAACAAACGCTT
CTCAATTTCAGGTGCAAAAAGAAAGG
>v16073_c0s4-548
TTTAACAACTGTATTTGCTGGGCAGGGTCGTCAGAGATAGCTCTCCAAGAAACCTCAAAA
TCATAAGCTGTCTTTGGTGTCTTCACACTTTTTACAGTGCT[C/G]GACATATACCGTGA
AGCAGCGCGTGATGCAAGATCTTGTACTGATATTTCTGGTGCAGGCTTCTGTTTAGCATC
TCGAGATTGCAGCATATTATTGTCTT
>v16105_c0s2-436
CGGACGGGCATTCTTTCTGTTTTTCTTTGCCGACACCATTCTGCGGCCTCATGGACGGTG
CTTCTTCCTCTCTAGCAAAGGATGCTTGTTCCGTATCTCTG[T/G]TACTGTCCGTGTAC
CCATGCGATGGAAAGTATGAAACAGCAACCGATGTGACACTGGCAGCATCCTCCTTGTTA
CCCAGGATAATCTTTTCTTCAGAAGT
>v16110_c0s2-389
AACAAGTCACTGCCTGATCTCCTGCGCGACTACAACCTCCCTCCGGGCCTCTTCCCTAAG
AATATCATCTGTTACGAATATGATCAGACAAGCTCCAGGCT[A/C]GTGGTACACCTAGC
GAAGCCCTGCGAGGTGAGCTTCAAGGATTCCTCCATGATACGGTACTCTACTCGCGTCAA
GGCAACTCTATCCCGTGGCAAGCTTT
>v16115_c0s2-155
CCATTGATAATCCAGTAAACCGTACTAGAGCAATCAGCCATCCAAAAAGAAAAAATACAA
GTAGCTTCCATGGGATGTATTGGCTTTATCAGATCACAAAA[T/C]CTAATCCTGCGCCC
TACCTATCCTCAAGCTAAAATAATAGGTCAGCAAATTACAATCTTACACTCCATTGTAAG
TTTTGAAGGAGGTGGTTGACGCTAGC
>v16125_c0s2-641
GTTGTTTTTGCTGATGGGCGAAGGGCGGTATAGATGGAGAAGCAGACCAGATGATCCCTC
CAAGTGTTACAATGTCAGATTGCATCTTCAGAAGCACCGCC[T/C]GAGCACCCAAGAAG
AAACAACCATGCAAATTATCTTATAGGGAAGGAGTCCTCACTTAGAGTATTCGTTAGTTA
AGTCGTAATATCAATTGGTTGGTC
>v16181_c0s2-1512
GTGAATGGTGTTGAGGTTGAGAACTTGAAGCATCTGTGCAGTATCGTGGAGGGATGCACT
GAAGAAAACTTGAGATTTGATTTGGATGATGAGCGGGTCAT[T/C]GTTCTAAAATTTCA
GAACGCGAAGCTTGCCACATCTCGGATCCTGAAGCGGCACAGGATTCCATCAGCCATGTC
GAATGACCTTTTCGTTGAACAAGGAA
>v16315_c0s1-1265
ACGTTGCCTATCAGAAGATGGAGAGCGTGTTCCCCCTGTTCGTGTCGGAGGTTAAGAGCA
GGGGCTGGTACACGGGCCAGTTCTTGGATGGAAACCACAGC[A/C]GAATCGCGTACGCG
AAATCGGAATAGCCGCTGCCCGTGCCGGAAGAAGAGCGCGATCTTACTAGAGTTTTCAGA
GTCGCGGAAGATCAAGTTTTGTTTCA
>v16355_c0s2-1632
AACTGTGATGACCTTATTGCCAAGAGCATTGCTCTCAAGTGTGGCTCAGTTCCAGGACCA
AAGCCGGCACTCAGCATCAGCGCTGCGGTGTTTCCATTCTC[A/G]GCACAAGAGGTTGT
TACAACCTCAAAGGCAACATCACTATCTGACAAAATCTTGTTGAGATTACAAAGCATGGA
CTCCTGCATCTGTGAAAAGATATCAT
>v16363_c0s2-497
TTTGAGCACTCCATGTCTACGTAGTCTATGCTCGCTGATGAATCCTTCGGCTGCAGTCAA
ACAGTTATTGGTTGAACTTTCTACGAACTGGATTTGCCTTG[A/G]CTCTAGTCTGTGCA
TACTTGGACTTCCTTTAATCTCTGTAACTGCACTGCTGAAACATTCATTTGATACTTGCG
AGACTAGTTCTGATATTTTCATTTTT
>v16406_c0s2-102
AAATCACAGAAGTACAGAATGTAAGAACTGTTCTCACATTCTCAGTTAACAACAAGCAAA
TTCCATATGTTGAGATAAACAAATACATTCTCACATTCTCG[A/G]TGAACAGCAACCAA
ATCTGGCAATTTAGTTTTGTATTTCCACCAAAAAGTAAATTTTGTATACAACCGAGTATC
TCACTGTCATGTCTGGATCTACTTTG
>v16443_c0s1-634
GACACGGGCAACGTCGTCGCAGAGGGCAGGCACTCCCTCTTCGGCAACATGAAGAAAACA
CCGCCCAAGCCGGCCACTGCTCACAGGAGCAACTTGTGATT[T/C]ACTCCTTAGTCCTA
CTCTGTTAATGTCTCTGTATGAGTGTATTTATATACTGCTACCACGTATCTACTATACTA
TAGTCCGCAATAAAAGCAAACAAGGA
>v16562_c0s1-357
CCGTTCTTCTGGAGCTCCTTTTCAATATCAACCATGTCACGTGGCAACTCAATCCCCCGA
AACAGCTCCTTCAGGTCATCATCAATCTTGATTTTTGCTTT[T/C]GGATCATTGGGGTA
AACCATGTCCTCCTGTGAATCCATGTTTGATAACAGCCAAACTTCCCCTGCTGCCTTCAA
AGCCTGCAAATCTTCTAGTACAGTTG
>v16577_c0s2-183
TCCTTCTGTGAAGCTATGAGGCAACCTTTCATTAAGTGTCTTTCCAGCTTATCTCATGAC
CTTCTCTATTTCTTCTGTGAAGCTATGAGGCAAAGTCAGGA[T/G]AGTTCAAGAGTTTT
CTCTGTTTGTACTCCATGTTACTTCCCAGCATGATTCCCACAATAGTTGGCATAGGATGG
TTTTGAAAAGTTATCTTAGATTGTTT
>v16729_c0s1-223
ACAATTCTCGCAATGTTAATGCGCTTAGACTAGTTGTCAGGTGTTTAATGCTGACATGGG
AATACGTTGCATTATATTTCTCCTAAGGACAGACCAAGTTG[T/C]GATTTATTTATGCC
AGGCATGTTATACTCGCTAGCTAGTTCACAAATATCTAAGTTTGAACCAGCAGATTTGAT
AACTGAAACCCAGTTATACAGTTCAG
>v16793_c0s5-377
GACGACTTCATGCTAAGTGTCGATGACAAGGACGCTAAGCCAGACGGCTTCATCGAGAAG
ATGAAGCACTCGCTAGGGAAGTTGGGCAAGATGAAGGCTCG[T/C]CGTCGAATTGGTAA
CCAGATCCATGATTTGAAGAAACAGATCACTGACGTGGCCTGCAGGAATCAAAGGTACAA
GACTCATCAAGCCTATGCCAGCACCA
>v16796_c0s2-2916
TTATGAAAGTCATGGCCACATGTCCTCAAAGGGGGCATGATACATTATCTCCGGAGGTAA
TCTCGCAAATGTTAAACGATAAGCTCTCCGAGCAAGACACC[T/G]CATCTGGTGGTTGT
AGCGATAAGTTCAAGGAGTTATTAACAAAGTTTCTTGGCGATCGTATCAAAATGCTGAGA
AGCACACGGAGAGCACTTCACCTAGA
>v16811_c0s4-230
GCTCATCTCATCTCCGTACATAAAATGTTACAGCTGTAGACAATTAAACTACCCCACATG
CATTCCACCTCCCATAAAATAAGTATTGGTTTCCACATTGG[A/G]TCTCTTATTTGAGT
CCATCACCTGATCTCTCATATTGAGAAGTTGTTTGGGATTGTAAACTGCTGGGTGCTGAT
GCATTTGCATGAAATCTGTTGCAGTC
>v16831_c0s1-1504
AACCCACTGTAAATGGCCTTATATAAAGAAAATGAGAAGCGAATAGCTCTAGCCAATGGG
AAGTAGCAGCAGTGAGGTCCTTTATGTTTCCCATCATGATG[A/T]GAAGCAGATTCTTC
AACCCATCACGAGTTTTTTGGTGACCGCACTGAATCCAAAATGCACTGCACTCCAGTTTA
CTTACTTGACCTCGCCATTTTTCCCA
>v16884_c0s4-653
AGATAACCTGCAGTTCCTCTGAATGTTGTCAGAATTCGGCTAAAATCCCTTCCCACAAAA
GCTGCCAACCCAAAGTCTGCAACCTTAGGAACAAATGATGC[A/G]TCCACAAGTATGTT
TTCTGGCTTAACATCACAGTGTATAATGCATTCGTGGCAACTCTGATGCAAGTAGGATAA
CCCTCTGGCAACTCCTAGGATTATCT
>v1690_c0s3-888
TTTGTCTTCATCTCTACTCTTCTGAGTGCACCTTTCACTTCCGTTTGAATGCTTGAATCA
ACTGAAGGTGTCACAGCCTCTGACACTGACAAATCTTTAAC[A/G]CTAGTAAGAAAATG
ACTTTCCCAGGGAGCCAACAGTAAGAGGCCCTGCCCTTCCTTGCCTTTCCGTCCTGTCCT
ACCAATTCTGTGTATATACTGTTCTC
>v16976_c0s2-457
TGCCAATCCAGCCAGCTTTTATATAGAAGAACATTGTGACGGATATTACAAGGGCATTGA
AGAGGATCACTGTTATCCATGGCATCCCAGCAACAAAATAA[T/C]GGATCATCGCTAAC
CATATCAATGCTAGAAAAAGTGGGAGTAACCCCCCGCAAACGATTAACACAGGCCAGGAT
TTCCTAATATCTGCAACATATCTCTT
>v17048_c0s9-693
GCCTTCGAGTCTCGATATTCCCGAATTCCTTCGATGAGAACATTAGCTACATGGTCGCGC
CAGTTCATATCCTTGATGAGGTCAACGTTGCTCATTACGGG[A/T]GAGTAGCCAAGGTT
AATAAAGTGGCCACTAGATGGAGCAAAGTAAATACAGAGCACGTACAACATAAAGGATCT
TTTAAATTGTACTGGGTCATGAGTAG
>v17074_c0s3-508
ATTCATCATGCATCACTGAGGGAGAGAAAAATACTGCAACCATTCTCAACCTGCAGAATG
ATGCTCTGGTTGCTGAGTTGTTCGGTACTGAGATTTGTCAA[T/C]AGATAGACATTTCT
ATAAGATGGATACTGATACACCATATGCCTGTAATACCCTTCATAGTTATTATGCTCATG
TTCACATGTAATCCCATGTTTCCTTT
>v17096_c0s1-281
TGACATACATTCTAGTTACTCTACGTACACGCGTTTGAATTAGCTGATAATACTGGATTA
GTAAGTAAAACGAATTAATAAACTACTAAATTATATGGCAT[A/C]TGAACCTGGGCCCA
GGTCACCTTGAGTTGTACCCGGCGTGGCCGTAGCCCAGGCTGAGGTTTGACCCGCTGCAG
GCTTCGGCCCGGAAGGGGTGGTGGAC
>v17111_c0s4-358
TGGAACCGTTACCAACTGTACAACGGGTAAGAATGCCTTTTGATCTTACTACCAGTCGCT
TAGTAACGCAGAGAAGCTCTAATTACCAGTTGGGATACACA[T/G]GCAGGACTGTCTCC
AAGACTCCACCACCCTTTGGGTAAACTGATCATCCTGCGTAAGCTCACAATAGATCCATA
ATTTGGCTATCAGTAGGTCTAGTGCG
>v17117_c0s3-671
GACAGCACGAACGCCGTGGCCGAGCTGTTCGACGTGCACCTGGGCGCCGCGCCGTCGCCA
TCGCCCGAGGGGTGAGGCTTCAGTGACCACTCCTTGACGTG[C/G]GACAGCGCGTACGC
GTCGTGCTTCCGGCAGTAGGGCCGGGTCTTCCACTCCTGCTCCAGCGTGTCCACGTAGAT
GGTCTGGCTCCTCCCCAGCAGGCGCA
>v17187_c0s2-220
AGAGGCTACTTGTTCCATTTTCATCTCAATAGGGTCATTTACCCCCCCAAAAAATTCACT
GCCGCTGTATTTTGCTGTCAAATATGTCTGTCACGGTTCAT[A/G]TATTTATTCAGCTT
GAAAGTGCAAGAAGCATTTATCTGCTTCTACCTCAATGGTGTATCACAGGTTGGCCATCT
GTTTGTTAGACTAGTATACCTTTTCT
>v1719_c0s1-750
GAGTCTTCTCCTACATCTCTGAGTATGTTCGTCAGCTGGTTAGCAATGCCAAGAGCTAGT
GCGGCATTGTACACGCTCTCGGCTGAGGCCTTTGAGTCCGG[C/G]GCAATGCCCATCAC
CGGAACCGTCATGAGACCAACAGTACCAGCGACGTAGTAGCAGTAGAGGTAAAGCTCGTC
GAAGGTCCTGTACCTCGATTTCCACA
>v17193_c0s3-111
CGTCTTGGACAGGGATGACCGCGCCGAGAGACTCATCGTCTGGGACCCCGTCGGCCGCCG
CCAGTGGGAGTTTCCACCTCCGGAGTTCGCCGACGACATCG[T/C]CTACGACAACGCCG
TGGTGCTTTGCGCCGACGACCACCTCGGCTTCACCGTCGTCTACGTGGGCACCGATGGCG
GCCCCGGGACCCCCTACGCCTCCGTC
>v17205_c0s2-1071
ATAGCTTCTAGTGTCTTCAGATCGACGTCTGATCTCCCTGCTGCGTCGCGAACATAGAAA
GTGTTGATCGCTTTGTTCTCCCTAGTTGACACTTCCGCTCT[A/C]GTGACTGTCAAGCC
ATTCTCGCGGAAGATCCGTGTTACATCTGATAACAGTCCCACTCTATCGCCTGTTGACAG
TTCTAACTGCAGGCCCTCGGATACTC
>v17227_c0s2-244
TCTGGAGTTTTCTCCTGTTGTGAGCGCTTAATATCAGCACCATGAGCATGAAACTTCTCC
AATTCCTCCTCAAGCTCTGGAATTCCTTCCTTCTCGCGAAG[C/G]AGCCTAATATCATC
AGCATTTTCAAAATCATGGCCAGATTCCTTCTCATCATGAAATGATAACTGGCTATCAAC
AGGTTGAAAAAGGCCAAAGTAGTCCC
>v17243_c0s1-321
GATATGGTAGGATGCCAAAGACTAACGATGGTAACCATCACTGCACAATTCCAATGCTCC
CCTGTTGTTCACCAAAGTTGGGAAAGGTCGGTCCTAATTGT[T/C]GTCGTTGAACGGAA
AATTTCTGGCAGCTGCATCAAAGACAGATCTAAGAATATTATGACGAAATGATTATATGT
ATAAATAAGCTGATGCTCGTCAACAG
>v17247_c0s3-326
TCTCGCATGCTGAAGCCAGCAGAAGAATTGGCTGCCGCTAGTGACGATGCAGAATCTACA
AAGACCTTCACTACTGACAATGCAAACTAAGTTAGTCGACT[A/G]AATATGGTCCTCCA
TGAAACTGTCTAACTGTTGTAGCTTTTAATTTGTCGCATTTATGGAACCAGTGTTGTTGC
TCTAGTTTGTCTCATCCGTATCAGGA
>v17313_c0s3-1270
GAGATGGGCTCTGTAGGATCAAACCAAAATGCATACTAAATGCAACTCCTGAGAGGAAAA
TGACTTGGACGACTGGATCAAAGTACTGGATATAGAAGGAC[T/C]GGCGCGTCTCTTAA
CAAGGGTCTAGGAACACGTTCTCTAAATTTGGTGGAGCTCTATAGAAGATTTTACTTTGC
TCGTTGCAGTTTGTATACTTGATAGA
>v17382_c0s2-1833
ATAGTGAACCCAGGTTCTGAGCTTTCTTTGTGTGATTGTAGCTGGTCAATGAAGGGAAAC
CTTTGCAAACATGTAATGAAGTCCACTAAGGTTTGCCGCGA[C/G]AGGGGATTGGCACC
ACCATCCTTGGCTCTAATTCGCTATTACCAGGCACTGGCAAATGTTGTTCATTGCCCACC
CAGTGACTCTGTGGTTTGTGACCATG
>v17400_c0s2-70
CGCGAGTGCGCGGCCGGCCCCGCCGGTGACGGCGACGGGCGCGCACAATCACACAGGTAC
TGTGGAGAT[C/G]GAGCATGCAGGAGTCATCGCCGGGCGTCGCCGTGCGGCTTCGCCGA
GAGGATCCAGTGCTGGCCGTGGGGCCGGACGGTGAGGCCCTTGACCTTCGCGAA
>v17442_c0s2-2034
CGTTTGAGGCCAGACAGGGAGTTAGCTGCTGCTGCAGAGCCATTCCCCAGGCACGTCGAT
TCTTTTTCATTTTCTTTACTGTAAAATGCTACTCCATATAT[A/C]CTCCCCAGTTTACC
CGTGTGCAGAAGCATATATTCCGTAGAGATGTTCATACAAGTAGAACAAAGCGCCATATG
CTCTTTTAGATAAAAAAAAAGCACAA
>v17443_c0s3-1133
CCGCATCTGCACGAATGCTCCCAAGTGATCCATCAGCAGCCATATCTTGGATGATAGAAT
AAACAACACCAAACATCTTCATAAGACTGTAAACTGCAGCA[A/G]AATGAGAACCCCAC
CTTGTGTCTCCCGGTCTCTTAAGTGCACGGATTTGATTTGCCCCTTGACCCGTCTCAATG
CTAGCATTAGATATGCCATTTTCTAG
>v17486_c0s1-386
ATCGTGCTGTCTTCGAGCATGCTGTTCAACTTGGTTTGCAATCTTCAAGTTATTCACTTT
GATGACTACGGCAAGGTTCTAGAGCAAGATGCAGATCCTTT[A/G]GTCTATATGAAAGA
GCACCTGCAGCTCCGCCATAATCTCTCCAAAATTAGTCACAGGTTTCGCATGTTCCTTCT
GCTGCTCTTCTTGTCTGTTACAGCAA
>v17540_c0s2-1621
GTTGCTCCGAAAACACCACTGTTTGCATGTACTGTGGGGCAGAAACCGAGCAAAGCTAAG
TTCTACCTGGACGATACATATGAAGTAGTCAGTATGCTGAG[T/C]GCACTAGCAGAAGC
TTCAGAGCCAGACCCGACAGACTTGGCAGATGACTTGGCTACATCAGTCTCCTCATTAGA
CATTGGTGATGAACAAATACAGTTTG
>v17606_c0s8-497
TGTAGCGGTAATAATCACGTGTACTGTATGTGTTCCAGTATATGATGCAACTTTGGAGCC
CTGCGTCGGAATATTGGTTCGAGGCGGAAAGATGGAGCTCC[A/G]CTTATCCTCTTCTT
AGCGTCATACATTTCATTCCATGCTTGAACAATTTCCTCAACCTTAAAACTCAGTCCTTC
TTGGGTGGTTTCATTAGCACAATGGT
>v17752_c0s1-170
AACTTTACAGTACATATGTCCCGAAGCAGGGCATTGGTTCCGATAAATAAATTGAATAAA
TCTATGATTTGTTACACCCACTAAATTCTGCTTGTGGGATT[T/C]GGGAAGAACCTTCT
GTACAAGGCTCATTGTAAGGTAGAAGATCCACCTAATGTGTCTATCTACTTTCGCACTAA
GATCACAACACCACTGGAACACCTAG
>v1780_c0s1-1200
TTAATAGTAGTGACACATCCGATGAAGTTAGTGCCCCATGTTTCGGACGAGATGGCCTTT
CCGGTTTGGTCGACATAGGTGAAGGAGAAGCCATTGATGCA[A/G]CCTCCCGGGGTCTC
ATTGCTGCAGATGCTGATGCTCACAAGGCGCTGGGGACTGCTATAGCTGTTGATGTCGCA
AGGTTTCCCGCTTGGTGCACCCCACG
>v17837_c0s4-725
ACTATATCCTGGTTTTCTATCAACCGCCTTACCAGGCTTGCAATGCCTCTGGTGTCTGGC
ATTTGCATCTGCTGCCTCAAGCCCTCGCTCCTGTTTGCGCG[T/C]GGTCTTGGAGGGAC
ATCATTGCTGGACGCGTCTCGTTCATCGCCTCCTCTTCCATAGATCGGTGTGACGTTTAC
TTCGAGCACCTCTCCCTTGCAGACAG
>v17853_c0s5-2246
GAAATAGCTTGCAAATTCTAATATCGGTATACCAGATTTTTGAGGCAAGGCTTTGTTTCT
TGGTTCTCAACATTTACAGAGGCATTTCATTCCAAGGATAC[A/C]GACAGGATTACAAT
GTTACTGCAAGTAAATGAGAGTCATCACTGAAAGTTATGCTATATACTGGAGTACTGGAC
CTGGATGAATTTACATACTCTTAATG
>v17859_c0s1-413
AAACCTAACCCGACCTAATCGACTCCTGCTACTTGCAACTTTCTGAATTTTGCTAGTACA
ACCACTAAATACTAGAGGACGGGGAGAAAAATCCAGGGTAC[A/G]GTACAACAGACTAA
TCGACGATCGATGCGACCGAATCGAAGAAAATGTACACTAGCTAGCCGGCCGGCGTGGGG
GGCGGCTAGAACGAGGCGACGGTCAG
>v17866_c0s2-343
GGGGTGCTGCTGCTCACCATCCTTGCATGGGTGTTCCATGCTCGGTTCTGGTTCAGGGGA
CCCATCATAAACATAAATGTTGATACATAGTAGAATCCTGG[A/G]TCTTGTAAGCTTAA
CTGCACATGAAGCTGAATTATCATTTACCAAATTTTATTGTATATGAAGGTTCCCAAGGT
AGGTTCATATATCTGGAAAGGTCGGC
>v18006_c0s2-714
TAATGATCCGCTCTTCAAAAGTTCCTCCGTTCAGTTTGATATAGATGGGCTATTTATTCC
ATCTGATAAAACTGCTCTTTCAAAACCCATGCATTTTGGTG[A/G]TACCAAATATGCAC
AGCCTCTTGGCAGCTCTTCAAACATGTTATGGATTTCATTGGATGAAGAAGTTTTCAACT
CTGTGTCAGCTCTTTACTTCAAGGCT
>v18008_c0s1-518
CATGTAGGAAAAAGATCAAATCGCTAGCTGGCTACAGTTCCTCTCAATCTGTTAGCGATA
TGGAGGAGGTGATCTATGTTAGTTTGTGGGTAGTGTTGCAG[T/C]AGCTGGATATTGGC
CGTGAAATCTCCAACAAGGAGGCGCTTCCGGACAAGGATGAGCATAGCACAGCATATCCT
CAGCAACGTGTCAGGAGGACCTTCTG
>v18101_c0s1-507
GGCCATATGGGGATAGGCCAATTCAACCAAGGTTGGGGAGACACTATATCATAAGAACAT
TCATCCTCCAAATTAAATATTCCAACATCCCGACGGATCTC[A/G]TGTCCATCCATCAG
CAAGTACTCATCGTCATCGGTAAAATAGACATGGTTTGGCAGCAGCCTTGGGTAGTCCTT
TGTGGAAAGGCAATAGGTACAGTTGT
>v18117_c0s5-324
AGCAACGACGTGGTGTCCCGGGCTGTTTTCGGCGGCAAGTTCAGACAGCAGGATGAATAC
ATTTGTGAGTTGGACAAGGCCTTCACGCTTGTGTCCGGCTC[T/C]AGCCTCGTCGACCT
CTTCCCCTCCTCGCAGCTCGTGCGCTGGTTCAGCAACGGCGAGCGCGAGGTCAGGAAAGT
CTACGACGGCATCCAGCGCATCATCG
>v18162_c0s1-435
GGAGACACAATTAGCATTCATAAGGTTGACATACATGAGGGAAGCACCACAGCTCCTGAT
TATCTTAGCGAGAGTGAGTTGATTTCTCTCATGGAGAAGAA[T/C]GGCATAGGCACAGA
CGCATCAATTCCTGTGCATATAAACAACATTTCCGAGCGTAATTATGTCCAGGTAAATTC
TGGAAGAAGATTAGTACCTACAGCCT
>v18183_c0s9-1520
AGGCAATGCAACAAGAAAGTGACAAAGGGGACCTCTGGCTTGTGGTGCTGTGACAGATGC
GACAAGGAGTTTCCAGAGTGCGACTACAGGTATCTTCTGCA[A/G]CTACAGATTCAAGA
TCACTCGGGAACAGCTTGGGTGACGGCTTTTCAAGAGACTGCGCAGGAGTTACTAGGTTG
CTCGGCGGGAGATCTCAATAGGTACA
>v18199_c0s1-1040
GACAAGGCGACGTACCCGAAGCTGCTGGGCGTCGAGCAGGCGCAGGCCTACATGACCGAG
CTCCTGGCGATGGCCGAGGCGGAGCTCCAAGGGTTCGACGC[T/C]GAGCGCGCCGCGCC
GCTACAACATCTGGCAAGGTTCATTGCCTACAGGCAGAACTGATGGCAAGGTCGTCGTCG
TAGTCTCCACGTATACTTGTTGGAAT
>v18246_c0s1-746
GTGACGGCCTGGATCGCGCCGATCCCGGCGGCCTTGACGAAGCTGTCGGCGACGCGGTTG
AGGAGGGGGTGGCCGAGGTCGAGCATCCAGTTCTTCTCCAG[A/G]CCGCGCACCTCGTC
CACGAACTTGCGTGTTTCGCTGGTGTTCATCTTGCTCTTGTTTCCTCTGCTCTCTGCTGT
TAAGCTAGGCTATGGACGAGAGAATT
>v18261_c0s1-627
CTCGGGGGCAGCGACATTCCGTCCGCGCGGGTGAGCTTCGCCATGGGCGTCGACTGCCCG
CTGCAGGGCTTCCTATTCGGCTCCCCGGTCTGCAGTGACGC[T/C]GAGTCGCGACCTGA
CAAACCGGACGGCGGTGGCCGGCGAACCTCACTCGGCGAGCTGTTCATGCGCACACGCTT
CGTCGAAGACAAGGTAGCACTAGTCG
>v18284_c0s5-868
GAGCCAGTGCCTATGCTATCAACAACTTCTGGTCCCTGATCGATGCGGCGCCTTCTCTTG
TTAGAGATGGCTTCTTCGAGCTCCTTCCTCATCTCACTCTG[A/G]GAGATCAGCTGGCG
TATGAACTCAGGATTCTGCATGACTCGTGCCAAGAAGGACATCATCTGCTGCTGCTTCTG
CTCAGTTCCTTGCAGCCTCTGTTCCA
>v18298_c0s1-256
ATGACACACTTATCCCAAATTCCCAATGCCTAGTGAATTTTTATAGTTCCCATTAAGGAT
CTTTAACTCGCACGGGACTGGACAAAAAGTCAAACACTTTG[T/C]GTGCAACAAACAAA
AGGGAGATAATCACAAAGGATGGCCAACTAATTTTACTGTCAGGACTAACAAGAAGCATT
GTATGCGCAGCATTCTGATATATATA
>v18405_c0s1-208
CATCATAAAATCCAATGGAGTATATTATATCACGCATCGTAATTTCTGAAATATGAACAG
TCTTCATGACGAAACGGAACGGCATGCCGGGGCGAAGCTTC[C/G]ATGCCATCGCTCTC
AATTCCCAGACAAAGAACCACGTTTCGGATCTGTGATCGATCGTATTACTATACTATCAA
TTAATCAATGTATGCACTTCCCCCCA
>v18414_c0s2-2879
GAAGATATTCCCAGTGTGAGGGGTGGTGGTATTTTCAAGTACCTTGCAGGTCCTAAACCA
GGAGATGCCGAATACAACTTGTCTTCTGCTATTCACTGCTA[T/C]GGTGCAGCTAAGGG
AGCCCTGTTTACATTTCCTGTCCGCTCAGCAGAATTTTCTACCATCCTTAAGAAAAGTGG
TTGGGCATTCAATGAACTGGGCCGCA
>v1850_c0s4-1462
GAATAAGTAGAAATGGCTTCCTGCTGAAATCAAAGCATGGAGCTCTGCAACCAACAGGAA
GCGTTGATTGGTTCATCACGAGATTCAGATCATTGGTTAGG[A/G]TTAGCATTCTCCAA
TTGTGGTTGTAACTAGCAGATGTTGTTTCAGTTTTTACAAGTTTTGCATCTGGAACTATG
TAACAAATTGATTAATCATTATCCAA
>v18595_c0s1-281
CGCCACCGCGACAGTCCACCATCGCGCCGTCGTTCCAGAGCGTCCGTCGCCAAGACGAGA
CCACCATGAGCTGCGCCTCGTCGCCCTCGTCATCCTCCCCA[A/G]AGGAATCGAGTTGG
TTCCGCTCCAATTGACGTGCAGGTCGCCATCTTTATCTCCGGCCACCGCGCTCCGGCGAA
GTTTCCGGCCGCTCCGGCCATCTTCC
>v18681_c0s1-253
TCCCCAACTTTTACAAGACATCCATTTTTGTTCCCTAGTCACACAAATAAATAAATAAAT
TGAACTGATATCTACACTATGAACAACTAAGAATTGAATGG[A/G]AGGCAACACTTCTC
CAGATATCGAGAAAGCATTTGAAACAGGTCCAGCCCTTCTTCCTCGACAGGCATGGCAGG
TGGAGTAAGTGGAAGTTCTGAAGGCA
>v18694_c0s1-505
GATGATATATCGCATAAATAACAAGCGGGACAGAGATCAAAGCCTGAGGTCTTCGATGTC
TGACAGAAGGGTGGCACCACCCGCCGATCTTTCATCGGGTA[A/G]GCTAACCACCAATT
GGCCACAGGCACCAGCTATGTCTTGACCCATCTCCTGGCGAACAGTGGTTCGGATGCCGT
AGATGCCTCTCAGGACCTTCTGGAAC
>v18760_c0s1-307
ATGTATATAAAATATTAACAAGAACAATGTAAACAATTGGTCTGGATCCTAACTAGTGTA
TTCTGGAGTGATCATCTCAGGGTTCAAATGTGGGTATTTCT[C/G]CATCAGAACCATGT
GTTGCTTGGTAGAGAAGCCTGTGTAATATACTCCTGTAGGGGTCCTCCTCTCTCTTCTCC
TTCAGATATTTGAGGCAGCTCTCCAC
>v18793_c0s2-635
ATGAGGGTGTCGTCCCTTTCTCCATCTGAGGGTGTCGATGCACCATGTCGTCCGGCTTGT
GATGATTCTGGAGCTGTAGATGACACTGACTTATCCGAAAC[A/G]TCATCGTTCGATGC
CAAGTCAGTCTGTGGCCATCTGAGAATGGATGCCTTTTGCTTTGCAGTGTTGAACATAGA
AGACAAGTAGTTCTTGCT
>v18802_c0s1-411
CTACTGGTTGGATTTGGTCAGACAATCTGTACACCACTGAGGCCCAAATGTGATGGCTGT
GGCATAAACACCATTTGCCCATCAGCTTTTAAGGAATCATC[A/G]AGTCCCAATCCGAA
GCAAAAGAAACGTGGTCTAGGTAGAACTTAATCTGGGGTGCTCTCTGAACCTTTGTAGAT
GCGTTAGTTACTGATCTGTTTTGGAA
>v18864_c0s1-415
CAGTGTCAGTTTACCATGCTGCCAGCCTGCTACTGCTAGGCCTAAGCTAATTGCACGGTG
AATGCTACCTGTGATAACTAGCGCAATAATTTCTTTCATTA[A/G]CAGGTTTCAATACA
TTCCTTTAAAAACGGGATTTGATCTGCAGATGCTTGCACCGTACTCTTCATACTCTGCTT
TTGTGTGGCAAGCCTCATAGAATTCA
>v18884_c0s2-679
CCCACATTCTCCCTTGCCCCTGGCTGCACCAACTCAAGTCCTTCCGCAGCTTGGTTCATC
ATCTCAAGACCAGACGTTAGAAGCATCCGTATGCGCTCATT[A/G]GCAAGTAACTCTGG
TGGGAAAAGCCCCCTCCAGCCCTTGTACCAGTTCATGATCTCATTGAAATCCGGATTCGG
TGAACACAGCCAGTGGTAGAGGACCT
>v1889_c0s1-1029
GAGGCGCCGGACCACGCCGGGAACGCCAGGAACGACCTCTTCGTCGACCTCAGCTACGAC
GACATCCAGAGCATGTACAGCGGCCTCGACGTCATGCCGCC[A/C]GGGGACGACCTGCT
CTACTCCTCGCTCTTTGCGTCGCCCAGGCTCCGCGGGAACCAGCAGGGTGCCGCCGGTGG
CATGCCAGCTCCGTTCTAAGCTGAAT
>v18909_c0s2-404
TCGGAGACAACCAATGATAAGAAAGCAATGGAACTTTCTTTCCGATGCCATTCACATATA
CCTACATCTCCTTGGCCAGGTTGATCCACGCCTTGAGGTCC[T/C]GGACATCATCGACC
TATGAACGTAGACGTCAAGTTCTTCGAAGACGGGAGGTGTGCACCAGGAACCATTTTCTT
CAGATTTAGAACCTTGGCAATAGTTG
>v18986_c0s1-881
TTCAAAGATAATTTAAGCAAATTATCTTCAGATTTTAGACCAGGGCAACAAGAGGATGCA
CATGAGTTCCTTCGTTGCTTGCTGGATAATTTGCATAAGTG[T/C]ACCCTTGATCCCAA
ATCAAAGGGGAAGCCCTCGTCTTTTGATGAGGAAAGTATTGTCAAGCAGGTTTTTGGAGG
TCGACTAAAAAGCCAGTTGACATGCC
>v19021_c0s3-536
AGTACATTACAACATTTGTTGTTTAAAAACATGAAAACTTACAGATCTAGACTTGCACGT
CACCAACCGAGTCATCTGGTACCACGAAGGTAGGATAACAA[T/C]TCTGAAGTGAAGCA
CAAACAGGGAACAACGACCACGCCCACGGAACGACATAGATATAGATATAGCAAATCTCC
TCACTGAAGGTTGAAGCCAAGTTTAA
>v19052_c0s3-528
TGCCGTGGCCTAAATTGAACAACCATCATCTGCAGTTTCCGAAATATGGTGGTGGTTCCA
GATGGTGGTGGTAATGAGAAGAAACCTGATGGCGAGATACA[T/C]GAAGAAGCCCCAGG
AGGACCCGGGAACATCAACGTGAAGGATCACATAGCACTCTACTTCAGTTCCCCAAAAGC
AAATGGACACGCCTTCGAGCAGCTGC
>v19132_c0s2-304
ATGTAAGTGGCATGCCCTGAGCTGCTACTAATCGTGCCACCCCACGACCGCTCAGTCATG
GCCAAGATCCGATACACGTCTGTGACCTCGTGCCATCCCAC[C/G]ACACAACATGTGCA
CCTGACTAACTACTCGGTCAGCTCAAGAACCTCAACGAACTGACCGTTATTCAACTAAAC
TGAGACTTAACTGAATAAATAACAAT
>v19169_c0s1-452
GATGATGTCGAATCAAGGCTATTTGGATTTGATGACGAGGAGGACGAAGTTGGTGACAGG
AGCAATACTTTTGCACCTAGTTGCTTCAGTTGCAATAAAGT[A/G]GCTGGTGTTGATGG
TGTCATCGAGGGATCCTATCAGGAGAGTGTCCAGAATGATTTATTCAGGCATTTCCAAGC
TCTAGTTGCACAGTTACTGGAGGGGG
>v19209_c0s2-341
TCGACTACGGGGCTAGCAACTTCGATAGAGCAGAAACGCCCTGCCGCTTATTTCTGGTGG
TACCTCCCCTGCTCGACCCTCTGCTTGAATGACTCCTTCTC[A/G]TCGCCGGACTCCCC
GAGCACCGCTTCCTTGGTCTCGTGCGCTGTTTCCTTTGCTTCTTCGGTGACCTCGTCGGT
CTTCTCCTTGGCAATTTTCAGGAACT
>v19212_c0s2-497
AGGCAAAGGCAGGATCAATCTTGGTTAACGACGGCACCTCCCTCTCACTCACTACTCCAG
GTAAAGAATCGCCCACGCATGTACAGTTCTTTCAGTTCATG[C/G]GAGCTCACAAAACC
TAGAAATTAAGCTCAAAAGCCGATACGCTGTGGGGTTATTGACACATTCAGGTTCCCTCT
CTGTTTCCTGGAAGAGCTACACCGCT
>v19277_c0s2-977
CTCATTTAATATCTTTGAGAACTTGAGGAAGGCCTGGTGAACTTGTTTACTGAATTCTTC
TGAACCTTCTGGTGGATCTTTCTGCACAGAAAGATCCTCTT[C/G]ATCAGGTGCATCTT
CATAGTTTGGTTCGGTATCTTTCTGATCATCTTCTGACAACTTTGAAATTTTGTTTGTCC
TAACATGTTCATTTCTCTCTGATGTA
>v19295_c0s3-1736
CGCTCTCAACACTGGTGGCCTAATCTAGAACGTCTTCGTTGTCCTGAAGAACTCGAGTGG
TCCTTTGTGTTATCTGCCCGTGCATTTTGGATCTGGTTGGT[A/T]GCATGGGATGTGGA
TAATCTTGAGTTTTCTGCATATGGCGGACAAGCAACTTTTCAAGGATGGACGATTGCCAT
CCGAGTCACCTTCTCCAACCACATCC
>v19330_c0s8-156
TATATTGTCCTAACTATCTTGTTGTGTACGCTATTATGCAGAATGAAGAAGCGGGAAATG
CGAATAAGGAACATCCATGATGTTGGGTTCATTGACCCACA[A/C]ATCGTTAATTCATA
TGTGTTAGAACACCACCCCGCCGACGTGGAGGAAGACCTGTCGCGGTTTCTTAGAAAACA
GGAACTCAAAAGTGATATTCTATTTC
>v19384_c0s2-286
GATGTTACATAGTACACAGTACAAAAGTCAAACTAAGGCATGCAGCAGCAAGGCTCGGCT
GGTTTCGTCGTCGTAGGCTCGTAGCCAGGGTGATCCATCGA[T/C]GAAGATCTCTGAAT
TGGACGCATGCACGTACGCATGATCTTCGGCTAGCAGCTAACTTCTAATTTGAAAAAGAT
GTATGCACGAGCACGATCGAACGAGC
>v19390_c0s2-1499
GGTGTTGCTTCTCTTGTTCACTTGTACGTCTTCCCTGCGAAACCATATGAGCTAATGGGC
GATCGTTTCATGGGAGGGGTTTCAGTTCTTGGAGACTATGC[T/C]TCAGTTGACTGCCC
TCTAGATCCAGATGAAGTTAAAGATAGCGAACGGCCAACCAAATTTAGGCTTCCCCAGCC
AACCGATCATGTGAGATGCTCCACTG
>v1951_c0s1-126
TTACCTTACGGTGACATTTGCATATGCCTTCATCTGGATAGTTTATGTACAGACACGGTG
GTACTTGTGGAGGCAAATTATCCTTGTTTCAGATTATATGT[A/T]GAACCTAAACATGT
ATGTACAGCAACATTTACATGGAACAAGCTACATTATATCATGCCAATATCAGTACAATT
TTATCTTTTGTACTATATCTATAGCA
>v19534_c0s1-947
CTGTTCTACAACATGCTCCGAAGACAAGGGATAGCCGGATAGGAAGTCTCACCGGCTGCG
GGGAGGTGGAGAAGACGGTCTTGTTTCCGGCGGATACCGCG[A/G]GGATGGAGCCTAGA
AGCTGCGCCGGCCCGGGGCGGAGAAAGCTAACGGATGACAAGGCTACCGTCGCCGGGTAC
TTGGTGGCGGTGCAGGACACCAACAC
>v19638_c0s2-315
AATCTTCGAAGCCATGATCAGATATCATCAATCCTCTGGTTAATCCATTCAGACCTCCAC
GAACCCAAGTTTTCCCGAGCTTTTGAATGTCTTTCTACCAT[A/G]GTTGCTTGTGTAGA
GCCAGAAGGTGTCGATTCGGTATATGGAGAAGAGCATATGGGGAACATATCTTTCCTTGA
GCATAACTATTCTAGAGCAAAGTTCA
>v19658_c0s1-592
GCGCCGGGAGGATGGGTGAAGACGGTGGACGCGACCATCGTCGTCGCCGGTCTCAACATG
AGCGTGGAGAAGGAAGGCAACGACAGGGAGGACCTCCTGCT[A/G]CCATGGAACCAGAC
CAACTGGATCAACGCGGTGGCCGAGGCCTCGCCGGACCCGATCATCCTAGTAATCATCTC
TGCCGGCGGCGTGGACATCTCCTTCG
>v19681_c0s2-420
AAAATGATCTAGAAAATAGATTGGCATGTTGAGAAACAGAATTCACATCTTCCATAATCA
GCAAAAGTAGCCCCGGCAATTTGAGGATCCACAGAGGCAGC[A/T]CTTGGCTCTAGGAG
AACCTATACCACTAGAATCAGCTCCAATCTCACCGTAGTCATAGGTCAGCTCTGTCATGG
GAGGGATATGCTTGAGCGCAAAGAAC
>v19730_c0s2-262
GGTGAGCCCTGCTTCTTGTTGACAATGGCCATGGCCAAATACCTGGTGCCCATTCCAATG
GGCGTCTGGTCATCAGGACCTTCCCAGAATGGGGCTTCTCC[A/G]TCTCCAACCAGACG
CCAGTAGCCTGTCCTCAGAGACTCGGCCTGCTTCTCGTCGCAGTTTTGCATAAGGGCTTC
CACTCGGAAGTTTATACCAAGCGAAC
>v1979_c0s1-69
CACAGACATCAAACACACCTAGCTACCAGTCTTCCACTTCCATAGTTCCATAGACACTCT
CACAAACT[A/C]ATCTAGCTGATTAGCCATAGCTAAGATTGCTAAGTTTGGTGCATAGC
AAGAGGCAAAAATGGCTTACTCCAAAAGCCTAGTTGTCCTCTTCACCATGCTG
>v19852_c0s2-941
AGGTTGGGCACCATATCAAATCTCTTTTGAAAACATACACAGAAGGTTCAGCTGTCAACT
CCAAGCTTTCAGCCTCTGACAAACCATTGAGAATCACACAA[T/G]CTCCGCTGCCATCA
TTATTGGCGCCACAAATTTCACAGGTATCATTATCACTGAAACACGAACCGCCATCTTTT
TTAGCACAATAATCATCACAGTCGGC
>v19904_c0s2-430
AAGGGGAATGTGTCATCAACTAAACAAGCGGGTGGCTCCAGTGGAAATAAGAAGGTTGAC
TGGATAAAGGAGATGGCTGGCTGTGATATGTTCCATGGGAA[T/C]TGGGTTCGGGATGA
ATCGTACCCTCTCTATCCTGGGGGATCATGTCCTCATATCGATGAACCCTTTGACTGCCA
TCTCAATGGCCGGCTAGATCAAGCGT
>v19922_c0s2-934
AGCTCCTTCAAAATGCCCAATGTCCCATTCATAGTCATTTCTAACATCAAGGAGCAGAAG
TTTTCGTTCACATGTATCTCCAGCTGCTTCGGTTTCACCAC[A/G]TTTTCTAGCTTCAA
GTTTTTCCCTCCACTCAGATGGGGTCAGTGGTGAAGCACGCATGCTAGGTTCCAGCAAAG
GTAGGTGACAACTGCCTCCTTCCAAC
>v20057_c0s1-217
TACACGGACGAGTTGGGCCTGCGGTGGACCTCCGATGCCAGCCTGATCCCCTCCGGCACG
CCCATCTCTCTCAACACCACCTCCTCCTCTGAAAAGCGCAC[A/C]CAGTACACCACCCT
GCGTGCCTTCCCTGCCGATGACAAGAAGTATTGCTACACGCTCAACGTCACCATACGGAC
ACGCTACCTCCTCCGTGCCACATTCC
>v2015_c0s1-1152
ACAACTGATGTATCAGTTCATTTCTAGTCATAGAGATTTGACATGTAGGCTTTAGCCATG
GAAGTTTCAAACGATGTGTTTAGGTCTGAAAGTTGTGATGT[T/G]CTTCCCTCAAGGGG
TCTTTAGGTCTGAATTTCTCTGTAACTAGAAGAGAAAGCTTACATACTATAACAACCTTA
TCAGCTTTGAGAAATCATCATTACAA
>v20343_c0s1-303
GGTTACGCACTTTGGCATAGAACTTTTGTCACGACAACAACTGGGCAACTGTAGAACCTG
GTCGGTGAGACTGAAGCTTCTTCAGGTACTGCACCGCTGTG[T/C]CAACGTCTGGCACC
ACCTCCTTCGCTGTATCAGTTTGTCCAAACCGCTTCACCCACGCGGCCAAGAGCGGAGCC
TTGCCCTCTTCAATGACCACCACGCC
>v20369_c0s1-160
AACTTGCCAACTGTCTCAGATTCTGAAAGTGAGGTATCAAGATCAGTTTCGAAGCATTCT
AGCCTAGTGAACTTCTTGAGTGCTTCCATTTCTGACTATGT[A/G]CCTAAGATATCTTG
CAAACTGTCGGAGGACATCCTAAGCTGCATTGCTTCTGTCTACTGCAAGCTTGCAAGCAC
GCCGTCTCAAGATGCAGACTCTGTGA
>v20521_c0s1-484
GAAGAGGCACGCCTGCGCTTATGAGTGCTTTCATCTTGTATATCATTTTCAGTTGCTCTT
GTTTCAGAAATAAAATCTGCTTCTATTGTTTGTATAATACC[A/T]CTGTTTTCCGGTTT
GTCCCTTACAGTTACAGCTGGATCACCAGACCTGAGTTTTTTATATGTCTTAATGATATC
CTTGTTGTGCTTCGGAACAGACTCAG
>v20618_c0s5-839
AGATGCCTGTTTGTGCCGTCCTGATGTTAGATCCGGCCTTGCAACAACTTCGTCTTTATA
CCTTGTTCTATCCGTTCAGCTGATGTCCTAGATGTTCCATG[T/C]ACAAAGCCAGCAGT
TTCAGTTAAAAATGTCCACAAACCCATAGCGCTTGTAGAGAAACATAGAGGATAAACCCA
TGTACAGCCAACCAGTCT
>v20701_c0s1-342
ACGAAACAAGAACCAGTGAGACCACGACATCAAACTCCTTCACACAGGAGGAGGAAGTGC
TTGCTGATACTTTGCTTGCACTGTCCCAAAACCCCCATGTT[T/C]GTGAGGCAACTGCA
GCAGAAATGAGAACGGGAGAAGATATCTCAAGCGTAAATATTGCCTCGACATCTTGCTCA
GAAGGAGCTATGAAGGAGGATAACAA
>v20779_c0s2-546
GTACGGCCCTCCCCCGGACTGCCCCGACACGATGCTCAGCTCGTGGCGGTGGCCGGCGTG
GAGCAGCGCCGGCGCGTACCCCTTGGCCTCCTCGTCCTCCA[C/G]CTCCTGCAGCATCC
TGATCTGCTCGTCGGTGAAGGGGAACGCCATGTCGAAGTAGAGGTTCACCAGGTTCCTCC
CCTCCCTCGTCACCGTCTTGCCGTCG
>v20801_c0s2-320
TCGAAAACCGAAGATTAGCATATGGAGAGGAAAAAAGATTGATGCCTCCCTCCTAGAATG
AAGCCCTGGAAGGGTCATAAGTTGTTCTCATGAAGAACATC[T/C]CATGCAAAGATGGG
CTTATTCTTCCATCTTATCAGTAGGATCCAGCAGATAGTCAACATCCGGGGTTATAACCA
CACGCTTACTGATCTCCCCTAAGGTG
>v20806_c0s3-1442
GGTTGCTAACTCATCCATCTTCCCGCATCCAGATTCATCATCTTCTCCAGGCAAGGGGGG
CAAAGGAGCAGCAGATGAGGGCTCATCTTTGAAAAGGGCGC[T/C]GGTTCTCTCATCAA
GTATGCCAGACTCCTCCATTTTCTTCAATTCAGTTAAGCCTCCAATCAGCAGGTCATTGA
AATACACTTTTGGTACTGTGGTTGAC
>v20873_c0s2-664
AGTTTCTTTTTTGTATCTCGATGGACGATGCACCAACTGCTTGTTGAGTGCCCATCAATC
TACGAAATGCTGCCAAATCCAAACTTCAAGTGGAAGGAAAA[A/G]CCAATTGTTCAGGT
TTGGCGAAAGAATCCTGACAAGGATGGAACAGCGGACCTAGTTCTTTATGAAGCAACTGA
GTGTGTTTCTCTGTTTGAAGAAGCTT
>v20936_c0s2-1425
ATTATAATTCTATCTCAGCTGTCTTATCCTTGTCACAACCCTTTTATTTTATTTCAAACC
ATGCTGTTTGTATCGATAAGACAAATATTCAAAATATTTTG[A/G]TCTGGTTGTCGCTT
AGAAATTGTTAATATCTTCAATCCAAATTTAGTTCAGATTTGTTAACAGTGTGTCCTACT
TCCGGAAAATTGACTAATATTGGTAC
>v20961_c0s6-183
GTGGGATTTGGAGGTCTCGGAAAAACCACCCTTGCCAATGAAGTGTGCCGTGAGATCAAA
GGGAAGTTTACCTGTCATGCATTTGTATCAGTATCTCTAAA[T/G]CCTGATATACCAAG
GCTTCTCCAGAATTTATTATTGAAGCTTACGAGACAACAATCGTCTCCAAGTAGCAGCTT
GGATGATGTGATTACAAATATCAGAG
>v21105_c0s1-492
ATCGGTGTGACGTTTACTTCGAGTACCTCCCCCTTGCAGACAGGGCACTCCGAGTGGGTT
GAATGTGCATGGAGCCACTGATACAAGCATGGCCAGCAGAA[T/G]AGGTGGCCACACGG
TGTAACCACGGGTTCCTTAGCTGCATCGAGACAGATATTGCACTCGAAACTGGCGTCGCA
TCCGCAGTAGTTCCCATCGTTCCTGA
>v21118_c0s1-322
AAAGAATAGTAGTAGTTTGTCCTGTGAAGATTATTGTTCTCTTAGCAAATTCACAAGCTT
GAGGAGGTTCTGGTGTGATGATCCTCCCTCGGCAATGCTTG[T/C]GCACGCCTTGTCCT
TCCACATGGCTGCCCTCACCTTGATCTCCTCGTCGCCCAGCAGCTGCTCGACCTTGCCCT
TGATCTCCTCCTTGGTGACCACCTCA
>v21140_c0s3-903
GAGCCGCCCGCCGTGCCGGCCACGTCCGGGTGGCACCGCTTCTGGAGCGCCCGGTACGCG
GCCTTGATCTCCGAGTGCGGCGACGACGGCTCCACCCCCAG[A/C]AGCGAGTACAGGTC
GTACTCCGTCGCCCACGACGACCCGCGCCCCGCGCCGCCGCTAGAGCTTGATGACGACGA
CGACGACCCGCCGGTGCTGGTGGACG
>v21163_c0s2-338
TGCCACAGCCGACCATCAGCCCCAAAACACACGTGCATCCTCCCTTAAGTCGGCTGAATC
TAACACACCTACGAACAGACCAACACCAGTGCAAAAAAGCG[T/C]ACTGGCAATCGTCC
ACAAACATGAGCACCTGGACACATTTATGACAGACAACATCTGCATACCTCCTAGTCCAC
ACTGTTCAATCCTAGTTCGTCGTCGC
>v21205_c0s2-419
ATAATGTATTCACCCTTCTTGTATTAGATATCCTCTTGCAATTTTTTTTTCAAATTTCCC
TATTTCCACCCTGGGCACTCTCTACAGCATTAGAAGCATCG[A/G]CCGTTTTCTCACCC
AAGTTCTCCAGATCCATGGTTTTGTGATGTTCACTGCACTGAATTCCACAGTCTCCATTC
GCATCAAATACAGCTTGTGGCTTCGT
>v21273_c0s4-417
TTCGTCTCCTTCGCGTATGCCTTGCAGCCGAATACGCGAAGAAAGTGAACGCTAGGTTTT
CTGCCATACCAGGCTTCAAATGGTGTCTTCCCTTCCAGGCT[A/C]CTTGTCAAGGATCT
GTTTAGGACGAACACCGCTGTTGCTGCCGCTTCTCCCCAGAACTTAGCTGGGACGGATTT
CGCCTTGAGCATGCTCCGGACGGCGC
>v21289_c0s1-67
GCCGCTGGTGGCTGCCGCTTTGCGCGCGCCAGCGCGTATGCCTCGTCCAAGCTGATGGAG
GACTCG[T/C]CGTCTTCCACCTGGCTCTCCGACGCCGCCGGGGACGCGGTTGGTGCTGC
CGCCGCAGCGGCAGGCGCGCTCTGCGGCAAGACCATGCTTTCTTCTTGGGC
>v2134_c0s1-719
GAGCTCAAAAAGCGTGTTATTGGTCAAGATGATGCTGTTGTGGCAATATCGCGAGCGGTG
AAGAGGTCGCGTGTTGGACTCAGTGACCCTGACAGACCTAT[T/C]GCTACACTGCTCTT
TTGTGGCCCCACAGGGGTTGGTAAAACTGAGCTTACCAAAGCTCTAGCGGCAAGCTACTT
TGGATCGGAATCTGCTATGCTTAGAT
>v21342_c0s2-936
GATATTCTGCAGAAGTACAACATGACGAAGAAGATTGAGCATGCATATAAGTCCATCAAG
TATAAGTATAACCCCTTGTCAATATCTGCTGTGGAACCTCG[A/G]TTCTACTCGGAGCG
CTTCCTCAAATTCATTCACACCGTCTTCCCACAGAACTCGTGCGACTGACAAATTGT
>v21523_c0s1-311
TGGGTGGGCTACCTCCTCCGCGAGCAGCGCCTCCTCTTCGTCCTCCTCGGCGCGCTCATC
GCCACCTCCTTCTTCCTCCTCCGCCCCTACCTCTTCTCCCT[C/G]TCGCCCTCCGCCGT
CTCCGACCACAGCCCCATCTTCTCCTTCGCCGCCCGCTCGTCCGCGCCCCGCGTGCCCGC
GGGCTTCCGCCCGCCGCCCCACCGCG
>v21618_c0s3-426
ATGGGCACTTTTTTAACCTTTACCAGGCTCTGCTTCAGCTTTGCCAGTGTTGACGAGCTT
AACTTGATACCCTGGTCGATCATATCCTCTGCATATTTGCA[A/T]GCCTCAGGCAACAT
CTCATCCTTGAGCTTCGATACAAGCATGTTCCCATTCTCTTCCAGTGGAGGCAGGCTATT
GGCCACCATGCAGTTCCACAACTTCA
>v21640_c0s3-631
AGTTGTTGTGAAGATGCAATACTATCATTCTCCTTTTGATGAACACGGCTCCACAATTCT
TCCATCTTAGAGAGCATCTGCTGCCACGCCTCCCACTTCTT[C/G]GATTCCAAGCCTTC
CCGTTGGTTTGGCCTACACACAATACCAGCTTTCTTGTATACATCTAGACGTACAAGTGA
CTTCACACAAATGTAGGATTGCATGT
>v2171_c0s1-1679
GAAAACTTGGATCTTGTTGCAAAGTATGCTGTTTCAAGTCTTTTGAAGTTTTTCATTAAC
CTGGAGCTTTTTGACAGCACACTTTCTTGGATTACCACAGA[T/C]GATGGCACTGTCCT
GGAACATTCTTCCATACTACGGTTGTGTTCCTCCATATCAACAGCAAGCAGTTCAGGCCT
GAAACGCTTTCTGGATCCACAGTCAC
>v2173_c0s2-444
TCGGCGCAGCTGATGCAGCAGCCGGAGACGAGGAACCCGGTGGAGCAGCTGGAGGAGACG
CTCCGGCGTGCGCTACTGCTCGTCAGGTCCTGCCGGGGCCG[T/C]GGATACCTGTACCG
GTGCTTCATGGGGTCGCGGCACGCCGATGAGCTCCGCGAGGTGCAGGGTGAGATCACCTT
CTACCTCCAGCTTTTTCCTCTCGTCA
>v2177_c0s1-364
TACCACAGTGCAATACACCCAAGAAGAAATGCAGATTAATACGGTCCTGTGTTGCATCAA
TCCTTCTTCTGGAACCTGAGTGTGAAGGCCTGGAGGGATAA[T/G]AGCACTTGCTTGAT
TCGCTCTCTGATCTCAGCGTCAATAAGGTTCCCATCGCCGTCAAACTTAGGTGGCTGCTG
AAATGCTTGGACAAATAGCTCTGGCT
>v21787_c0s1-1614
ACCCAGTGTCCTTGCTCTCTGAGCAAGCGAAACCGAAGCGCAACCTCATTGAGGCTTGAT
GAGCCGCTAAACTCACTCTCCAGGATTTCTCCTAAAGTGGT[A/G]TCGATCTCGTCTTG
AAAGTGGTGATGTATTCCGAGATGTTGAATCGTATCCACCAAGAACATTTTCACCGAGGT
GCTGCAGGTCTTAAACAACTCCTGGA
>v21873_c0s3-2240
GATGCACTAGATTATCTGCACAACAACTGTGAGCCACCAATAGTCCACTGTGACTTGAAG
CCAAGCAACATTCTTCTCGACGAGGATCTAGTCGCTCACGT[T/C]GGGGACTTCGGCCT
TGCGAAGATTCTTCCTGAACCAGGCATGGAGCAACCGATGAATTCAAAGAGCTCGGTTGG
AATCAGAGGAACAATTGGATACGTCG
>v21929_c0s1-377
TCCTCCAGCCCCGACGAGCACCTGAAGAAGACGTTCGCGTGCTACCTCTCCACGGCAACG
GGCCCCGTCGCCGGCACGCTCTACCTGACCAACATGAACGT[C/G]GCCTTCTGCAGCGA
CCGCCCGCTATCCTTCGCCGCGCCATCGGGGCAGACCGCCTGGAGCTACTACAAGGTCGT
GGTCCCGCTGGCCAGGATCGCCACGG
>v2206_c0s1-526
TCCTTGCTATTCGCGAACTGCCTCACAATCGGCGCCGTGCTGGCGTCCCTGATGAGCACC
ATGTCGGAGGTGAAGACGCCCTGGCTGGCCACCAGCGCCCT[A/G]TAGTAGCCGTTGTC
GAACAGGTCCGGGGTGACCACGTCCAGGTTCTGCCGCAGGTTCGGGTTTCTGGTGCAGTT
GGCGGCCAGCCTATTCCCGAACGCGT
>v22063_c0s2-592
GCCATCACCACCACCAAAAACGAAGAGATGCTCATTAAATGCAGCAACAGCAGCATATGC
ACGGGCTGAGCTCATAGGCCTTAGCGGCACTAGTCTGTCTA[T/C]TGTAGGATAAAATG
AATCAAGGGATGGCAAGCAGGTATAGCCATTATGACCACCTATTAGGAATATTGATGGCC
CTTCAACATTATTGCGTTTTTCACCA
>v22200_c0s1-1031
CTAGTATAAGTATCCGGCGAAGGATAGTGCACATAAGGTATCTCGGACTGCGGAACGCTG
GAGTTATGGCAGGGCTGCTCCCTCTCCTTCTCGATCATGTT[T/C]GTCTGCTTGAGCCC
AAACAGCATCCCGTTTTGCTTCAGGGATAGCGAGAATATGTATACGCCCACAAGGGTGAT
CAAGGCCAGTATAGCCACCAGCGAGG
>v22571_c0s1-227
AACATGCCACTCAATACAGCTCTCACAATCTCCTCCAGCTACCTACTCAGCACCATCACC
ATGATCTACGCACAACACCTGGCCGTCGGCCTCCCCGACCC[A/T]TCAACCGACCTACT
CTACCCCGGCATGCTCCTCTTCGCGATAGGCATCGCCGGCAACTTCTACCACCACTACCT
CCTGTCGCAACTCAGAAAAGGAGGCG
>v22650_c0s3-141
TAACATCATTCGGGTCTTACAGCTTAGAGCCTGAGATCCGGAGACATCTCTGGACAAAAT
CGAAGCCCTGTCAAAAATTGTAGTGTACACTAAGTAGTTCT[A/G]TTACAAGGATTTGT
ACACCGAAGAGGTAAGAACACTATAACTACACACAGCTTCCTATAATTGGTGTGACAATC
ATCTTGACGCCGACCCATGTTTGATA
>v22686_c0s1-491
TCAATGAACCACCCTCACAGTGGCTGCTACAATCGATCCAAATTGGTACCCAAACCAAGC
TAGCCATCTTCGACGCTCATATTTTCAACACCTTTCCCAGC[A/C]GCCTTCCGCTGCAT
CTGCACCTGCAGGGCAGTCTGCTTTTGCAGCTCCCGGAGCCTCTCCAGGAGTTCTTGGAA
CGAAGGGCGGAGTTGTGGGTCACTGT
>v22745_c0s1-1950
CTCAGCTATGGAAGCATATAAAGCTTCTCCTGATAACACCAAGGTTGTCAACTCATCCCC
ATTTCTTATGCCAAATTCTACAAGTAGCCTGTGTCCCATCA[A/G]TTCAAGCAGTGGCG
ATTCGGAGAACAAGGATCCTTTAGGCAGAAGTGCTTTCCATCCAGTAAACTTCGTGCTGT
CACTGTTACAGACGAAGGACATTGTT
>v22775_c0s1-228
TCTTCATGCAATTGGTGGTGAGGATAGTCCGGTTGACATTGGAGTAAGATTATACATTTC
ATCATACTTCAAGTGACAAGAAACAGCCCATCATAACAGGA[A/G]ACGCTCTGTGAATT
TAACTTCCTCGTAGTTGAACAATCGTAGTAATAAAAGGTGACAGAAGAGTAGCGTTATAG
TGTTGTTCAGA
>v22811_c0s2-397
GCATGTAGCCATCGAACTCCACGGGGACTCCACCATTGAGCCTCTTCATCTCCACGAACC
ACTTGCTGTCTTTCCTCCAGAGCCCCTGGAAATCATCCAGG[T/C]AATGCAGGTTGCTG
TATTTTGCCTTGAGCGCCTCCACCAAGACCATGTTGATCCCCTCTCCCGCAAGATACACC
TGCCGCCCCGCATCAACACTCTCCTC
>v22850_c0s1-813
TTGCATTGTTTACCTGTCTTCTCTTCCTCGTCTTTGAATTTCTCTGGTGTCTTTTGCTTC
TCATCTTGGCATTGCTCTAGTTCCTTCTCATCTTGGTATTG[T/C]TGTTCTGTCCTTTG
CACCTCACCTTGATCTTTCTCTGGTATGTTCTGCTCATCCACCTTCTGTTGGTCTTGCTC
TGGTGCCTTTTGTTCCTCATCTAGGG
>v2288_c0s1-1090
CCATGCGCCGTGGGCGAGACGTGCAGAGGGCCAGGCAACAACTCCCGATTGGCGGCGAGC
CTCAACAACGCCAGCTTCGAGGACCCTCACACCGACATCCT[A/G]GACGCATACTACTA
CTCCACCAAAGGCATCTACGAGACAGACTTCCCCAACGTGCCCCCCTTCCTCTTCAACTT
CACCAACACTAATGGATCTAGGAGGT
>v22955_c0s2-782
TTGCTCGGTTGTCGCATGAACGGGAAACGCACCGATCGGCTGCTGATGCTCATGCTCTTG
GCCCTTCGGTGCGCCGGGATGGGCCTGCTTGATTCAGCAAT[A/G]GCAGCAGCGTGCTC
TTCTTGGTCAGGAGGACTGAGTGTTTTCCATGGTTTAACACTAGCAGTTGCATCGCCCTT
GGCCGTTTCTTGAAGAAGCACAACCT
>v23006_c0s2-150
AAGATCTCTCCATCTTCCTCATCATGTGTCTCCTTTCATGGCAGAGAGACATGGCAAGAA
AGGAGCAACAAAATGATGACCTGACCAAAATGCTGCGACAT[A/C]CACACTCTCCGTCG
ATCCCCAGACCGGCACTGCCACTACTACTTGCTGCTAGCTAAACATGTCCTTCCTCTACG
GCTACGTACGTGCTATTATGGGTCGA
>v23373_c0s2-296
GTCGCCGCGCCCGCCGCCTCCCCCAGCTCCAGCTTCGCGGTGGAGGAGTACCTCGTCGCC
ACCTGCGGCCTCACCCGAGCGCAAGCTCTCAAGGCCTCCGC[C/G]AAGCTCTCCCACCT
CAAGTCCCCCTCCAGGCCCGAAGCCGTTCGCGCCTTCCTCTCCGACCTCGGCCTCTCCCA
CGCCGATGTCGCCGCCGTCGTCGTCT
>v23535_c1s1-263
TTTCATCGCATCATTGTATACCCACGGCGTTTGTAAACACCACCGAAATAGTGAAGTTTT
GCTGGCTGGCGCCCGTGGTTTTTCCCTTGTGTGTTGCAAGG[A/G]TTTTCCACGTTAAA
ATCTCGTGTCCCCTGCAGTGTTTTACTTTTCGTTCTTCGTTTATTGTGCATCTCGATTAT
AACACGTACTGAAATCGTTGAGCATT
>v23929_c0s1-258
ACAGCTGAGATCTCGGGGTTGTGCAGGCGATGTTAATAATCTGCTCATCGCCGGCTGATC
CGCTGCCGGTGCCCCACGAACTGGACGGAGTCGACCCCGAC[T/G]GCTCTTGCCTTGCG
AAGCTCCACAGCCTCTTGAGCGACCTCAACCTCGCCGAGCCAGGCGTTTTGACCGCCTCG
CGCGGTGTCGCCACCGCCCTTGACTC
>v24102_c0s1-439
CTCTTACTCTTCAGCACCAATACACCATTCCATCAACATAAGTATTCAGGCATGAGAAGT
GTTACCATGTCATGCTTACAAAGCATCTCCTGTTAACTTCC[A/G]AGCAACTACTGCCA
TATTCCTTGGAGACATAGCAGGATCAAACAGAGGAAACAATGATGCTTGAACTGCACTTC
CTTGTTCTTGAAGAAACAGTAAGCGA
>v24172_c0s3-218
ATCCTTGCAGTAACAACATTCCTTGATTGGTGGATGTATGGTTCCCGGGTCATAGTGCCA
CTTAATTTTTTGAAGTTCAACCTATTTTCTTCGGGAGGAGA[T/C]TACTATGGAACACA
CGTCTTCCACTGGTACTTCACCCAAGGTTTCCCATCTATGATTTGGACGTTCTTACCACT
TTTAGTTTTTGGAGTCATAAAGTCTC
>v2428_c0s13-460
CAGTCCGGATCACAATCCAAGATTTCTACGCCGATGTTGCGTAGTATACGAAGAATGTCA
TACAGTATGAAAAATAAAGATTGGTGACCTCTACAGTGGGT[C/G]TGGCGGGTGTACCC
ATTTGTAACTGTACTTGGAGAATTTTTTTTGCAATAAAACAATTGCGGACATGCTCGGTT
CAAAAAAA
>v24420_c0s1-397
TCGATTTTTGACAACTGATTGGCAAACCAGTCATCTGTTCTTCCTTTGAGAAAAGGTATG
AAAGGAACAGATCTCCAAGTTAATTAGAGGTGTTACATCAG[A/G]CAGACTTTCTCTCA
ATTGCCCCTTTCCTTCGGGTACGTGCGTGTAAACATCAGTTCGTTACAGCTCAATCCTGC
AACTTTCTGCACCAAAAGGTGGCTGT
>v24422_c0s2-881
GATCAACGCACCAGCTCAAATGAGGAGGCCAATATCACACATGCCTGTCAAAGTTTTGTA
CACGATGCCAACACAAAAGTAGATGTCCCTGGAGAATATTC[T/C]AATTCATTAGCTTG
CTCATCTCAGCAAATGGAAATTTGCAAAGAGGGAAGGACAATCTCGGAACAACATGTTCC
CTGTACATGTGAGCATATTCAGCTTC
>v24473_c0s3-221
CCAAACTTGCTCTCTTGTAGCCAATCACAACTTCAGAAGACAGACTTCACGAATTTGTAT
TCAAGTGGTCAACTGAATCTCAAATATTATTATAACATACA[T/G]GCTGGTGATATTGC
CATAAATATGTTCTTGAAAACATTGATGAGTCGTTGAAAAGTCAGAAATGTATTGTTGAA
AAATTTGAAATGAGTCGTGCTTAAGG
>v2458_c0s5-1586
AACGCCTCACTTGCAAAAGGGTATTGTTGCCCAATGAAATAGTATGGCCCGAAGATAGCA
GGTGGCTTGTAGGTCTGATTACTCAGAATGAACCCAATGTC[A/G]GAAATGTCTTGTTC
GCCGAACAGTATCTTGTTGCTGGGGAATACCCCAAGATTCATCTTCAAGTTGTTGTTTGA
ATCGACGTATGGGTTTTCAAGAGAAA
>v24817_c0s7-403
CCTTTCGAATTGCTCACTTTGTTCCTGGACAGGCTTTGGGCAAGCATGATCTCCGCTGTC
AGTTAGAACTAGCGCGCTGCTTGAACCTGCCTTCAGCTGCT[C/G]GAAGAAGAGGACCT
GCACCACCACGCGCAGAGGGAGGCGCTCGTTCTGCACGGCGTGCGAGCTCGCCTCGGCGG
TCAGCTTCTTGCAGTCCATCAGCCCG
>v24960_c0s4-1339
TATTATCAAACATAGATAAAAAAATTCCATCCCTCCTAACCAACACTAAGTTGAAATTAC
AACACAAAATGTGAGACGTAATTACAACTACTGTCAAAAAC[A/T]GTTGAAATCAGAAA
AGGGTTATATCTTGTATACTCCACCGTACTAATTATTCAAATCCGATTGGAATCAAACAA
AACATTATTAAGGCAGAGCTAGACCG
>v25077_c0s3-892
GTTTGGAGACGCGCTGTTCTTGCTGAATCCAGAATTACCTCTAGAGGTTCATTTGGACAA
CAGTGGTTGTGGTATTTCAAGAGATACTTGTAAGGATGATG[A/G]ATGCGTTGAAGATA
GTGCCTCTGAAACTGGAAGCGTAGATGATTCAGATACTGCATCCAAATGTGTCTCCCCTT
CGGTCGATGTTGTGTTTATCCATGGT
>v25105_c0s1-510
ATGACTCGTCGTGGAACTGGACGTACGCCTCATCACTATTCTTGGTGATCCAGCTGCACC
TATGCAAACTCCCGGGCTCACTGCCGCATTCAAACTCCTCG[T/C]CCTCCACATCACGG
CCGCTCACCTTGTCATCGTCGTCGTCGTCCTCGCCCCTCCTCCTATCCAGGGACACGAGC
ACATCGCCCCAGGGGCTGAAGGTGCC
>v25170_c0s1-104
TGGCTTGCTTCAAATTCGAGCGCTAATTTCATGGCGCTCACATAGTTCGCAAATATAGAG
TGCTAATTCAGCATCCCAAATACATTTAAGTTTTAGAATTT[C/G]TAGAAAATCATTTG
AGTTTCTGATTAATTAGCCTTTTGAGATGTGAATTGTGCTCGTGCCATGATTCAGGGTTC
CAGTTTAAGCAAGTTTGTGTGTTGTG
>v25223_c0s2-674
GCTTCCTATATCCACTTGTTCAGTCCAACCAATGCAGTGGCGGCTGAGGTAACACACAGG
TTGAAAACAAAAGAGAATTACTTCACCATTGGGAGCTCTCA[T/C]GCGCTTGATTCCTC
CACATTGGTCAAGACAAGATTTAGCAACAGCGGGAAAGCTGGTCTCCTCTGCCAGCACGA
GTGGAGGCCCAAGTCCTTTGTTACCC
>v2528_c0s4-643
TACAGCCTCCCCACCACCCCCATGGCCACTCCCACCACCACAACCAGCTTCATGGCCAAC
CTGGAGCCGCTCAACCTCCGCTTCATGGACGACGACGAGCC[T/G]GTGCAGAGGGTCGA
GTCCGGCCGCGCGCTCCGCGAGAAGGTGTTCGAGCGGCTCTCCAGGGACGGCGCCGCGTC
CGGCAGCAGCTGCTACGGCGCCGGCC
>v25710_c0s1-195
AGGTTCATTTGTGTTTTATTTCAGAGGCATACACACGAGGTAATATTTTGCACTAGATAC
GTGATGTAATAACCTGGTCTACAATCATACATACACATGAA[T/G]ACATTCCAGGATAA
GAGAGTGGCAGTCTACTGCTGCTTCTCGTGTGCTTGCCTCCTTTGCTGGGCAATGAACTC
GAACAAGCTCCCATCGAAGCAGCGGC
>v25749_c0s2-323
ACTACACACATACGATCCAGGCAGCTCAAAAGCTTTGAAAAGAAAGCCAGTACCGATCAC
TCCTCCTGGAGAGGCTGAGTCTTGAGAACATCTCTGAGCGC[A/G]TGCTGTATGTTCTC
GCACTTGTGATCAGATATCAAATTGCCAGACAACAGTATCCGCTGGAAATTCTCCCCAGC
GTCGCCTCTCCAGAGCGTGTATGACT
>v25768_c0s1-356
GACGCGGACGGCGACGGGATGCTGTGCGAGGCCGAGTTCCTTAAGCTCGCGCTGCACTGC
GATGCCGAGGACGAGGACAGGACCAGGGGGCTGAGGGAGGC[A/G]TTCGGGATGTACGA
GATGGAGGGTGAAGGGTGCATCACGCCGGCGAGCCTCGGGCGGATGCTCGGCAGGCTCGG
GAACGAGCGAGGCATCGGCGAGTGCC
>v2585_c0s1-368
TTGTTCAATCAGCTCAAGACAGGGAATATGCGAGTGATGTGCTCGAACGGAACGGTGTCA
GCTGCGTTCTTCTTGAGTTCGGGGTGATTGAACTCGTTGCG[T/C]GGAAGGACAATCAG
TTGAGAGCGTCCACCCTTCTCAATTACCCATCCTGAGTTTGCAGCATGATACTCCATAAA
CTTGTCCAGTGCAAGACCTTCAATAT
>v2587_c0s1-1886
ATTCCGAGATCAAGGCGCAGGGCTGTTATTGTGCCGTCCGACTTGAATCCAACCGAGTAC
TTCGCCTTCATCAGGTGCCGTCCTCCTGACATTACCATGTC[T/C]GTCTTGCGGTCGAG
GTACATCCGAACAGGGCGCCGCAGCTTGAATGCTGCAACTGCACATGCACATGCAACATG
CACTGCTTTCATTGACTTCCCACCAA
>v25900_c0s3-525
GCGCCTGGCAAGGAACCATACGAAGAAAGAAACCCCTACATGATGAGCAGGCCACGCCAA
GACCCTGAGCCTGACCAACTACTTTCCCAGTTCATCTGCGG[T/C]GGCGGCAATGAACA
ATCCGAACTAGAGTCTCACGGTGGAGCAAGCAGTCACATGAGTGTTCGTTCCGCAGCAAT
CTCAGATGCTCAGAGGCTGAGCTATC
>v26023_c0s1-1817
CAATATTATCTTAGTATTTGGCCAGATAAGACGGAAGTCCAGTTAACAAGTTACCCCCAT
CCATATCCTCAGCTGGCATCGTTGCAGAAAGAAATAATCAG[A/G]TACAAGCGGGAAGA
TGGCGTTAAACTTACTGCTACATTATATATGCCTCCAGGCTATAATCCATCAAAAGATGG
GCCTCTTCCATGCTTGATTTGGTCTT
>v26056_c0s4-917
TGTCTTAATGCAACTTTAAATGCTTGAGAGTCCGGAAATGTTGCTCCAACTTCGATTCGA
GGATTATTCTTATCATGGATGTAAGTGGGAGACACATTGTT[A/T]GCAAGTAAAGACTC
GTCATCTCCTTTCACGTGTTGTGGATCATAAGAATTATCAACATCTAGTATTCCCAGTGG
AACTCTTTTAGCAACTACCTCTGTCT
>v26316_c0s1-165
TCAATGAGGCTGGATGACTGGGTGCTGTGTCGGATCCACAAGAAGTCCTCCAGCAACTTG
CCCAACTTCTCCTCTGACCAGGAGCAGGAGCAGGAGAGCTC[A/G]ACCGTGGAGGACTC
CCACACCACCAACAACCACAACACTGTGTCCTCCCCCAAGTCCGAAGCTCTCGATGGCGA
CGGCGACGACCAGGTGCAGCTCCAGC
>v2634_c0s1-141
GAATCTCGAGCAGCAACTACAATGGTGAGGGTGTTGGACCTCGCTGTGGCCAGAGGCATC
TCTGCCGGCTCCCTGCAGCACGCACCCGGAACCGTCGTGGG[T/C]ATAGTCTTTGTATT
TGTGGCAGCGGTGGCGATCGTGGCCATGGCCGTGTTCGGCTGCGCCGATGGCGGCGATGG
GATGCCTAAACGTCGACGCCACCACC
>v26610_c0s2-273
AAGCACACACATCCACATTCCGTTGTGCTTATAACTTGTACTCTCGTATTTGTTAACATC
ATCTCCAAACTCGTGTACTTAATATCTTTTGACAATAACCG[T/C]GAGGAAGGAGAATA
GTGTACATTGTCACAGCACACAATATTAGGTGTACAATTCCTTTTTCGGGGCAGTGTGTC
TGCAATCTGCAGCCTACCTCTAACCA
>v26801_c0s10-619
TTCAGAGAATTTTGACATCAAATCGTCAGGAATAGACCAATCAAATATGTCAAAGTTCTC
CTTTATCCTTGTCTCATTGGTGCTTTTTGGAACTACACTCT[T/G]GCCCATTTGAAGAC
CCCAGCGTAGAGCAACCTGTGCAGGAGTTTTCTGTAACTTCTCGGCAACAGAGATGACAA
TAGGGTTGCTAAGAAAGCTTGGACCC
>v2711_c0s1-347
TGTTCTGAATTCTCCAAAGTGTTTCATGTTGAAGTGTTCCAAACTTCCATTTATGTAATT
ATTGTCAATTAATCAAATAAACACACATAGTGTTTGAGGTC[A/T]AAGTTCATCCTTGC
TCAAGAAACATCTAGTTCATCCCCCATTATATATTTTCTAAATTAAATATGCATTCCTTC
AAATGGATAA
>v27713_c0s1-89
CAGAAACCGATTGAACCTCACAGGGCCCCCAAACATCGGAGTGAATAACTTCAAATGGTT
TCTCACTTCTTAATCCCCTACTAGGATA[C/G]GTGCCCCTTGTATGTTTAGCTAACTCG
CATGCATCACATACAAGGGATTCACTAGGGCAAGATTTAAAGAGAGATGGATAAATGCGG
GATAGAGTAGCAA
>v27747_c0s5-512
AGCCAGAACTTTTACCTCGCTGTAACGGTTCTTTCTCCACCATGGTACCAATTGCTCTTC
TCGAGGGCTCGTTTTCTGGAATAGGAGCCTCCGCTTCATCA[A/T]GCCGACCTGAGTTG
GTACCAAGAGTAGACGTATCGAGAACTGAATGGGAGGTTGTCTTCTGATTTTTCTGACAT
AACCTGTTTGTCCACTTTTGATGGAG
>v27837_c0s1-93
CTCACCCGCTTGCCCTTGTTTTTCTTAGTTTTGAGATACCTTATCTCCCATTATATTCCT
TTGTTGACACAGAGCCATGCAAATAGGTATAA[A/G]CGTTTTATCGTCCCAGTTCTCTC
CGTGTTTATGGATTTTTATGTCCGTGTTTTTGTTCGAGTATTCACTTCGGCAAGTGAAAT
AAAGAATGCTCCTCTTA
>v2788_c0s2-1099
CTTTCAAACTGCATGGTCAGCGACTACGGTGTTGCGGTCTTGGCATCGGCAGCGGGGCTC
AAGCTCCGTATCCTCTCGCTGTCGGGCTGTCTCAAGGTCAC[A/G]CAGAAGAGTGTTCC
TTTCCTGGGCAGCATGCCTGCTTCCTTGGAGGGCCTCAACCTCCAGTTCAACTTCATCGG
CAACCACAACATCGCATCACTGGAGA
>v28111_c0s2-555
GCAGCTTTGAGCTTTGGGTCTGATGATGCTGCCAGTGTCATAATTTATGAGGAAGTCAGC
CTCCTGGTGATGCATCTTCCAAGGGTAACATTTGGGATGAT[A/G]TAATAACAGTCATA
TTGAAGGTACCCTGAGTTAGAAGGAAAAGCATCATGGCTCTTTCGGCAATGCAGCTGCTA
GCAAATAGTATATGTTCATGCTAGTA
>v28114_c0s4-753
TCCCTGACAGTTATCTCTCTTCGAACAATCTTAGAAATCATCCTCAATATACCATGACAG
CTGTGACAAGTGTACTGGTTCTTTGTGACAGAAATAGAGGT[T/G]CCAGGTGTGGTATT
GATCAAACCAAAAGCAACAGCTAGTCTTTCACTATGGCCACATAACACGTCATCCTTGGA
TACTTCTCTATCTTCTAAAGAATGAG
>v2823_c0s5-86
CATACTTGTACATTCAGGATCAACATTCCACAGCAGCACATGAAAACGCAGCACCATATA
TTGTATGAAAAGGTTACCCAGCCGG[T/C]CACCGCAGGATCATCAATTCATTCATGATA
CCCTGGAGCTCTCTGCCCGGCAAAAGATACACTACTAATTCAGAAGAGTCGCCGCTGCTG
CACGCAGCCA
>v28308_c0s2-590
CAGTTGCTGCCTACGAGGAAATGCTCCGCAGCGGGCTTGATCCAAGCGAGGATATAATGA
AGGCCGTCGTGGCTTCGTGCACCAGAGAAGGGAGGTGGGAG[T/C]TTGCGCTGGCCACG
TTCAGGAGAATGCTGAGTGCTGGCATGAAGCCCAACATCATTGCGTTTAATTCGATCATC
AACTCACTTGGGAAGGCTGGTGAAGA
>v28398_c0s3-183
TCCCCGTCCACTTTCTTCTTCGTAGCCATTCTGGACTCGGAGTGGAGCGTGAGATTGTAG
TGCACATACGCTTGGTCGGCCAATGCCTCCTTGTCTAACTT[A/G]TTGCGTTTTTCGCA
GTGGCTCTGAAGGATGATGCTCCAGTCCCTTTGGAAGGTCAGGGTGCTGCAGACCTGACT
CGCTATTCTGACAGCAACGTGTTGTA
>v28405_c0s3-492
GCTGCCTTCCTCATCCTGGTGGCGAAGAATCTCCTTGTCCTACAGTCACCTAAATAATGT
GGTAGATAACCACCCTTACTTCTCGAAGTGCTTGGATGGAC[A/G]CGGGGAAATTTTTC
GTCATCATCTCTATCTGCAGCATGCTGCACTTTATAGGAACAGGATGGATCAGACTTAAG
GCCCGTGTCAGGGCCATCCAAGTGCA
>v2855_c0s1-94
CAACAGGAAATTTGTCTCAAATAAGTGGTTTGGAGCCTTGGTATTCAGTGCGATATTTTT
CGGTCGACTTGTAGCATGATCGATACATCAGGC[A/G]TGATGTGACACTATGACTTCCA
TATAGGATTTTATACATTTTTGTGACTGCCCAAGAATGAGAGACAATTTGTGATCTGCTA
AGTGCAGTGTACTCCAAA
>v2863_c0s3-651
GTCGACACCATGCTCACCGCCGTCGAGTCGGATCTCGCCGCCGGCAAGGAGGGCGGCGCC
AGCTTCCTGGTCCCGCTGCAGCAGTGCATCTTCCGGTTCCT[C/G]TGCAAGGCGGTGAC
CGGCGCGGACCCGGCCGCGGAGAGCCTCGTCGACCGCTTCGGGTTCTACATCCTGGACGT
GTGGCTGGGCCTCCAGCTGGTGCCGA
>v28673_c0s1-86
AGAAGGATCTTCCTCTTCCCTCAGGTAATTTCTGCAGCAAAGTCACACACTTCTTTCACT
CTTGACCATGAACATTTCTGATATG[A/G]GAACACCGAACTCCATAATTTATCTAGCAA
GAAATGAATTCTCAAGGTAGATTTTCTGCAAACATGATAATAGTTTCTGTAGTTTAATTT
ATTGTAAATT
>v28728_c0s2-282
GTCTATAAGGGCCAGCTTCCAGAGGGGTTGGAGGTAGCGGTTAAGAGGCTTGCATCACAT
TCAGGGCAGGGTTTCATAGAGTTTCAAAATGAACTCCAGCT[C/G]ATAGCCAAACTACA
ACACATGAATTTGGTTAGGCTCTTGGGATATTGCTCACGAGAAGAGGAGAAAATATTGGT
CTATGAATACTTGCCGAACAAAAGCC
>v28803_c0s1-302
ACAGTTGTTGCAAAAAGTGTCTGATCCTTGAATTATATCACCACAAATAGCACAATGGCT
CGACATGTAGTAGGTATCTATCCTGCTTCCTTTGGTGGACG[A/C]TTTCTTATTCAGTC
CTAATCGGATGAAACTGCCACCACTGGAATATGCACTGTGACCAGAAGTGGACTGGCGTT
TAGCAAGTGTTGGTCGTATGGGACGA
>v2885_c0s2-413
TCGCCACGGTTGCCTGTGTCGCCACCAGCCTTGAAGGGCTTCTTCTTCATCTGCAGCCTC
CTCTCTGGGCACTTGAGCTTGAACGGCATGAGGAAGCTCGA[T/C]GTTTCTCTGAAGTG
CGGCCCGACCGTGGAGATCTCGTGCACGACATCTTCCAAACATATGACACCGTGCTCTCC
CAGAGCCTTCTCGATTAGGTCATTGC
>v28966_c0s1-285
GTAGGCTGCAGTTCCACGTATGCTTTAGCAGTCACACCTCATGGAACAGACAGAAGTCAT
CCAAGCAGCAGGACTGCTTCAGCTAGCAGCTTCACTGACTA[T/C]AGGATTATATTATA
GAACCTTGCATCACTGTGGTTGAGAAACAGAATGAGCTGAAACAGAGTCCTCTTGATCTA
GCTTCCCTCTCCAGAGGATAATTTGC
>v2908_c0s6-983
GAAGGTGAAGGTGGACTTTTCAGATATATAGAAAAGCGGCTGAAGGACAATGGCCACATG
GTCATTGTCGTTGCTGAGGGTGCAGGACAGAAACTTATTGC[T/C]GAAAACATGAAGGC
AATGGGGCAAGATGCATCTGGCAATGCACTACTTCTTGATGTTGGTCTTTGGTTAACTCA
CAAGATTAAGGATTATTGCAAGAGCA
>v2939_c0s1-1121
CCACTTGCTCTCAGGAAGGCTTTTGAAAAGGCTGTCATCAAGAGGCTTATGACAGATGTC
CCATTCGGTGTTCTACTCTCTGGTGGCCTTGACTCATCACT[A/G]GTTGCAGCGGTCAC
AGTTCGCCACCTGGCAGGGACAAAGGCTGCAAAGCGCTGGGGGACTAAGCTCCATTCCTT
TTGTGTCGGCCTTGAGGGATCACCTG
>v29663_c0s1-540
CCCCCGTGGCAAGCGCCTTGCCGACGAGCGGGTCCGGGTACCTGCACCGCGGCGTCGCCG
ACAGCTGCACCGGCGTCCTGGCACGGAAGCCCTTGTTGAAG[T/C]TCCATAGGCGCTTG
GCCAGCACGTCGTAGTTGTCCGGCGAGCCGTGCTCGATGAAGAAGTCGATGCCGTCTATC
TCCGCGTCCCCGAACGGCCGGTACAC
>v29748_c0s1-364
GAGGAAGAGGAGGCGCCGTGGCCGGCGGCGAGCTACGGGCGGTACAGGACGCGGGTGGAG
CTGCCGGAGAACGTGGATGTGGAGAAGATCGCTGCGGAGGT[C/G]AGGGACGGCGTGCT
CTACCTCAACATCCCCAAGGTGTCGCCGTCCGGGGGCAAGGTCGTCAGCATCCAGGTGCA
GTGAAGATGGATACGCCAATACGTAC
>v29869_c0s3-69
TGAGAAGCAAGGAGACGAGTGTGGCAAGTGCAACTGCATTCCTGGAAACCCCAACCATAC
TTGCAGGC[A/T]AGGGGGCAATTGTGCACGTACTCCTACTACTTTCTAGCAGCCAACGT
ACTGGTCCTCTCCTATATATGGACAGATGTGG
>v30052_c0s3-553
AAACGATGGTGTAACCTATCAAACAATATAGCATTGGCCACCTCCTTAATGCAGATCACA
ATATTTTTTTCCTTTTTTTCCTGAACTGACACAATAGGTCA[A/G]CCAGACCAGACTAG
GCATTATTCATTCTTCGGTCGATGTCTTAGTTACCAGATTGACCATTCATGAATCATGAT
CCGTGACCTTCTACAATTCGAGTACA
>v30245_c0s1-62
TGAATACATTAGTCCGTTAATAAATTTATTATTAAAAATCAATACTCAAGGAACTAAACA
C[T/C]TGCAATCTAAAGATACCTTCTCTTGCACACATAGAAGCCGACACAAGGCCGGCT
TGCTTCTTGACCAATCGATTTCTCACTCTTACGGACCTTGCTCCTA
>v30468_c0s1-244
TTTTCTGAATATTGATCAAGAAAAGCTCACACAATTTCTCAAGTATTTTGTTGGTGTTCT
CACATTCCCTTAGAAGGCAGATGGCTCAGGTTTTTCACGAT[A/G]GAAGTTAAATACTC
CCTTCTAGTGAAATCAAATATACCCATTAAATATAAGTCTAATAACTTCTACGAACTGGT
TTGAGTACAAATGCTATTGTTCAGGA
>v3049_c0s3-1714
GCCGGGTACAACGAGAAGCTGTTCCCGGCGATGCTCCAGTTCCACCGCGACACGGGGTCG
CCCTTCATGGTGAACCCGTACCCCTACTTCAGCTACAACGC[A/G]CAGACGCTCAACTA
CGCGCTCTTCCGCCCCAACGCCGGCATCTACGACCCCGCCACCAAGCTCAACTACACCAG
CATGCTGGACGCGCAGGTGGACGCCA
>v30490_c0s1-205
AACAATCATACACACTAGGGAATAGTAGTTGCATAATGAATAAAGAGCAGTTGTCAATTT
TAAGTCTTATGGTGCATGGTTGATGATTACTTATTATGTAC[A/T]TCAAAAGAATAACT
TTTGAAGAACAAGTTAATTAGAAAATAATAAGTATTTCAAGTAGAAACTGCTTGCTTCTA
TGGTTTACTATGGTTCTGAATTGAGT
>v30797_c0s1-965
CTCCCAACCTCCAACTTCTGTAAGGATGCAGCTTGAAGGTGAAGACCAAACATCATAAAC
CAGAACTGTGCTTATTGGAGTTCTAATTGAACTGCAATTGT[T/C]CATAATGGTTGTGA
GAGTGATACAAAGAGTAAAGAATCTTCTGTGAGAATCTTCAGTGTAAAAAGAAATGTGAG
GCCAAACACC
>v30920_c0s1-92
CTAGAGGGTATATTTTTTATAGTCAGTCAAAAGTAGCTTATGAAGTACAATGATGATTCC
AGAGTTTTCTTTCTTGTTAGTTCATACACTG[C/G]GCGTCACTGATTGACATCAGTTTC
ATATGCCAATAGCACCTGTGAAACACCAAAGTGTACAGCCCACGTAGAGCTGGTGTTGGC
AATCTGGGGCATCGAC
>v3104_c0s1-737
ATTCTCTCCACGACCACACCTTTGCTGATGCCCTGAGGATTAACCTCCACGATGTGCTGG
CCCCTCTTCACGACCACCGGCTCGTTCGCGAGCACGCTCTC[C/G]AGATGGTCAAGCAG
CTCTTTAGCCTGGCATGAGCCAAAATCTGGATCTGCATCATGGTGATGCCAAACTATTGC
GCTTTCTTTATGCTCGATATATGAAC
>v3131_c0s2-790
CTCGCGTTTACTGTGGCCATGAGTACACCGTAAAGAACCTGCAATTCATACAGACAGTCG
AGCCAGAGAACGAAAAGACAAAGCAGAAACTGGAATGGGCT[A/C]AAAAGCAGCGTGAA
GCAAATCAGCCAACAGTTCCCTCAACTATAGGAGATGAGTTTGAGATAAACACCTTCATG
CGTGTTGATCTGCCCGAAATACAGGC
>v31310_c0s2-577
AGTACATGTAGTCTGCAATGTTCTAGCTCTTTTGCATTATGTGTAGACCGACTCTTTCCA
CTCAAAGACATTGTGGATTTCTATCTGTATTTTATTTCCTT[T/C]GGGACTGGTGCTTG
TAGTTACTTTCACTATCATATACCGGAAAAAGGAAAGGTGAAAATAAAATTCTTTACTAT
GAATAGAAAGAGGAATACATTTGTAG
>v31330_c0s1-743
CACTGCACGGAAAGTGCAGTTGCCGCCCGTTCCTTTATGGTCAATTTTTCAATCAGAACT
AGCAAGGAGGTAAAACATGTTGCTGGTAATTATGTCATGTT[A/C]TTTGAAGTTGACAT
AATAGTACAGATCCACCAATTGTTGTGTTTATGTTTAGCTTTGGAAAATGGATTCATCCT
GTACTAGAGAGTTCTAATTACCCATT
>v3160_c0s1-301
CTCATCGTCGTCACTCTCACCGGCCGGTCGTGGCTCCGCCGTCGTCCATCTCAGACCTGC
TTGGGCTCGATGCGGCCGAGGCGGATGCCGTTGACGTAGTC[T/C]CTGGGGCTGTGCGA
GGCGAGGCCAGGGACGATGAGCCCGGACGCGCGGTACAGCAGCGAGACGGCGCCCTCGCG
GTAGTCCTTGCCGGCCCTGACCCAGA
>v317_c0s1-188
GGGGGAGGTGCAGGCTAAGGCTGGCGAGGCCACGAAGATAGCGTCCGAGACGGGGCAGTC
CGTCCAGGACCGCGCCGTCGAGGCGAAGGACCAGGCCGGCA[T/G]CTTCCTCGGCGAGA
AAACTCAGGCCGTCACCACGGCGGCCTCGGAGACTGCCGAGGCAGCAAAGAAGATGGGGG
ACGAAGCCGTGGGGAAGGCGTCCGAG
>v3174_c0s1-1131
CGGTGCGGCTGGGCACGGATTCTAGGCACATACTTGCTGGCCCCACGATCAACGGATGCA
ACCACGGCTGCTATGGATGGACTTTCCACATTACCAGGTCC[A/C]GGGTGGTTCACATC
CGCACCGATGAACATGAAAGGCGCACCGGTGTCCAGTGGAAGCCGGTCATAGAGCTGGAC
GTTGCTGCCCCCGAGTTTGCTGTTGA
>v3207_c0s2-956
GACAGCATGCGTGAAGTTCTCACTATTAGGGTCCTCTATGCGGCCTGCATCCAAGAGACA
GATGTGAATGCATCGAAGCGCAATTCATCACTTAAATGAGT[T/G]ATGCATCAATAGAT
ATATACGAGTCTCTGACCTAATGAGACTGTAAGTATCCCTCTCATCTGATACTGACATGT
ATACAAGTAATCAAGCATGTCCTTTT
>v3218_c0s2-621
CGCAAGGACCGCCTCGGCGCGCGCCAGGCGGCGCCCTACGCCCGGCCCGCGGCTGCCGCG
GCCAAGGACTCATCGGAGAAGTCGTCCTCTTCATCCTCCTC[T/C]TCGTGGCTCGGGCT
GGCCAGCACGGAGGACGCCCGCCTCGCCTTCGCCCTCTGAAGCCTGATCTGGAGGGAGGG
AGCAAGACGGCTTCATCCTTGTAGAG
>v32436_c0s1-717
AAACACTAAGTTCTGCAACCAATTTTTTCCCCATACATTCAGACTGAAAGGAGATGTGAA
GGCGACATGACTTCTTTCTTGGGTACTTATTATATGGAGCA[T/G]CTTATCTGAAGTGA
AATACGATCCTCACACTATGTTAAATTCCAGGCATGTTAATGCTAGCTTTTGCTTATTTG
GTAAATGAAACAGGAATTCTTTCTTG
>v3256_c0s2-1757
CATGGCTCCTTTTCGTCCCGCCAATCACCCCAAGAAAAACTTGGTGGGATCAAGAAAGCA
GCCCCGTTGTTCCCAAATCGCGGCAAGAACTGGTGAAGGCG[T/G]GCGCCTCTGCGACG
ACGACGGATCCGAGGCCGGCAGAGCCAGGAATATATGGAGGGCGTGCGGGTATAGCTGGG
GGATCAGGGATCAAACCTGGGAATCT
>v32597_c0s1-96
CCGCGCATATAGTTCACTTGCACACAACGGAGATTTATTTTATTCAGGACCCTGGACAGA
GCTTCCAGAGCATCGCTCCAAGCTACCAAGCAAGC[A/T]AGCTAGGCAGCTACGTACCC
AACAGGACATCGATCCGGCTAGTTGTGCACCTCCGGGCGATCCATGTGCTCCGGCACCTC
GTTGGCAGACCCACAGCAAC
>v3264_c0s1-1572
TCCGCCGTGGGATAACGGCAAGATCGGGATGCTGAGGCACGTCTTCAACACGAACTACGT
GCTCCTTCTTCTCGGCCTCATCGGCCTGAGGAGATGACCAG[A/T]GAAACAACCAGGAG
AACATGACCGCAACCGGCCGAGCTGAAGCTACGGCGTATGCACCAAAGCGTCTAGACTGC
ATACATCATAATGTTATAATAGTACT
>v32646_c0s1-300
AGCTACGCCCACACAACAAATACCTACCAAAATCCAAGACAAAATTAAGCGAACAACAAT
CCACTCCAACAGCAAGAACTCATCAACAAAATCAGAAACAA[A/G]TTTGCATCCCCGAC
TTGATTTCAAGGAGAGGAATGCCAAATGCAGTGTGCTCGGTCACCACGGGAAGCTCCTTT
ATTTTAGCTCGTGGCAGTGCAGGCAC
>v32917_c0s2-270
AAATGCTTATGGTGCAATAGTCGGTAACCCACTAGGCTGCACGGCACACCAACTCTTCAT
ACACAAACAACTTTGCCAGCAAACGGATTTTACAGGGCAAC[A/G]TCCACTGTTCCACA
AAATTTGTGCAACAATCTATCTTCTACAAGACAAACTGTACAAGGCCCATTCTAGGATGC
AAGTTCTACTGTTTTTTTCACATCAC
>v33181_c0s2-520
TTGTCGAGAAGAAGGAATGTCAGGTCGGAGCCTTCGGTTACTTCTGGCACGCTGCTCGGG
CGGCCTCGTGGTGTCTTGAGGTTGAGGACGCTTCCCCAGAA[T/C]GACAGTATCGAGAA
TGAGGCTGGAGGCCGCAAGGTTCTTCAGTCCAATGGAATTTCTAAGGCTGCCCATTTCGT
GAGGAGGAAGAAGAAGAGGAAACCGC
>v3328_c0s1-123
CAAGTAGCTGGTAGGAGGAGGAACCGAGGAAGAGATTGAAGCAAGTAGCTAGATAGGGAG
GGAAGAGCAGGTACTAGGTAGATATCTGAACGAGCGACCTG[T/C]CTCGTCTTCCTTGC
GAGCGAGCGAGAATGCAGGAGCAGGGGGAGAGCTCGCGGCCTTCCAGCAGCGACAGGTCC
TCCAGCTCCGGCCACCACATGGACGC
>v3376_c0s14-415
TCGGAAGGTCCTGCCTGGACTGAAATGATAGTTGCACCTCTCAACACGCAAAAAAATGTC
TTCAAGCGCATTTTCAACTAATGCCGTGATTCCTCTTCATC[T/C]TCATTGTTTTCCTC
TGTTTGAGACGCCAGCTTCACGATGTCTTCCACACGGATCTTCCCTTCTTTGTCTTTAGA
AAGGTTGCTGATAAGCTCTTGGACGC
>v34378_c0s2-312
CCACAATAAAGGTGCATTGACATGATCCACCGATGCAACAATGCAGATTCGTGGACAGCA
AGAAACTTGTGCTAGACACTGCTGTGATTCAGCATCACGCA[A/G]TGCAGGTCCATCAA
TATTGTGAATAAGAAGGCACACGCCATCATGACCATCTTCTGGTGTTTGGTTGTTTAAAA
ACGAGATAATATCATCTATTGATTGG
>v3452_c0s3-1109
AGAAAAAACCACATCAATCAAAAACAAAAAGAAGAGAGGATGATTATCTACGGCAGTCTA
GCCAAAACTACAACCATCACAAAAGTTCAGCGAAGCAAACT[T/G]CCGGTTCTTCGATG
GATGAACTAGAAGATTTTGCCATGGGCAAACCTCAAAAGTCAGCTTATGACAACGGAAAT
CCTTTCAACGATGAAGAATTTGAGCG
>v34781_c0s2-82
ATCAAACCCTTGCAAAGAAGGCTGGTGGATGTTTAGTGGTGGAGGTGGTCTCTGGGATAC
CCCATTCAATACAGATCTGCC[A/G]AACGAACTAGAACTGGTGTCAGCAGTGTTCATAT
TACTTTCTCCATGGTTAACCACCTGATCCTGTGTTTGTGCATAAGAAGGCCCCTCCACAG
TGAATC
>v34792_c0s1-290
GGCGACGTGCTCAACAAGTACATGTACCTCTCCGGCCGCGTCGACATGCGCGCCGTCGAG
ACAACCATCCAACACCTCATCGGCTCCGGCATGGACCCGCG[C/G]ACCGAGAACAATCC
CTACCTCGGCTTCGTCTACACCAGCTTCCAGGAGCGCGCCACCGCCGTCTCCCACGGCAA
CACCGCGCGCCTCGCCCGCGCGCGCG
>v356_c0s1-371
CGACGTGGAGGCTGCGCAGTCCTTGCAGGTGGCGGCGCAATGGTCCACCTCGTCCATGCA
ACGGCAGTACGGCGGGATAGATCTGGTGCACAGTGCGAAGT[T/C]GCAGCAGTCCCACG
GCCTGCATATGGGCCCGGGGTCGCCGGTGTACCGGTCGTTGCAGACGGAGAGGGACGGGT
ACGCCGTGGACGGCACGCAGTCCTTG
>v35647_c0s1-332
CACTGTGCTCCAAGACCCTACGATGCCCAACGTGCCCCAATCGCAGTTGACATCAACCGC
AGTGATAGTGTTTGATACGGGGCGACCTTCGGTCTCCACCG[T/C]ATCATGTGCGTCAA
CATCTACACGTCACGTAAAGGTGAATTTTCTCCTTTATGCGTTCCTACAAATGTCTCTCC
TGAATGGTATGCTACTTCATCCTACG
>v36171_c0s1-365
GGTCGCTGCAGGGCTGGGCAGCAGAGTCGCTGCTCCCCCTCCTCAAGCCCGTGGACGACT
GCTGGCAGCCAACAGACTTCCTGCCGGACTCCTCCTCCGAC[T/G]CCTTCGAGCACGAG
GTCCGCGAGCTCCGGTCCCGCGCCGCGGCGCTGCCCGACGACTACTTCGT
>v3639_c0s3-905
TGCAAGTGGTAAACATGTGCACCACACTACTGGCCAACTGATCTCTAATATACCGGCGAT
AGCAAATGAAGCAAAAAAGATGACATGGTTTGTAACACACA[T/G]GAGCTAGCAACAGA
TAACAAAGCTGTTTCACCGCCATCCAAGGGCTCCGAAAACTTCATGTCATGGCCTGCGTG
CGAAAGGTTTTTTTTTTTTTTTTTGC
>v3694_c0s4-278
TCACAGTGAAGAAACGTGCAAGATACTACCTTCACACATCCACAGTATCTGTTAACAAGT
TGCTTATGATACAGCAGCACATCGACGGACGGGACTCCACA[A/C]GACAGGACTCGACG
TCCCAAGCGGCTGTTATGGTCTTCCAAAGGCTGGTCACTGCCACCCCAGGTCGGCGCCGG
CCGGTCACTCGTTCCCGTAGAAGGCC
>v37296_c0s1-136
CATGCATCAATTACGCATGTATGCATGTAACTTAGCTCCACGTGTTCGATGACCAATAGT
ATCACCATGCATACATTAGTTTCTCTCGAGTGGAAGTGTAA[T/C]CCTTTGCATTGTGC
TGATCAGTTCTTGGCCCCCTGCTTAATTGATAGCTCAAGGCTTGCTGCAGCAGGTGCATT
TTTCTTGTTCATGCTTCATAGCCTGA
>v3736_c0s1-1698
CCACAACACCCGCCACCCCATACCTAGCCGTTGGGCGCTGCATCGTCTTCTACCTCCGCC
CTCCGGCCATCACCTTGCTTGGGTGAATTGATTTCCTGCAA[C/G]TGGGAGATACTTGC
GGGACTGTGCAGATAGGTGGCGGAACAGTGGATAGATAGATAGGCTCGTGCGTCGCTGTC
GGACTTTGGATCGCCCCTGACTCATC
>v3737_c0s1-2518
AGAAGGTCGACGAGAGCGCCATTGTTTCTTCTTCTCCTCAAGATTGCAACACCTTAACTA
TCGTCCTATCCTCTCCTTGGAAACAAGTCGATCCAAAAAAT[T/G]AGTGTCCCAGTGCG
TCCAAGCGCTTACAGCAAGTGGCAACTGGCAAGGTGACACTATGCGGAGTACTCGAATAA
TAAGGTGGGGATATGGGAAGTGGAGC
>v37450_c0s1-445
GTAGTTCATGCAAAAGATTCTTTGGAGCTCGCCGCATGATCAACGGACTGCGGAAGCATC
TTGTTAGTCGTTCGGAGCGATGGCATGATCGAGAAGATAAT[A/G]ACTTAGGATCCAAG
TGCTGTAAATTAGTATGTACATAATGATGTATAACATGAATATTCAGTTATACAAAGATT
TGCTGGTCTCAGG
>v3827_c0s2-1775
ACCTCCCTGTTTGTGCTTGGCCGCTGATTCCCAACCGAGCCAAAGCCCATGGGAGAACCA
TAAGTGTTGAGTTGCCTGACCGCTGGATTGCTGCTAAGGAG[A/C]GGGCTCTTCATGGA
AGGAAGCATAGAACCAGCTGTTGAGATAAGCTGAATTATGATGGAAGTGAGATCAGCAGT
GACGAGCTGCTGCTTTGCTGCAAGCT
>v3833_c0s1-218
AAGCCCGCCGTACTTGCAGGGCAGGCCAAGGAGCCTGCCAAGCTCAGTGCCACGGCGTCC
AAGCCAGCAGCCACCAAGGAGCCAGCAAAGCTCAGTGCCAC[A/G]GCGACCAAGCCAGT
AGCCGCCAAGGGTGGCATCAAGAAGGCTGACTCGAAGCCCAGGGAGACTAAGAAGAGGCA
GGTGAAGAGCAGCAAGCCAGCAGCAG
>v3840_c0s6-1107
TGCTTCCGGGACTACGACTGCAACTGGAATGTCCCGATCCTGCGGGAGTTCGCCAGCGAC
GTCGCACACACCAGGTGGTGGAAGGTGCACGACAAGATGCC[C/G]AAGAAGCTGCAGAG
CTACTGCCTGCTGAGGTCGAGGCTGAAGGCCGGGCTGGAGTGGGAGCGGCGGCAGGCCGA
GAAGGCCAACTTCATCGACGGGCACT
>v3841_c0s1-353
CGCGCCAGAGGACGGCAAGGGCTGCGTGCTCCACCTCGACGACGGCACCAGTCAGAAGTG
CACCAAGACGAGTGGCTGAAATCATGAAATCTCATTAGATA[C/G]ACTACGCCGCGTTC
CTCTTGTTCGTCGTCGGCGCCCTGGGGTTTGAGTAGAATAAATCTGCAGCAAGTTTGTCT
TCCAATAATGATTAATAACGAACTCA
>v3882_c0s4-964
TTGGAGAATTTCCTCAAACAAGCGAGCGAAGCACTTGATAATGATATTTCATATGATGGG
GATTGCGCAGGCCCTTCGTCAGCTGTTGTTATCACGGAGCT[T/C]CATTCGTCTGGGGA
AAGTGATCCTCACACGCGACCAGCTCCGTCGATGATGCATACTTCTTCAGCTGGCATAGG
AGATTCTCATTCTTCTCAGGATATAG
>v3982_c0s2-237
GCTAAGAACAACTCAAGTTGATTCGAAAGATCTCCAGCACAATATATGCATCCATTTTGG
CTAACATCAGGTCACTTGTACTATTACAAAACTATATAATA[T/G]GATGAAAAACGAAT
ACAAAACAAGGATAGAGAGATGAGTTGTGGAGCAGTATGCTCCTACAGCTTTCAGATCAT
TGAGGAACAGGTGCAGTGCCGTATGG
>v4_c1s9-204
TAACCGGCCCTTATTTATTACAAAGTCCAAAAAAAGATGAACTGAAAATAAAAGGTACAA
TATGTAGCATATCACACATGATCGCTACTAGCAACACGGTT[A/G]CATCATTATTACAA
TATTTAATTCTCCACCAGATCTAGTACATTATTGCTCAAGCATGTTTAACCAAGGAATAC
TGCACCAGCAGCAGATTTCCCGGTAG
>v4007_c0s1-1399
GAACAGAATAGTCAAAGAGTGAATTCTGCATCGGTGTGCTAGGGACGGAATAATCAAAGA
CGGATTTCTGCAGTGGTGTGCCTGGGACAGAATCAAAGAAC[A/G]GCTTTTCCACTGGA
GTGCCTGGGACAGAATCAAACATCGGTTTCTGCTCCTTGCCAAAAGCACTAGTAGATGTG
GAACCCCCTGTCCTTATCGGGGGGAG
>v40151_c0s1-323
ATTCGGCCGTCCACCGCTCCGCCTCTGCCGCTCTCCATGTCGTCAGCAGAGGTAGATGCT
ATGACCTTGAGGTTAGGGATCAGCTCTTGGATGTCCTCCAA[T/C]TCCAGGCACTCGCT
CCTTGCGCTCAAGAACATGAGGAGCTAGCTAGCTAGCCAGCATCCAATCTGATACCTTGC
CCTTTGTGTGATGAGTATTCTTGAAG
>v40304_c0s1-196
TAGTACAATCGCCACTAGCTTTATGCAAAACATTTGGTGTGACGAAGTGATTTCATATTT
CAGACAACTTTGCTCTCAGCACTCTCTTACGTCAAAGACCT[A/G]TTCTCTTTCAGTCA
CTACAGGACCAGGAAACATTCAAAGAAATTCCAGAGTGGAAGCCGGCCTAAAATGATGGT
TCGACCTATATGATCCAGGCCATAAA
>v4063_c0s1-1119
CTCGACTTCCTCCCCCCGAGGCGCCAGAAGATGGTGCCGAACATGAGGGCCACCACGAGG
GAGAAGAAGAAGCGGACCACCGTGTACTGAGGGTTCCTCCA[A/G]TAGGACAGGTTCTG
CTTCCACAGGCACGCCATGCACTGGGTGATGGAGCTCTGCGAGTACTGCGTCGGGAAGTA
GAGATCCTTGGACCCAGCAGGGGCCT
>v4087_c0s1-540
CTCCATCACCCCTGATCTTCTCCTTGGTCCTTCTCAGCTTCTTTTGTGTATGTATATCTT
GTGTGCTAAAGCCAAGTGCTTACTTGAAGAATGGATGAGGA[T/G]GTGATGAGGAGGTG
GGGAGGTATTTATAGGCGCATGAGTGTTCATCAGTTGGCCGGCCTACATGTGCACCTTAT
TCGCTTCTATCTGCAGGAATAAGGTG
>v4089_c0s1-1007
GTGGCGCTGTACCTGGTGGCGCTGGGCGAGGGCGCGCACAAGCCGTGCGCGCAGGCCTTC
GCGGCGGACCAGTTCGACGAGAAGGACCCCAAGGAGAACGT[C/G]GCGCGGAGCTCATT
CTTCAACTGGTGGTACTTCGGCATGTGCGCCGGCACAGCCGTCACCACCATGGTCTCCAG
CTACGTCCAGGACAACGTCGGATGGG
>v4096_c0s1-109
ATCCAAATTGTGGTGCCAGTTGTGGTACTCACTGATGCCCGAGACGCAATCATAACAGTA
CAAATATCATCATTCTTTTGCCGTCAAAATTTTACAAAGAG[A/G]TTAAGTCATTATAC
ATGATAGAGTCTGGATCATGGCTCTCTACTTGCAAGCTCAGAGAAAAATGTCCTAGCAAC
CTACGTAGTGTACATGTACATCTCTG
>v4098_c0s2-1863
GATGAGTTTGCAGGAGCAGAAGGAACAGTGGGCATGCTCTCTGGAGCAATTCGAACAGTA
GCAGAAGAAAATATTGCGGGTACTGTAGTAGGAATAGATGG[T/C]CGTACTGGGCCTGG
TGAACTAATGGTATCTGCCAAAACTGAAACAGCTGCAACAGTGGTACTAATGGCAGTCGG
CACAACCGGCACTGAAGGTCCCAGAT
>v410_c0s4-768
TTGAGCATCTGCTCATCGACCTCCTTGGTGCTCATCTTCCCACGGAACATAGCAGAGGCT
GTGAGGTAGCGCCCATGCCTAGGGTCAGCAGCGCACATCAT[A/G]TTCTTGGAGTCCCA
CATCTGCTGGGTCAACTCAGGAACAGTGAGGGCACGGTACTGCTGAGACCCCCTTGAGGT
CAGTGGTGCAAAGCCAACCATGAAGA
>v4101_c0s2-1247
GAAACAAATGTTGCAAATGAAATTATGCAAGAGCATAAGCCTTTAATAAACCCTATTCAG
CAACAAGTTCGGCCTGGTGGCCCAGCAAATGGCAGCATCTT[A/G]AACACTCTGTCACA
GCATCGGAATTCTTTACCAGGAGTTACCTCAATGGGAACTAACATGGGTGCAACACCTAT
ACAAGTGCACATGGCAAACATGATAT
>v41275_c0s3-205
TGCTTTGGTTTGAATGTTGTGCCCAGGAATAGGGATGGATTTGTTGAGTTGTGCCTTCAG
CGGGAATCCCCTTGCTCCGCTTTATCGAGCCTTTTCTCTCA[T/C]GTTATAGTAGAGGC
CGTTGATCGTGCGTACACGGCTCGCAACAACTGAAGAGATCCTAGCGATGTTCGATGGCA
AACTACGCGAGCTGGTTCCTGGAGAT
>v4137_c0s2-3011
GACCGTTTACAGCTTGGGACTGAGATTACCACAACTGGCGACAACACATGGCCTATGCCT
GTGAATCTCAAGCGGCTGATCTGGAATGCTCAAAAGACATT[T/C]AAGATTGATTTAAG
AAGACCTTCTGACATGCACCCGATGGAAATTGTTGAAGCAATAGATAAGCTGCAAGAAAG
ACTTAAGGTTGTCCCTGGTGATGATG
>v41400_c0s2-334
TCTATTGGCCAGTTAGTTACTTCAAGGTCTGGCCACTTATCACCTTTGTTGAAGTCACTA
ATCTGAGAAGCAATCTTAAGATGATTCTCAACACCCAGTAG[T/C]TGTTAAATAGAAAA
GAGCATGACATGTCTATGTAAAATAAATGTTATTTCACAAACAATGTAAACTGAGTAAGT
ATGGGAGTAGTAAACGCTCACCGTAA
>v4185_c0s1-176
GGGGCCGAAACGATCTCAACCTATTCTCAAACTTTAAATGGGTAAGAAGCCCGGCTCGCT
GGCGTGGAGCCGGGCGTGGAATGCGAGTGCCTAGTGGGCCA[T/C]TTTTGGTAAGCAGA
ACTGGCGCTGCGGGATGAACCGAACGCCGGGTTAAGGCGCCCGATGCCGACGCTCATCAG
ACCCCAGAAAAGGTGTTGGTTGATAT
>v4200_c0s2-1777
CCTGTGAGCAATAGTCCAACTGGGAGTTACAGAGATGGGGATGATACAAGCGTGAACCAA
GAGGGCAGTATGCATATTGATTTATCATTGAACAATGGTCA[T/C]GAGTTTGACAGTTT
TCCTCTCAATTTTGGCCATACCTATAATGCAGAGGATACATCACAGCAACAGCATAATGT
TGGAGATGTCATTGTTCTTAGTGATT
>v4324_c0s2-436
AGACTTGAATTTCAGGCGACACTTAGCGCCGGAGGGAGGCCTTCCTCCGGCAGGCCGTCC
ACGAGGCCGCGCAGTCCGGGCTTGAGCTCGCTGCTGCAGAA[T/C]TGATGGTACTCGGC
GGTGTCACCTGCTTTCTTGCATACCTGGACCATCACGATCTCCGGCGTGAGCTGGAGTAT
CTTGGCGGAGATGGCGAGCGCGCCCT
>v435_c0s5-693
CTAGTAGCTGATGCGTGCGCCAAAATCATGTTGTGAGCTGCTATGTATGGTTCCACGGTA
GAGTCTCCCACAGTACATTTTGTTATTCCAAAAGGATCAGA[A/G]CAACGTCCGGGTGC
AAAGAGTGCGTTATCATAAGATCCTAATGCGCTGACGTTAGGTTCGTCTATCGTAGTCCA
ATATGAAACCCTGTCTCCAAACTCCC
>v4370_c0s1-923
CCCAGATGCATCACAGATCCGTCTGGTAACACTCTGCAGCGCTGGATCGAGGAGATGGCG
TCGTACGTGAAATCGATCGACAGGAGGCATCTGCTGACCGT[C/G]GGCACGGAGGGGTT
CTACGGCCCGACGAGCCCTCCGGAGAAGCTGAGCGTCAATCCGGGGCATTGGTTCAACAA
CTACGGCCTGGACTTCATTCGCAACT
>v4374_c0s1-825
GACATAGAGAAACCCGGCGGGAGGTGCATGGCGTCGGGGAACTGCACGGCGGCGGCGGCA
GCGACGGCGAAGTCGGCGTCGTCGTCGTCGGTGATGAGGAG[C/G]GAGATCCTCTTGCT
GAGCTCCGCGAAGAAGAGGTCGTCGTCCAGCTGCATCTCCACCTCCATCCTCCTGTATAG
CAGTTGCGTGCTGAGCTTTTCGCCTG
>v4391_c0s10-549
CTTCCAGCGCCAGAGACGGCCGCCTTGATGCGCTCCACGGTGCAGGCGATGAGGCTGTTC
ACGGTTGCCACCGAGCCAAGAGACAGCTTCGCGTCGGGGAC[C/G]GAGTCGACCAGTAT
CTGGAACGCCACCGTTAGGAGCGACCCGCCCGAGCCGACACCGCTGTTGGCGTGCATGAT
CCCGGCCGGCCCATCAGGCAGGATGG
>v4433_c0s1-552
TTGCTGCTGAGCACCTCCTCGTGGTCGCCGCCCTCCAGCTTGAGGCTCTGCGGGCCGGAC
CCGATCGATGGGCCGGCCGTAAGCTGGTAGTTGGTGGTGCT[C/G]GTGGTCATGGTGCT
GGTGGTGGAGGCGGGGGTGGCGACGGCGTTGGGGGCGAAGCTGATGAGGTGGAAGCCGGC
GTGAAGGGCATCGGAGGTGCTCGTCT
>v449_c0s1-195
GACCCAAATTACCCATCCAAGCACACAGTTTATTTCGTACGTACACAACCCACACCATAG
ACATAGACCATACACGATTCGCACGTACAGAGCTGTGCGAC[A/G]GAGCAAGCGGCGGC
GACAGGCCGGAGGGCGGCGGCGCGGCGCCTAGCAGCGCGGGATGGCGACGCCGCAGGTCG
TGAGGGTCTTGCGGGCGTTGGCGCTT
>v4495_c0s1-892
AAGTGCCAAGCACTATGACCAAGTCATATGACTCACATTACACAGGAAACAATAATAAGC
AGGTCAGTAATATGGTCTATAATAAAGGAGCTGCTTACTCA[T/C]GGTACATCATAGTT
CAAATACATGCTCACAAAGTTTCAAGCACAAGGAAACACACATCGTGGTAGTAGATTGGG
TTTTCATACCTGGATAAAACACACTT
>v4531_c0s1-2210
ACAGCTCCTCAAATACTATCAGGGTATCATTGACGACATGTATAAGAGCATGAAGTAGGC
TGGACTGATCACAGCAAGGCGAATCAAACAGGAGCTTAGCA[A/G]ACCTTATCAAAGTT
GCATGTTATTTTTAACTTAAGTGTGGATGAAAATTAATACATAGTAGCATCAGCTAGTCT
AGGTTTAATTTTTTGTTTCTTACTAT
>v4563_c0s1-153
TCGAGTGCTTCGGAACACAGCTCCATTCCCAGTTCATGAAGGTCCAGATGCGCATCAGCA
TCAATTCCAACCTGGTTTCGGAACAGCTCTGCAAACTGAAG[C/G]AGCCAATCATCAAT
CTCAGCTTCCTTGCACTCAGAATGGCCACAATCTTTCTTCCCTGACAGAGTGCTCTGTTC
AGCAACCCCGTTCTCCAGATCTGGCT
>v4620_c0s2-141
ACAACAGAAATGCGTAATATATATAACCTTTGTTATTTTCCCTTGTTGAGAGAAGAACCA
CAACCTTAGCGTGATATTCTGGACAACATTTTAGTGGAACA[T/C]GACCGGTGGCAACT
TAACAGTGCTGATACTAAACCAAAAGAATAAACATAAACCTTCCATATTCTCATTTAATT
TTCATTTTGACCTTTTCATGGCTACG
>v46299_c0s1-275
GAAGACTAGAACAACATATTGTAAAACACTAAGATACTATGTACTAGTATTGTTTACTTC
AAAATGCTTTTTTTTTTGGAAATAAAGGGTACTTCGATCAT[A/G]TGCCTTAAAAGGCG
CCTGAACTCGATCCTTTAATCTGTTTTCAGTTGCTGCCCATCTTACCTTCTTTGCCATAT
ATTTCTTCTTATTGCATTTTTGTACT
>v4737_c0s4-1508
ACAACGCTGACTTTTTCTTATTGGGTGTCTCTGCATGACCCTTTGTCTTTTGGTTATGTC
CCACTGCTGCACACCGTGAGCATCAGTAATACAGCTCTTTC[A/G]TGGCACAAGATGCT
CAAGTTAAGTGAATTTCTTGGCAAAGCCACCGTAAGCAACCTGACTTTGGGCTTTGAAAA
AGAAAAGATTTGGGTTAAACCTGAAG
>v4904_c0s3-472
TGTTTTCTGTTCACCTGCTAGTGCTACTACTTGCTGCTTTTCTTCTTCAGTAGGCTGCCA
AACTTCTTCAGCAGAGGCTTGTTCTTCTTCTGTTTCGTTAC[T/C]GGAGACATTGCGAC
TTTGCTGGTAACTTCTGCCGACGCCGTGCCGTTTACGTGATCTGTGCTGCTATCATCCTT
GGAGGACTGGTCGTCTTTGGAAGATT
>v495_c0s1-861
CCCGATTCGTACCGGTGGCTCCAGCGGATCCATCACCGCGTAACGACACCGGCGGATTAG
CCCACAAATATCTCATATCTCATATCAAATACTAAATCAGG[T/C]ATTTTAGCAGCAAA
ACCTACTTTACAAAATATATAAGAGGGTATAAAGCAGCTTGCCTGAATCATATATCATCT
ATCTTGAAATAATACTTCCTCCACCG
>v4984_c0s1-484
TTTTTTGGCCTAAAACATGTTGATTATATTATATAGTTGTATACGTAAGTAAGAAGAATG
ATAATATGATTGCAGAGCTCTTTTCCCGCATCTACGTTACT[A/C]AGACTGATCAACCT
AATTGATCCAAATATGCGTACGAAGCTAGAACCGATGGCTAATTGGCAGACTAAGCTAGC
TCAGAACTAATTGGTGTGCTAAGCCT
>v4997_c0s2-2069
CTAACTGAAACAATAGCTCCTCAACCTTATAATATTTATCCATGTTTGGAAACAGAGGAA
GCAGCAACGCCAGGTTATGTGTTGCAGCCTCCCTTACAACA[A/G]TTGCAGAATCTTCG
ACAAGTTGTTGCACAATAGATAGTATAAGGGAATCACGTATCTCAGGCCGAACATAAACT
GCCAGTTCTCCACACGACTGAGCAAC
>v5021_c0s6-934
TTCCTGAGCTGGAGGTGAAGTATCTCGGGGGTATCATCGCACCATCTCAACAGGTTGATT
GTGTGGCCACTGGGGATCTCATCAACATCAGACATTATCAA[C/G]AGGTCATCATCAGT
GATTCCGGCGATTTTTAGCAGCTGGTCCAGGGCAACTCTCTGATATGACTCCTCCACAAA
CGGGTTCTCCCCCTTCACAAACCTCC
>v5068_c0s2-1391
ATGTAGGCGTTGAGCTCGAACCAGGGGTCGGCGAGGCCGAAGTCGTGCGGCACGGCGCCG
AGGACCTTGCGCGGCACGGTGGCGCCGTCGAGGGTGTGCAT[T/C]GGGCGTGGGTCTTG
ATGGAGGACTGCGCGGGCGAAGTCGCGCTGGAGGCTGAGCTCGATCGCCGGGAAGAGGGA
GAGGAGCGCGAAGGAGGCGTAGAAGT
>v5164_c0s5-380
GTTGCATGATGAGGGTAGCCACTCTACACCTGCGAAACGTCCTTTAGACGAAAGCAGCTT
GTATTCGAGCCCGTCTGGGAAAGTCATTCAACCAGGCAGCA[A/G]TGATTTCCATGGCT
CTTTTGAACACGATGGAAGATTTTCCAAAGTACAACGTGTTGAGTCTCGTGATGATAACA
GATCATCTCTGACACATCGTCTGCCT
>v5165_c0s1-116
CCATCAGGCTGTTGGGGATTCTCTGCCACCACTTGACGCCGCTGACGCTCTCGCAAGTAC
AGGACAGTTACAAGGCAAGCAAAGAGAGTCAATATCGTTGC[A/G]TTCCCTTCATCCAT
CAGGACATCCTCTACCCATTCCTCAACTACAGGATATATCTCCGGCAGCGAATCAATGAA
ATGAACCACAAAACTGCCAGCGTAGT
>v5282_c0s1-6018
CAGCAGAAGGCAATTCTTCACTGTCAGTGGAGCTGGATGAAGTACGAGAACTGGAAGACC
TATTTCAGATTCAGCCACTGGACCTGATAGTCAAAGATGAG[T/C]GTGTACATATGCTT
TCCTTAAGATGGTCTCAACATTTCTATGAAGATTACAGATCCCGTAAATACAGAGGCACA
CTCTTTTCTACCCCTGCAGTCCCATT
>v5293_c0s6-950
CTCATTTCTTTTATACATTTTACCCTCTTTGAAATAATTTTAATTTTAATTTTGGTAAAA
ATATTCCATCTTACATAATCCTGTTGAGGAGCTCGGACCAT[A/T]GGAAGTGCCGTATG
ACACTGTAAACAACAGCAGCTTCTCTCCACTGCAAGTGTCCTGCCTTCGACCATTACCTT
TGTGGTTTGGTCTAGGCTGGAATCTT
>v53_c0s2-308
AATGCGTGTACGTGGGGAACGAGGGTCTATATGTACTGCGAGTGAGCAAATCGCAGTTAG
TATGGTTTCTGTCCAACGAAATTGCCCGGGGGATCGTAGCT[A/G]CAGATGATGAATAC
GCCCGCGTTGTTGTTGCAAACCACGCGAGCGCAGCCGATGCTCGTCGTCGCGCGCCACAC
AATCTGTGTGTAGTGCCCGCACTGCT
>v5308_c0s1-243
TGTCAGATGTCGCTTACAAACATGGGCAGAAGTCTGCATTACAACTCGAAGGGCTACTCA
CAGCTTAGCTTCACTGGATATCTCCATCATATTAATGAATA[T/G]CATAAGATTACAAC
AGAAACAATGAAGAGAATGGCTGATTGCTTTAGGTCGACCCCTTCAACTCTTTTAGCAGC
TTCTGCTCTTTTGACACCTCACCCGA
>v53314_c0s1-566
AAAAAACTAGCAAGTTGCTGACATTACACTAAGCTAAACACATAATTTGGGACGTGTACA
TCCTTGGATGCAGTGACCACCAGAATTCTCTACCATAATCA[A/T]AAACAGGGATATAT
ACACGCAGCACAAATCCATACTGTTCAGATCAAGCATAATCAAATCTAAAGCTGTTTCAT
GCAGTTAAACTATGGAGAAACATCAC
>v541_c0s1-701
CTCTTCCTGCGTTTTTGGCAACCCATCGGGGACGGGGAAAGGCCTCGGCTTCGTTGCCTG
CACCGAGGAGCTTGCTGGTACTGAACTCTGAGCTTTCTCGG[T/C]CATTTTCTTCCGTA
AGTCTGAACGGTGATGGATGCTACTGATAAGGTACTTTGGATCTGACCGTGACTCCTTCA
CCATCCTCGCAATATCATCTTGGGGT
>v5506_c0s1-1788
GTCGCAGACCTCAAGTACGGCGCGCTCCAGGAGATCGACGCCGCCATCGCAAAGCTGGAG
GGCGAGACAGGGGAGAACCTGATGCTCACAGAGACTGTCGG[T/C]CCGGAGCAGATCGC
CGAGGTGGTCAGCCGGTGGACCGGCATCCCGGTGACCCGGCTCGGGCAGAACGACAAGGA
GAGGCTGGTCGGCATGGCTGACAGGC
>v5543_c0s2-1462
TGACGTATTGGGTGCAGAGGGTGTTTCAGAGAATGATAGTTGTGCAAGTACAGACTCGAG
CGGATTTACAGTGCTGCCGACTTGTGGTGTTTGTTGCTGGC[T/C]AAAAGCATCAAAAG
ATGCCCAATCACCACCGCTCACTGATGGAGCACTTTTGCCTTGTTCAAAAACAGGCTGTG
GCACTGTTGCATTAACAGGCTGTGGT
>v5560_c0s1-467
ACAGGGCTGCATGTTACACCAAGCTGGGTGCTATGCCTGAAGGTCTCAAGGATGCTGAGA
AGTGCATCGAGCTAGATCCTGCATTCTCCAAGGGTTACACT[A/C]GGAAAGGTGCAATC
CAATTTTTCATGAAAGAATACGACAAAGCAATGGAAACATATCAGGAAGGGCTAAAGCAT
GATCCAAGTAACCAAGAGCTGCTTGA
>v5617_c0s2-2222
ATGGAGGGGCCTATAAGGGTCGATGATTGGCTATGTTGCTCTCCCTCTGATGGAGCACGG
CGGCGACTGTGGCGTGGTCGCTGAGGACATGGAAGACGTCC[A/G]CATGGTCGCAGATA
ATGCGGATGACGATCTCCTCCGCACCAATCACCATCGAAGAGCAGATAGAGCACTCCCGC
TCGCATATCGAGCAGATAGGTTACTG
>v565_c0s5-69
TTTTTTCCCGGAGCCACAAGCTCTCACCGCGTCCCTGATATTTCCCTCCCAAGAAGAGGA
ACAAGCAA[C/G]AGGTCTTGTGGAATTCGATTCCAACCATGGCCACCAAGCACGTGGAC
TCGTTCGACGAGCACGAGGTCGTCGACGCCGGCTGCGTCCGCGCCGTGCTGGG
>v569_c0s1-330
GGCGCTCTCGGGTCATCCGGCGAGAGCACCGTCCAGCAGGGGGTGGAGTTCTCGTAGCGG
CTGTGCGTGATGCGCTTGTACGACTGCACGTCCTTGTTCTT[T/G]GTGATGTCTTTGTT
GTCGATGTCGATGAGGAAGATGTCGCCGTAGGGGCGCACCGAGTGGACGAAGAGCGGCAG
CGAGATGGGGTCGACGGACACGGCGG
>v5705_c0s2-551
CGCCTCCCACGACGGGTGCGAGGGGGCCGAGGTCAAGCTTGGAGGCGGCAACGTTGCCTC
CAACGACGTTTGGTTGCTTGGGGAGCCCAACTCTGGGGATG[A/G]TACTTCCCGTAGAG
AGCGTACCGGTGGAGGGGGTGGATGAGGTGAGCACGAGCATGGCGAGAAGAAGCAGAACG
GCGAGCTTGATGGACTCCATTGCTGG
>v5811_c0s2-989
CAACCTCCACCACCTCCACCTCCGATTGCAAATGGTCCTCCGCGATCAATACCACCTCCA
CCTCCTTCTGGTGGTGCAATGGCTAACTTCACTCCTGGGGC[A/G]CCTCCGCCACGCCC
TCCGATGCAAGGCTTTCCTGGGCCTCAGCAGTAGGTGATCAGAGTGGCAGCAACAATCAG
GCTACAAATTTTGAACACTTGCTTTA
>v5877_c0s6-254
GCTGTCATAGTAAAGACCAGTATTTCCATCATAATAGAATCCAGAAGAAGAATCAAAGTA
ATAGCCCGACTTTTCGTCCCAAACAAATCCTGACTGTGGAG[T/C]GGAATCATCTTTCT
GAGATTCTGAATTGCTGTTCTGTTTGTCCTCAGCATTGTACTCTTTTGGAGCCCAACCCA
CAGCATCATACTGCTGTGCAAATGAC
>v5969_c0s1-367
CGGAATAATCACAAATGTTTCAATGATAGGCATGGCCATAACAGGGGAATACACATGACT
GCAATATTTATGACCACTAAAACCCATTGAAAATATTAAAC[T/C]GGAAAAGAAGCTAA
ATGAAAACTAATATACACACTGATGGCAACAAGCCAAAGGGCATGTCAACCTTCAAAGAA
CTTTTTTTTTTGCTTTCTTCTGAGAG
>v5995_c0s4-1287
ATCGGGACTGCTCCCTCTGCCGAACAAGTTCAGCAGTTTGCGGCACTTGTGTCAGATGGA
GCGAAGAAGCCCATTTATCTTCATAGCAAGGAAGGGATTGG[T/C]AGGGCGTCTGCAAT
GGTCTCCAGATGGAAGCAGTATGCCACTCGTGCTGAGAGACTGGCTACTAAAAAGCGCTC
ACCGAATGTGAATGGTAAGCCCCTGA
>v6035_c0s1-1108
CCGCAAAAGAACAATAACAATCTCTGCTCGTTTTTTCCTTGTTGCTACATGCAAGGCAGT
GTTTCCATTTTTGTCTGGCAGCATTACAATTGCTGGATCAG[T/C]ATCAACGAGTGCTC
TAAGAACATCACAATTAGTTCCTTTTACAGCCATATGCAGTGCTGTTTGACCCTTCTTGT
CGTTTCGTCTTGCTAGCTGTGGATCT
>v6037_c0s1-623
ACAACATGAAGTCGTCGTTGCTCATGTCGCACACGGCGTGCGCGGGCAAGGGCGCCGCGG
CCAGAGCCACCGCGAGGACGAGGAGCGCCGCTAGCGCCACC[A/G]TCTTCTTGTTAGCC
ATGTCACACGACAAAGTACAAATTTTCTCCTGGATGGGGGATTTCGGGAGCTCAGCTCGG
TGCTAGCTAGAATGATTGTGGTGGGT
>v6042_c1s3-362
CGCAAGTACGGGCAGAAGCAGATGAAGGGGAGCGAGAACCCGCGCAGCTACTACAAGTGC
ACCTTCCCCAACTGCCCCACCAAGAAGAAGGTGGAGACGTC[C/G]ATCGAGGGCCAGAT
CACCGAGATCGTCTACAAGGGCACGCACAACCACGCCAAGCCCGTCAACACGCGCCGAGG
ATCCGGCGGCGGCGGTGGCGCCGCGG
>v6086_c0s1-904
GCGTCCATCCAGGGCTACGAGGACGTGCCGGAGAACAACGAGGCGGCGATGGCGGCGGCC
GTGGCGCACCAGCCCGTGTCCGTGGGCATCAACGGCGGCGA[T/C]TACGTGTTCCGGTT
CTATGACAGCGGCGTGCTGGGCGGGTCCGAGTGCGGCACGGAGCTCAACCACGCCGTCAC
GGCGGTCGGGTACGGCACGGCGAGCG
>v6093_c0s3-2771
CACCCTACTCTTGATGGAAGAGAGACTCCAGGATATATATCTATTGTATAGGGCATCTCT
GAAAGATAGGTTTAGAGATATGTACCTATTGTGTGGAGCAT[A/C]TGTGAGAGATGGGG
ATATCAAATAAAACATTTCTGCATTTAAGGTACCTTGTATTGAAATTTCTATCAAGAATA
GAAAAAGAATATTTATATATTGGGTT
>v6201_c0s1-1882
CTAGCCTCTATTCTTTGTTGGTTCTAGTTTGTGTTTTAGGGTATCAGAAGACCTAGTTTG
ATTGTCGGTGAGATCAATGTAAACGGGCAAAGCATGATGCA[T/C]GGTGCATATACTGC
CTTGAGCTGAAGGTGTCAGATGGACAAGATTTAATCTTGAAGGGTGTAAAATATACGATA
TGTCCCAAGTGGGAATATGATAAAAG
>v6315_c0s4-552
CCACTGGAGCAGAGTTTATGGTTCCATCTACTTCTATGCCACTGGAAGCATACAAATTCT
AAACGTAACAGATTCAGACATGGTGAAGGCACTGGCCAACT[A/G]CAAGGCTTTGGATC
TTGGAAAGCCTTCCTTTTTGCAGAAAGACCGTGGAGCTCTTCTAGGTATGGGAATTCTGA
CGGCAAATGGTGAACTATGGGTGCAC
>v63918_c0s1-311
ATATTATCGTGTTTATCTGGTGATTTTTTTTTCCTTTGCTGTTCAAACATGGACTTGTCT
GTCACCTGTTCTCCACCGCATTGGCCTTTCTGCATCCAAGC[A/C]TCAACATACAATTC
ATTAGCCCATGACAAGGCCCGTGTGATGAATGTAAAGCCATGGTCTAGCTAGCATAGTTT
TGTGTTGGCTGACAAAATGGTACTTG
>v6408_c0s3-279
TCCATCAACCCTACTTATGTCTGCCAATGGAGTCATCTACAACTGATGCCAGTGATAAGC
ATTTGGAGAGCTACCTGACATTGGGTTTGACAGTATCACAG[T/C]CAAAGAAAAGAGAT
AGTAAAGTTCCAAAGGTCCTGTCGCTTCTTGCAACGTATCTTTGCAGAGCAGTTCAGAAG
AATGAAAAGTTACTAGATTCTAAAAA
>v6422_c0s1-1614
AGACTACATGGGTTTCCGTATTCTCACTCTCTGTCGTCTGTGCATTCATAATGCTTTCCA
GTTCAGGTGGACCTTTCCCTGGCACATGATCACTGGAGCCG[C/G]CAAGCCAGGCCATT
CTTTTTCACCGCAGCAATTCTATCATCTAACGACATATGACATGACAGTTATGAAGGGGG
CTAAGGTGAGCCCAGATGCGCGCAAT
>v646_c0s8-940
ACATATAGCTCAGCAAAGTCGCCATCCTCATCGTTTGCCTTGGAGGTAACCGTGAAGTTG
GTGTCAATCCCGGCCAACACTTTGAGCAGACCCTGGAACAC[A/G]GCGAATAGATGGGC
AGATGTGCCACCAATAACCCAGAACTGCTCGTTTCTCCACCAGTCATCGACCGCTACACG
AGCCCATCTCATCTCCAGAATGCCCG
>v6564_c0s2-1049
TGGTTGTTTTGCTTCGTCCTCTGTTAGTCTGTTAATAACATCATTCGCCGACTTTTAAGT
GCAAAGTTTTGGTGACATTACACGGTAAATATATAGAACGA[A/G]TATGTTTTTTCCCG
ACAAGAATTCTCCATCACTCAAAAAGTTAAAATCCCAAATAGTTCTTGCAACATATGAAG
ATTATTGTTCAGTCGCTATACGATTA
>v6595_c0s2-304
CAGGCCAGAGGCTCCTTAGTGAAAGGTGAGCTCAGATATATGGCCTTCAAGACTCTGCAA
GTTCCATCTAGTTTAGCCAGGCCAAACACCTATAGTTTCAG[T/C]TCCTCCCAGGCTTT
TTATCAGCCAAAACCTGCATCAAGACCACAAGCAAGAGTCCCGGCGGAGAATCACCTCAA
GAGACCATCAGTCCTGAAATGCAGAG
>v6607_c0s1-111
CATCTGCGACATGGCTGCCTCCGGCACGCCGTGGTTCACCACCTGAAAGATCCCCCACTC
CATCGACGCCTGCACCATGAGGCTGCCAGCGTTGTTGGAGG[A/C]CATGTCGATCACCG
GGATCTCCACACTGTGGACCATGGCGGCGCCGTGAAGCTCGTGATCGGACGGCATGAACT
CCGCGCCCGGCATTCCGTTCACCCCT
>v6622_c0s1-5186
CCCACACAGACTTCTTTCGACAAGCTAGGGTAGCTAACCAAAAATTCAGCATAATTCCAG
GAAATTCGCGGTAAAGTGTCACTACTACCATCATCCTCACT[C/G]ACTGAACTTCCAGG
GACAATATCATCTGTTCTTTCTTTTTCAACATCAAGGTTATGAACTTCAGTTTGCAATGC
TTCCCTTAATTCTTGTCTTGTGCGTT
>v6661_c0s1-181
TGTGTCTACAAAAGAATGGATCATATAATAACAACATATTGACAAAAAAAATGATCTCAA
GGTGCCAGGAACTAATGAGGCTAAGATAGAGTAAAAGGGCG[T/C]GAAGGGGACTGATA
AGAACATACAGAAAGCACAATAGATTACAACCGAGGGCAGTATCATTGCTATCAATATCA
CCACATCCCTACCCATGGAGTGAACA
>v6669_c0s3-518
TTCAGGGTTTGTGAGCGGAGGCTGCGAAGACAAAATGGAGTACTAGATGCTATATTTCTA
ACTTGATAGTTTTGTTAACCATTATTTAAGCTGGTCCTTTC[C/G]ATAGAGGTTGGCTG
GGCTTGGGCACCGGAGATAGTCACTGCCACTGAGAACAATGGACCCCAGACTTGGGCCAT
CAGCGTTTAACATAAGCTTCTCCAAT
>v6785_c0s1-379
GGTTTGATGACACTGTAACAATTTGGTGGTTGCATTGTAGGCCTCGTCCTATAGTGTTTG
TGGACTATATGATCTTTAGTTTGGTCTCTTTTGAGTTTGGG[T/C]TAATGGAGTTTTGA
CAATTTAGGGGCGTCAATAGTAAACACTCTGCTTTCACTTTTCTCACTATACTTGAGTCA
GTGAATTTTACCTGCAGGTTCAGCCT
>v6790_c0s2-3752
TGCTGGTACGCCTCGAGCGTGTACCACTCCTGAGTGTTGGTGTCAAAGTAAAATCCAGGG
TAGTCAGCATAGAAGAGCATGTTTGGTGGGTATTCTGCTGT[C/G]GCTGCACTGCTCTG
ATCCTGGCCCCAGCTGACGGCAGTGGTGCTGCCCTCCTCCGCGATGGTCTCCAGCCCTGC
CTGCGAAGAGTTCTGCAGGTACGAAC
>v6805_c0s4-943
ATTGAGCTCCCCAACATCGAGGAAAGCATGAATGTTGCAAATATGAAGCCATGAGGAATC
TCTTCATCATTTGGGCTCAAAGCAGGAGTCCACAAGAAAAC[A/G]AAAGTGTACATTGA
ACCCTCAAACAGTGACTGTATGGCCCCAAGCAATGCAATCTTTTCATCAGAAGCAATGGC
TTTAGCTGCAACTTTGAACTGGGCCA
>v6812_c0s1-2401
CAGATGATGCTTGCACGCAATTTCCAAGAAATGTTTCTGAAGATTCTTCTTGACAGATCT
GAGTTCACTGTATCTCATGTTATGTTGGGCAATGATGAAAC[A/G]TTACAGATTAATTC
ATCGTTTTACCTACTGCTTCCAATCAAGCAGGAATTATATGGTGATATATTTATGATTGA
CTGGCCAACAATTGAGCGCTGTTTAT
>v6847_c0s2-1776
ATCCTCAGAGCTTCGTTGTTGGAATCTGGATGAATGTTAAGTTCATAGCAAGTTGGTTGT
CCATTATCATGATTAAAGAAGGAAAGAGGTCGGCTTGCTGT[C/G]CAGTAAACTGGTTA
GATTGTCCAGTTTCCTAGTACATAGTGTATTGTGCAGTCAGAGACACACCACCTTGTAGT
ATTGTAAGTGTAAATGTG
>v6871_c0s3-308
TCCAGGGGCTGGAACTCAACAAGACGCCGGCGCCGCTCGGCTATCACTGATCAGTTGCCG
AGATCAGTAAGAAACCCAGAAACACGAGTTCATGCTAATCT[T/G]TGTAACTGTGTCTG
GTACTCTGATAGGTAAGGTTACTACTGATGCTTGAGAAATAAAACAAGCCGTCTGTGACG
AGAGCTCGAATATTTCTCGAGAAATT
>v6913_c0s5-1615
GGCCTTCTATTTAACATCTGCTCCAACTGGTACTAACACTTGATCGATGGCATACATTAT
CAACACATACAACTGCATTATTTCTGTCTTCTGTAAACATT[A/C]TTCGGCCTTGTCTG
CCTGTTGAACCGCTGATCTCTTTTCTGATTCCCACCATCAAACTTCAGCGGGACGATCTG
CTTGATATACGAGGCACCAGGGAAGT
>v6965_c0s1-171
CCTTCCAAGATTCAGCACGAGCTCATCATTCGCAGTGGAGCAAGCTGACGGAAGCGGACG
AGTGGAGTGGAGTACCCTGAGCTCCGGCGCCACACGTATCG[A/G]AGGGGTAGCGTTGG
GGACTAGAGTGTGTGGAGGCGCGTGCGTACGGCGCGCGTACGATGTCGGCGGCGTCTGGC
GCCGCGTGCCGCGTGTGCGGCGGCGG
>v699_c0s1-667
GGTGCCTCTACCTCTGGTTCCTTGGGCGCCTCGACCTCAGGCTCGGCCGCTGCTGCTGGC
TCTGGCTCCTTGGTCTCCTCCGCCTCAACAGCTGCTGGCTC[A/T]GCCTCCTTGGTCTC
GACGGGTGCAGGCACCTCAGCTGCGGCCTCCACCGGCGCGGGGACCTCCTCGGTCTTCGC
GACCTCCTCGGCGGCGACGGCCGGTG
>v6991_c0s1-83
CCAAAATATAGCATGTAGAGGTTGTAAAAAAAGTAGTATGTAGAGACTGATTATTAACAC
AGGCTACACTCCAGCATAATGA[T/C]GAATCACGTACAGCAAAAAATGAAGTTGACGCA
CTGAACTTGTCCTCAAATCAGCTTCCCGCAAAGCAAACATGAAATGCGATGCAAAACACA
GTGATCT
>v7046_c0s1-601
TTTGCTTTCACTGCCATGTCCTACAACAGCTTTATGACACTGTACACTAAGGTCAACCAA
CCTGAAAAGGTCCCCGGCATCATCCAGGCCATGAAGGCAGA[T/G]GATGTATCACCAGA
TGTCTACACTTATAATGTTTGGATGAGGTCACTTGCAGCTCGTCAAGACATATCAGGGGT
TGAGAGGGTGATTGAAGAGATGGCAA
>v707_c0s3-746
AAATGGCCACGCAGCGTGAGTCTGTTCACGACGTGAGCTCAAGATGTCAACTCAGTCATT
GCATAGTCATTGCATGGATCTTTTACTAAGCCCTAATAAAG[A/C]GTTTGCATAATTGT
TTTTGCAAAATGGGGCCCGGTCTCTATTTGTTAATTTGGGGAAGACTTGTATAGGA
>v7076_c0s2-787
TGGTCATGGAGCTCCTTGGCTTGGCAGGATCCAAAATCAGGGTCGGCGTCCTCGTAGCAC
CAAACGATCGCGGTCTCCTTGTCCTCGATTGTTGACCCGTC[C/G]GTTGTCTCCGTGTA
GGTTCTCATCACAGGCTCCACAATCTGCTTCCAGCTAGAGTCGGGCGCAGGAGCGCACGT
CTCCCACTCTGCATCTCCTCTCATCC
>v7112_c0s3-265
TCGAGCTACAAATAAGCTGCTAGCTTGTGTCCACTATACAATCGATCCTCCGACGGCCGG
CCGATACGTCGACCCCTTACCAGCCTGCTTCCGAAGTACAG[T/G]AAAAGCACGTACTG
GATCGTGCACGTACGTACGCAATATTGCAATCAGCTAGCTCGGCGTACAACGATATCGAC
AGAGACCTGCCGAGATGCGTACATAT
>v7141_c0s5-863
CCTGCTGTCAAAATTTACTCCTCAAATTCTAGCATCATACGTGAACTAAGCATACTGTAG
CATGTATTTAACAATTTCTAATACATAAATGCATTCTAATC[A/G]TCCGACCAAAATAT
AAAATGAAACTGCTACAACTTATTTGTCACAGTGGTGTTGACGCTACCTAAATATCTCTG
AAACTACAATCTAAAGATCATTCATC
>v7278_c0s3-1154
GCTGCGATCCATTTTGCCTCCCAGAAAGGTCATGTGGAAGTGGTGCGTGAGCTGCTGGCT
TCGGGTGCCTCTGTGAAAGCAAAGAACAGGAAGGGCCTCAC[T/C]GCGTTGCACTTTGC
TGCTCAGAGCTCCCACCTGGAGCTTGTGAAGTATTTAGTAAAGAAGGGCGTGGAAATCAC
AGCGAAGACGAACGGGGGACAGACAG
>v7302_c0s4-2234
TCATATTTAGTAAGCTCGTTAGGATCCTTCGTCCGGTTGCTACCATGATATACTAGAAAG
GACAAATTAGCTTTACTGGTGACTTTGTTCCTCAGTTCTTC[A/C]GCCCACTGCCGTAG
AACACTTGTGGGGCAAACAACCAGAGTCCCAGCAGCCGGCCTGGTCTTAATCTCTATAAT
AGGATTCTCTATCTTAACTTTAGTGC
>v7329_c0s2-1178
CTCATCATCAAAGGGACAATATTCTCATCATCCGATGATTCGGGGGAGTTGCACCGGGTT
GACGGATTTGACATCGATGATCCAAAGGCATCTGACTGCAT[A/T]GCAGATAGCACTGA
CACGGGAGAGCCATTCTCTTGGTCTGAACCAGAGGAAGATGAAACAGGAGCAAGCTTCTG
CTGCCCAGTCACTGCATTTGCCCCAT
>v7337_c0s1-478
ATGATAGCTGAAAAGGTTTGGCCTGGGATGCTTAGGAAGCCTGTTCTCCGCTTACATTTT
CTGAAGTTTATTGAAGAAACATACCGCCAAATCAACATGTC[A/T]TCATCCGATAGCTT
TCAGGATTTGCAGCCTCTCCGATATGCATTAGCCTCTGTTATAAGATATCTAGCTCCTGA
GTTTGTTGATGCAAAGTCTGAGAGGT
>v7402_c0s2-347
TTGTACCTCCAGATGAGCCTCAAGCGACAGGTGGCAACATTTACATATCTTCTGCAGATG
AATCACAGGGGTGGATCAGAACTTCAGTCCAGGGTCATGGC[A/G]GTTTCAAACTAGTT
GTTTTTTGCTGCCTTTTTCCCTTTCTGCTTCTGCTTCTGCTTCATTTGAGTGAGGCCGGG
TGCGGTGATCTTGGCATTCCCAACAA
>v7483_c0s1-4027
TGGGGAGGAGGAGCGGTGGAAGACGAAGTTGCTGGCACGTGTGGCGTGGCTCTTTGAGCC
GCGTCTCTCCTAGGGTCCATTGCCGCTGCTGTCAAGTGGTA[C/G]AGTTCATGTCATTT
ACTCTTTCGTTGCTGTTTGTTTACGAGCGAGGGTTGGCAGTAGAGGATGTGTGAACCTCG
AACCCCAGACCCCAGCGGGCGGGCAG
>v7570_c0s2-823
ACGCTTCCCTCTAGTCTTCACAGTATCCTCTGGATCACGGTCAGTTTCATCAGGTTTCTC
AGTTAAAGCAGGCAAAGAACGCTTCCCTTGAGCCTTGCTCT[T/C]ACCACCAGGTGAAC
GATTAGGAGTACTTGTCTCTGCCATAAGTTCAGAAACTTTCTTCCTCTTCCTACCATGCT
CTGAGATTGAGATGGGTGCATCCTTA
>v7635_c0s1-2778
ATATCATGCACTGTTCCATTTGCAATGTACTCATAAACAAGAAGCCTTTGCCCATGCTCA
ACACAGTATCCTGTAAGTGGCACAATGTTTGGATGCCTAAG[T/C]CGTGACATACTTGA
TACAACCTCAAGGAAATCATCTTCTTCCTGCAAGGATAGGGCAGCACTGTCTACCTTCTT
AACTGCCAGAACCTTTCCATTGGAAA
>v765_c0s3-1084
TTTGGATGCAACGGAGGTCTTCCATCCCAGGCATTTGAGTACATCAAGTACAATGGTGGC
ATTGACACCGAGGAGTCTTACCCTTACAAGGGTGTCAATGG[T/C]GTCTGCAAATACAG
GCCTGAAAATGCTGCAGTTCAGGTTGCGGACTCGGTCAACATCACTCTGAATGCTGAGGA
TGAACTGAAGAATGCTGTCGGGTTGG
>v7673_c0s2-855
GATCGTGGGGCTCAGCCGGGGGCCCATGTCGCTGGTGAAGCAGCTGGGGGTCACCGAGTT
CTCCTACTGCCTGAGAGACCCGCTTAATTCGTCGATGAGAA[T/G]CCCGCTTTGGTTCG
GCAGCAACGCCCAGTCTGCTGCCGGCGGCAAGGACGGCTGGCGGACCACGCCGCTGGTCG
AGATCTCGACGGAGGACAGCAAGCTG
>v7681_c0s2-68
CTTGAAACCTCCGGAAGGACAAACCCGTTCAGTGCTGCTTCAAAATTCCACTGCTCCTCT
TTTTGTT[C/G]TTTTGTTGTTTTGTAATTTTTTTGGGAGGGTTTTGATGTCTTCCTTCA
TCGATATATTTTGCGTCGGGGATAGAGAAACATAGTAGAATGATACGGTGCA
>v7686_c0s2-257
GGAGCAGAGATCCATCCCTCCTTATCCATCCGCCACACTCATCCTCTTGCCAAAAGAATG
AATTGAATTGAACAAAAGAATCTGAAGCTTTCACTCTCCTC[T/C]TCTTCTTTTTAGCA
CAAACAATCGTTGTGAGTTAGTAGTAGTCACTAGCTGCAGATCTCAGTGTTCATGGATCA
TCATCATCTTCTTCCATCATCATCAT
>v7687_c0s1-863
CCTCGAAGATAATGATTTCAAAAAGTGTCTTTAGTATCTGAGGAAATAAACTGGGGAACT
CCCCAATATGCCGAGCAAGATTCAGTGCAGCTGGTGATGGA[T/G]GATTATCACCAGCA
GTTATATTAGCTATATTGTTAAAATAGAAAGCTGCCAAGCTATCAATGGCGGAAGCGCAC
TGTGTTGATATCCCCGTATCTAATCC
>v771_c0s1-533
GCCGTCCTCGTCCAGTTCTGCACCGGCATGGCTACCCCGACACACGGGCTTTCCGCCGGC
GTGGGCGCTCTTGAGGGCGTCGTGATGGAGGTCATCGTCAC[A/C]TTCGGCCTCGTCTA
CACCGTGTACGCCACCGCCGCCGACCCCAAGAAGGGATCCCTCGGCACCATCGCCCCCAT
CGCCATCGGCTTCATCGTCGGCGCCA
>v7725_c0s2-940
TCGTTGAGGAAGACGACGCGCGCGCTGTTGATGATGTAGGTCTGCACGCCGGTGATGTCC
AGCACCTTCTGGATCTCCGACACGCGGATCACGTCGTGGTA[A/C]GACGAACGACGTAT
CTGGATGGCGTGGTGTCCGTGGTGGTATGCGAGGCACTGTGAGCATAGCGCGCCGCTGAC
GCAGTCGAGGCAGTACATGTTGCACT
>v7729_c1s2-779
CCAACAACCCCGACGCCCAGCTCCGAAAGCCTGTCGTCGGCGGCGCGTCGGCGATCGTCG
ACCACGCCTACTACTGGCCGCACTTCACGCACATCCCGGAG[C/G]CCGCCGACGAGGAC
GTCATGATCTTCACCGTCTCCAAGCTCTCCGGCCATGCCAGTAGCAGATTCGGATGGGCC
CTGATAAGGGACGAGAAGGTGGCCCA
>v7764_c0s6-229
GTAATTTCAGTATGCAACTTAGCCTTCTATCGACCTTCAATTATAGTAACTGTTGCGCTG
TTGAATATGCTGCCTGGTTTACTTGATGATGTATCTGTTTC[T/C]GTTAGAATTCTTCT
AGCGGCAAAGCCAGGCTGCTTAGGAGTTGGCAATGTGGCAGTATCTGTAGTAGCTAACAT
CATAAGCACTTGAGACATCAATGGAC
>v7767_c0s1-520
GAAGCTAAATTCAACACATTGCTTAACCACTCGAAGATTCTTTTGAGGAAAAGATGGCTT
TATGGTATTTTTGATGATTTCGTGACGAAGCAGTTGCCTCA[T/C]AATGTGACATGGGG
ACTGAGTATGTTATATGCTTTGGAACACAAGGGGGACCGAGCTTTGACTTCAACTCAAGG
AGAGTTAGCACATGCACTGCGGTTCT
>v7774_c0s2-350
GGAGGCGACGGCCAGGATCTTCCTGGCCGGCGTGGCGCCGCAGGCGACCTTCCACGTGTA
CAAGTACAGATCGTCCGATGTGTGATGCACGGCTCCTGGTG[C/G]AGACGAGATGGGAC
GAGATAATGTTCATAATCCATAAGAATAAGAAGAAGATGGGAAAGAATCTTTGTGCAGAT
GGGTGAGCTGTAAATTCGACATGGCG
>v7845_c0s3-284
CCCGATTTCTTGCGTCTGATCTCGATGCCCTGCACGATGAGGCCGCTCTTCCAGTTCCCG
CCTTTCGTCTCCATCAGGCTGAAGGACACCTCGCCGTCTTC[A/G]CCCCCCTCGTTGAA
GAACTCGCCCAGCTCCAGTTCCATCCAGCCGTCGGCTCTCTTCTGAGGCTGCCCCACATT
CTCTCCATGAGGAACTGGACGGCCAT
>v7879_c0s3-360
TTATATAAATATAGGACATGCTTCATGAAACACCCCTATTTGTATATGAGAGCTTCACGC
CCAGGTCCAACACCGATGTAATGGACCGGAATACCAACCAG[A/C]TCCTCTATCCTCTC
CACATATAAACGAGCAGTCTCCGGGAGATCGTTGTAGTCTCGTACCAAGGCTATGTCTTC
CTCCCACCCAGGCAGGACCTCGTACT
>v788_c0s1-292
AAAATTAAACAAGCGCCCCGTGCAACCGCAAGTATAACCACGGTGCACGAACCAGCGGAT
CGACACCAGGCGCGAACACACATTATACCCCGCGCACAGAA[A/T]ACCTAGTACCAATA
CACACTACCGACTCCGATCCGGTGGTGCATGACGGCGGACACCATGGAGCTTATAGCATG
AGCCTGCGGCCGGTGGTCTTCTTGCG
>v7888_c0s2-148
AGGGTTTACCGGTCAAACCACATTTTCCTCAATCTTTACTCTCTTCTCCAGGAGAGTCCA
CCGTGGCCGCAGCGGACGCGTAGCTGACGCTGCTGTCCCTC[A/G]TGCTCTTGCACTGG
CTCGACTGCTCGTAGCGAACAAACCCGACCTTAATCTTCGTCGAGCAATGTTTCAGCATA
TGAAGGAGAACACTTATGGGATGGCG
>v7898_c0s2-1007
TGCACCTTTGCTGGATGCAATGTCAGGAAGCACATCGAGAGGGCCTCGTCAGACCCCAAG
GCTGTCATAACAACTTATGAAGGAAAACATAACCATGAACC[A/G]CCAGTTGGTAGGGG
CAACAACCAGAATGGTGGAAATTCAGCATCTTCCAACAGGTCACAACAGAAAGGGCCAAA
TAGCATGTCTATCAATCAAGGTTCGC
>v7915_c0s3-481
AATGCCTTGAAAACACCCATGATCAATGCAAGCATGGTCTTGTGCGATAGGCACTATGGA
GGAATTAATTATCCAGTCGGCGGTGTGGGTGGTATTGCTGT[C/G]GCCTTGGCAAATGG
CCTTGTTGAAAAAGGCAGTGAAATACGTTACAAGGCGAATGTGACCAATGTTATTCTTGA
AAAGGGAAAAGCTGTTGGAGTCAAGT
>v7941_c0s1-1018
AAGTAACACCGGCCCTGTCTGAAATATACTTGTTGCTATTGTATCTTTGTCAAATGAGTA
GCCTCAGTCCGTTTTCCTGTTGAGATGTTATTCAGTCGTGA[A/G]ACATGTATCTGAAC
ACAGATTTGGAAGGCTGTGATCAGCATTTTGAGCGTTTGTAATTTGTGAGTGATTGCCTG
AATTGTTCTGCATTGCCTCATTGCTA
>v8024_c0s6-289
CCCCAAGTCAGTAGAAGCTGCTACTTCAATCACATCATCTTTGTGGGCTCCAGGTTCCTC
AGCTATCATGCTCGCCAGCTCAGTGTTAAGCTGTGGATCCC[A/G]CGAATCTGATTTTT
CAGCTGCAGATGGCAGCACTCCAATTTCCAAGTCAGTAGTAGTTTTTACTTCAATTACAT
CTTTCGTGTGGGCTCCATACGCAATT
>v8030_c0s2-94
CAGGAGGCCTGATGAGAAATCCCATTACGCCGCAAGGGACCCCATCATGTCCTTGAAGAA
GTACATCATCGAGCAGAGCCTCGCCTCCGAGGC[A/G]GAGCTGAAGAGCATTGAGAAGA
GGATCGACGACGTTGTGGAGGAGGCCGTGGATTTCGCCGACGCGAGCCCTCTCCCCCCAC
GGAGCCAGCTGCTTGAGA
>v8123_c0s1-914
GAATAGACACATGGAGAAACTTGTTCACTGTGACCCACGTCTGCTGTCGCTAAGCCAGAA
AAATGACATCACTTTGGAGAATCCTTACTTTGAATCAAGGT[C/G]TTCTCTATTTGAAG
ATCCAGATGATGTGAAGTGCCAGGATTTTGATCCTAATGGACTTGATGATGATCAGTTAG
GACCCCAAAGATTTAGAGAACTTTTA
>v8124_c0s1-1046
ATCGCCAGGAGCCAGGCGTATTGAAATAATTCCTGTTGACCTGATAGCTGAGAAAACATT
CAGAGGAACTTTTTTAATGTAGCCGTTAACAGTCAGCATCA[T/C]TAGATACTGGTCTT
CACAAAATTTACTCACAGGAACAATGGAGGTTATTTTCTCTCCATCAGACAAAGAAAGCA
ACTGTACTAATGGAGTCCCAGCAGCA
>v8158_c0s1-2391
GTAACAACATCTGGAGGACACTGTGTTCTTTTATCCCTCATCGAGTTTAATATTTCAATA
GCTTCCCCATACTGTCCAACTTTCACGAGGCAGTGGATGAC[A/T]ATATTCAATGTGAA
AGTATCTGGGGTGATATTTGCTCCTTTCATCATCTCAAAGTAAGCTATGGCTTTTGAATA
CTGAAATCCATTCTTCAAAGCAGATA
>v8187_c0s2-366
ACCTGCCCGGCGCTCAACACCGACAACACCACCAACAACGACATCCGCACCCCCAACGTC
TTCGACAACAAGTACTACGTCGACCTGCTCAACCGCCAGGG[A/C]CTCTTCACCTCCGA
CCAGGACCTGCACACCGACGCCAGGACCAAGCCCACCGTCACCAGGTTCGCCGTCGACCA
GGCGGCATTCTTCGACCAGTTCGTCT
>v82_c0s2-285
ATCGTAGTGGGAAAATCGCACAATGTGTTTGCACAAACTTCTCGTAATTTACATTGTGGT
TGTACAAATTAACAAGACTACCGGGCATCACGGTTAACCGT[C/G]AGGATAGTCTCCAA
GGCACTTCATTTACTTGCCAGGGACGAAGTTGGTGGCAAAAGCCCATGCGTTGTTGTTGA
CAGGGTCGGAGATGTGGTCAGCAAGG
>v8237_c0s1-609
AAGACGAGTGGTGATGGATCTGGTGCAGATCATGGCTCATATATCATTGTTCCAACAGGG
GAAAGTAGATATGACAATGGCACTAAGACTTCTTGTTTCAG[A/T]AGAACACATGATGG
CCGGGAAATTGCAGGATTTTGGGGTTACCTGTTCCAAATCATGTTTCAGACAAATGCAGG
TGCTGTGATGATTACTGATCTGGTGT
>v8256_c0s1-276
CACCAAAAGGTACTGGCATATACTAACGACCCTCTAATGTGGTGATACTCATTGCACTCG
CAGATTCTTCAATATTTTCCCTTGTTTCTCCAGCTTTGCAA[T/C]TACCTAAATCAAAG
TATAAGGGTTGCCTTGGTGCTGGAAACAGTGCGCTTTCATTCTCTAACATAAACATAACC
GATGACATAAATGGCCTGTCACTCGG
>v8354_c0s1-1615
GATTATGCAAACCTTTCCTTAAGACAATAGCAAATTTGTCACTAGTGTATTCATAGAAAA
AGAAGAAGGTGCAAGATTTGGTACCTTGAGGGCTCTACAGA[A/T]GATTTTAGCAAGTC
TTTGCTTTTCCGAGAATAATTCTACAATTTTCTGCATAAATTTAATTAAAGCATCTCCTA
AGATGATTTTTGCTCTTTCAGAGTTG
>v8374_c0s1-387
TTCCTCCAACAGAGTTGCTACGGTGCTGGTCATCACGATTGTGGTGATGGTGGTGACCGT
GATGGTGTTTGCTTTTGTGAGACCATTTACCATTCATCTTA[T/C]CTCGTTCACCAGTA
GCTGCTCCATCATCTGAGGACTCTCCTATGGGGCGGCTCCTGTGGTGCCTGTGGTTGCCG
GAATCTGAAGGCGTGTCCTCATCACT
>v838_c0s5-2547
GTAAATGTCTACTATAACTCCGACGAGGAAGTCACCGGTGACGAGGAGCTTCAGGCCTGG
TGGGAGGAAGTGCGTACCAAGGGGCACGCAGACAAAAAAGA[T/C]GAACCGTGGTGGCC
GGTGTGCAACTCCAAGAGCAACCTCGTCGAGATCCTAAGTGTCATCATGTGGGTCACATC
CGGCCA
>v8389_c0s2-3453
TCGCGAACATTCAGACCCTTGGGTGTGTGACCAGATAGAGAGAGGCTTAGTTCTGGATCA
GGAGCAAGTCCTTTCCAGCTTATTCCAAGCTCCGGTCTAGT[T/C]GGTGGTTTAAGTTG
CAAATCTAAGGTAACATCAGCTGCTCCACTATTGTTAGAACATTCATATTCATTGGACAG
GTTCAGAGTACTGCCAATATTCATAC
>v8404_c0s1-103
GCAACTTTTGTGATGATCTATTCTTGGTCATATTTAAGCACATGCTATTCTGAACTCTGC
TAAACATACTTTTGTGATACTAGTTGGATACATTTTGCAAC[A/C]TGCAAGCTAACCTC
TGTTAGTGTAACCTACACTTCCCCCATTTCTACAGGAAGTTATGTGCTTCAGAAAGTAGG
CTAGTAATAAAATGTTCAGGCACTGT
>v8418_c0s8-111
AAGGTCAGCATCCTCCACTAGTGGCAAAGAAAAGCCTATCTTTTCCTGTGAGGTCTGTGT
TAAAAGTCGTAGGTAGTAACGTCTTCTTGTATCTATACTGA[T/C]GATCCTGAAGATCA
GGCTGAGCCTGTTGGTTCTTGCTCCTGTTCCGCAGCTTCTTCCTCATATGCTGTTGCTGT
TTCTTTCGCGAGTTCTGGGGTCGCTT
>v8486_c0s2-946
CCGCCGGCGGTGGTGGACGCCTTGGGATCGAGCCAGAGGTGGAGGTTGGCGTTGACGTAC
CACGAGTTCTGCGCGTTGGTGACCGCGAACCCGACCTCGTG[C/G]TCCTTGTTGTCTAA
CAGCTTGCCCAGGAAAGGGGTGAGCTCGATGTCGTAGGTGGGCAGGTTGAAGGAGCCAAT
GCTGGTGATAGGGCGCCAGATGAGCG
>v8487_c0s1-2623
GGCTCTACGGCAGCACATGAGGAAATGGACTATCCAACCTATTCCCGGTCGAGATCTACC
TTGGGCACCAGCTCATCAGGCCGGGATGTGAGTAGTGCTGA[T/C]GGGTTTGCTGAGCA
AAGGTTTGAGAGTGCCAGAGGAGGGGGTTGGTTTGATGGTGGTGGCAGCTCATCCTTCTC
GTACACTGACCGAAGTAAACAACATT
>v8602_c0s8-733
TTCTGTATCAATCTCAAGGTTCTGAACAAAGCTGATAAACTTATTAGCTGAGGCTGTCCT
CATGAGAGGGCCACCACTTCTCGTCCATGAGTTTATGTCTA[T/C]ACTTTCAGATTCAC
TGTCACTGCTGTCATGCATACCATGTTGGACATGATGATTTCTGTTAGATGGTCCAACAG
CACCTCCAACTGCTTGATGGTTTGGG
>v8615_c0s1-2080
CCAATCAGCTTGCCCTTCTTCCATCGTGATCCCGGACTTGGAGGAGTCTCTGTTCTACCA
GGACTGTGAGGTACTGAAATAGGACTGGCCGGCGTGGACTT[A/G]TTTGGAAAATATGA
ACTATTTGAGATGCTTAATGGTGGAAGGGGCAATCTGTGAGTTTGCTTCTTCTTCCCACC
ATCATTTTGACTTGTTGGAGATCCAG
>v8618_c0s1-1274
TTGAGCGTGAGGGCGATGCCGACGAGCCCGTAGCCGAGCTTGGTGATGAAGAGCCAGCTG
ACGAAGAGGTGCACGCAGAGCGCGATCCCGGACACGGCGGC[A/G]TTGACGAAGTTCTT
CATCTGGCACTGCAGGAACCGCTGCAGCGGGAACATGAAGGCGAAGGAGAAGTGCAGCGG
GATGAACCAGACCGAGACCTTCATGT
>v8692_c0s1-163
CACATGCCTTCAGTGGCATGTTTCCAAGTTGTAGGACAGAGAACAGAATCAGAAATCATA
TATATGTTCCATGCTAAAGGTTCTTTACTTTCTGAAATAAA[T/C]GGACCTCGCAGGTT
TTAGGTCGAATGACGGAATAATCTTCTATGTGATCTAGGGCTACAGGTGCTGCGAACCAT
CCTTCCCTTGAGCACTCTCTCCTGAA
>v8762_c0s4-395
TATCTCTCAAATTTGTGAACAGCAGCTAGTACATGTCTAAATAAGGCCTTTTCCATGCAC
TTCAGTCCCAGGCCTAATTAATCTTCCACTTCATTGTTCCA[A/T]TCAAACTTCTCTGT
TAGATCAGCAGCTTAATTTCCTACCGCAAAACAGATCAGCAGTTCAAGGGCAGGGCAGCG
TCACTCCTGCTTGCTACGTGCCTCGC
>v8837_c0s1-1108
TCTCATGAGGCTGTTGTGGGGTCGGCTTTCCTCTGACCTTGTCGTATGTACATGCCTACC
GAATCCCAACTGGTGGTTGCTTCGGGTGTTGCGAGGGTCAT[A/C]TGTTATTTGAATTC
ATGCAAGCCAATCCTGGAACTAAGTGGCACAAACTTGGCCTGACGCCTGTCGTTTTCTGA
GTGTCAGGCAGTCTATTGCATCTTCA
>v8894_c0s3-207
TCCAGGGCAACACGCTCGACGCGTCCATGGGGCCCCACTTCGCCATTCCGGCCGCCTCGC
TCTCCATCTTCGACACCCTCAGCGTCATCGCCTGGGTGCCC[T/G]TCTACGACCGCATC
CTCGTCCCCGCCGTGCGCTCCGTCACCGGCAGGCCACGCGGCTTCACGCAGCTCCAGCGC
ATGGGCATCGGCCTCGTCGTCTCCAT
>v8968_c0s2-703
AAGGGCTCCAAGCGCAAGAATGGTGACAATGACATGCAGGACCACAAAGCTCCCAAGTTA
GACGGAAGTGTATCTGAAGCTGCAAAACCAAACAAAGGAAA[A/G]CTTGTAGTACCATG
TGATTCTAATGCTAGTTCTGCTGATCTGCAACAAAAGCTTAAAGTGCAAAGTGACACACT
TTGGAAGTTAAAAGATGAACTTAAGA
>v8990_c0s6-1407
GATGCCGTAACTCTCTTACAGTCTTTAGCTGGTTCCACTTTTGACAGCAGCCAGCTTGTT
TTAACAGCTTGCATGGGATATCAAGCTGTAGATGAAGCAAG[A/G]CTGCATGATCTGAG
AAACAAACACCGGCCATCTGTTTTGTCTTCAATGGAAAACAGAGCAAAAGGTCTTCGTGA
ATGGAGGAACACAAGTGGTCTTGCAT
>v8994_c0s2-1299
CACTCCTTGTGTCCTTGGAAACCTTCTGGTTTAAGCTTCTTGACAGCAACAACCATACCA
ACTCCCGGTTTCGAAGGAGCAAGAGTGTATTCATCAATCCA[A/G]CCTTTGAAAACATG
CCCAAATCCTCCTTCCCCAAGAAGACTGTCCGGTCGGAAGTTCTTGGTCGCATTTTTTAG
GTCATTGAACAAGAATGCCTTCAAAT
>v9009_c0s1-708
TTGGCCAGATAAGTTACGGAAACCATTGTGCAGATGCAATGAAGGATCATTGTTTCCTTC
TAAGAGGTTCTGCTGGTAGAATGGAGATTGTGACTGTGAAC[A/C]AGTTTCTGAACCAG
ACATGCTAGAATCTACATCAGAAATATGATGACAACTAGATGAAAGCTGCTGTTGCATCT
CCTGATGAGATTGTTGTCGCATAACC
>v9047_c0s2-78
TGCAGAAGACGGTGCCTCTTCGAGAAAATAATTCCTTTGGACATTCTAGTAGAAACCATG
TTTTACAAACAATTGCA[T/C]TGTTCATTCATGTCGTCCATTTTCCATGTATCTATCAA
TAACTTACTGCCCATCTTGATAATGAGCAGGGAAACCATACCATATTACCTCTTGCAAGT
TA
>v9080_c0s3-212
TTCACGTCATTTCATATCATTTCACTTTTGTAGAGGCAGCCTCCAGCATAACCCCGATGA
CGCTTGTTTAGAGGGAACCCATACTAAGATACATAAACTTC[T/C]AGTTAAGCCCTACC
CATATCAGGTATTGTGGGGGTACTTGCAAAATTGGAATGGTATCGCATCCAAACCCAACC
ATCAGTTTTTGTAAAATTCACCCAGT
>v9107_c0s4-376
ATTCAATCTGTAAGGTATATCAGTTTCATACCTTTCGTGCTAACCGTACGATGATATCAT
AACACAAGCAGCTACTTCACAAGCCCTAGGCTGATGATGCC[A/G]AAAGAGGTGTGAGG
CCAGTTCTTCTCCTTGGACTTGGTCAGCATTGCTCTGCCCCATGACACCCACGCCTCCCA
TGGCATCCTCTTGTCCCAGCTGCTCC
>v9189_c0s9-2109
CAACCCAAGAACGGCCCTTTTTCTGACAGAATCATTTCGGAATACAGCCAGTCGCAATAG
ATGAAACGCAATTTGCTTCAAGAAGCGGTCATTCTCCCTTG[A/C]CATTAGTGTTGCAC
CATGTAGACTGAATATATTATAGACCACAGGAAGAAAAGCTTTCCAAAAGGTTAAGGGCT
GGCTCCTAGATAAAAGACCCATCAAG
>v9190_c0s2-247
TCTGCCTTGTGGATTTTACATTTTCAGCAAAAAGAGCATCAGGTGCCAAAAAACAATAAA
ACCAAAAGGTAAATATGGTGCATCAGTGCATACTGCTGCAG[A/T]GGTCAATTTGCAAC
AGCTAAACCAGAATATATCATCATTGGCCAGAAATCCTAAACTAGCTCAATTTGAAGAAA
ACAAGTGCAGATTACTGTCTGACAGT
>v9197_c0s4-2639
AATTCTATTTACTCCATGCTCCATGGGGCACATATCCCCTCTCAAGCAAAATCCACGCTC
CTCGAAGTCTCTACAACGTTGACGAGGCATGCCAAGATCAA[T/C]TAAAGGTGACATTG
CAGGCTGAATAGGGCCCTGCATTCCATGTGGGTGAAATGGATCCAGCATTCCATTAGGCA
TTCCAGGCATAAACCCATGTGGACCC
>v9221_c0s1-2337
GCAGTTGCTGTCAAGAAACTGTCCTCGAAATCAAGCCAAGGGAATCGTGAGTTTTTGAAT
GAGATAGGAATAATATCTTCTCTAAGACATCCAAACCTTGT[A/G]AGGCTTTATGGTTG
TTGTATTGATGGAGAAGAGCTACTGCTGGTGTATGAATTCCTGGAAAATAATAGTCTTGG
TCGTGCACTATTTGGCCGCGCAGAAC
>v9231_c0s2-1352
CTAGACGTGGCATCACCTCAAGCATATGGCCTGGTAGGTATGGCAGCTACACTTGCCGGT
GTATGCAAGGTGCCTCTGACATCTGTCCTTCTACTGTTCGA[A/G]CTTACACAGGACTA
TCGTATAGTTCTACCTTTGCTTGGTGCTGTTGGACTATCATCTTGGATTGCTTCTCCTCA
AAGGTTCTCTACGAGCAGTAAGGCCA
>v9241_c0s1-92
ATGGCATCAACTTTAGCAGCCAGCCTGCACGCACACAGACACAGCACAGCACAGTCATGG
CCATGGCTGCTCCAGACACGTCTTGCCTGGT[A/G]GGCCCTGTAGCGTTCAAGGACTTG
AACTGGAAGGACGAGGGCGAGATGGTGATCACCCCACCGGATGAGAGTGCAGACATTGTT
TCCTCCCTGCCAACCA
>v9295_c0s4-549
CAGGAGTCTGCTGCGCTGAAGAGGGAGACCATCCTCTTATGATCTCCTGTCCTGGGGTTG
GTCCACAGTGACCCTTGTATCTTGTTTGCTGCGAGTCCAAA[T/C]GGGGAAAGCGATAC
TGTGTTGGCTTTCTTGTCCAGATGGTCATTTTGCTTCCCACTGGCAGCTGAACCATATGT
CATGGTCTCCAGCACGTGATCTGTGG
>v9335_c0s1-2655
GGACAAATCCTCCAACCCATATTGATAGGCCAGTTCCAGTTGTAAGTAGACCTCTGCAGA
TACCTGTACCCACCAAGTCTGAAGCTCAGAAGCCGACTTCT[T/C]TGGTAAATAGCGCT
ACTGCTACCCAGGTGATTACTGTTTCGAGGCCCTTGAGTGCCCCACAAGTCCCTGCAGCA
AAACAAGGGGCACCTGCTGTTTCAAC
>v9356_c0s2-100
CTCCACCCAAACCTAGCTACTCGACCGGAGTACGAATATGAGAATATTATAGGTGTCAGG
TCGTACTTGATTGTTGTGCTGTTCTTGTTGTATACTGGT[C/G]GATGTAATTAGTCGCT
TGATCACCATTGCGGCAGGTTCCGACGTTCTTGATCCAAATTAATACTACTTCGTACTAT
ACTTCCTACGTA
>v9357_c0s1-977
CCTATGAATGACACCTTTGTGCTTAACCTTGAGGCTGCAAAGCCAGAATGGTGCCTTGTC
AAGGTTTCTGCGTCCCCGCCTGGCCGCTGGGGACACACGCT[C/G]TCATGGCTAAATGG
CTCATGGCTGGTAGTATTTGGAGGCTGCGGACAGCAAGGTTTGCTTAATGACGTCTTCGT
CCTTGACCTTGATGCCCAGCATCCCA
>v936_c0s4-111
AAGCTCATGTCATCGACATTCTTGGTCGCGTTGTGCCAAGCTATCGACCTCCGCCACATC
GAGGAGAATGTCAAGAATGCCGTCAAGAACTGTGTGAAGAC[A/G]GTGGCCAGGAAGAC
CTTGAGCACCAACGATAGCGGCCATCTCCACAATGCACGCTTTTGCGAGAAGGACCTGCT
CTTGACCATCGACCGCGAAGCAGTCT
>v9400_c0s1-504
TCAAGAGACAAAAGTGCATCGCCTTTGCATGCCATAGTTAGCTAAATGGAACGAAATACA
GCATAGGTGGAGGGGAATCCGGCTATGGCTGTGAACTTAGC[A/G]GATTGAAGCAATAC
AGGCGATTATGCACCGCATCCTCCTTCCATCGATCGATGTTGATTAAATCCGCATGTAAG
ATTATGTGTGCGTGAGGGATCTTTAC
>v9403_c0s1-964
GTATCTTTCTAAGTTGTAGTTTGATTTCTACAGAGTCCATCTGTTACATCTTTGGTTTCT
AATTTAGCGTTTACCCTGTGGAGGTTGTCACTTGTCAGGAC[C/G]TAGCCAAATGTTAG
AGGCAGGCATTCCTGACTCCTCACTTCCATGCTTTATTTTTCAGAGTCTAATAAAGTTTG
GAATTAGTAAAAATAAA
>v9464_c0s1-562
CTTGCTTGCTATGTATCTGATGATGGAGGTGCTCTTCTCACATTTGAAGCGATGGCTGAA
GCTGCTAGCTTTGCTAACATGTGGGTTCCTTTTTGCCGCAA[A/G]CACACCATTGAACC
TCGCAATCCTGACAGCTACTTCAGCCTGAAGAAGGACCCATACAAGAACAAGGTACGCTC
AGACTTTGTCAAGGACAGAAGGAGGA
>v9592_c0s1-485
AAGCGACAAGCTACAAAGCTCTTCAATGGGATTTATGACAGAAATAGAAGGGCGACAAAG
TGGCAGCACTCTGGTTCTTCCGACGAACTAGTCTTCAGCTA[T/C]GCAACGTACAAGTA
TATGTTTGTGGAGCCACACTGTGTGCACATCATGCAGCCGACCTCAATGGTTTGACTTCA
GCAGATCTTTCAGCTCATCAGCAATT
>v9610_c0s1-534
TGTTTCTTGCCAAGCAGATTGCCAGGGCCACGCATCACCAGGTCAGCGTTAGCTAGGTGA
AATCCATCGGATGACTTCTCAAGCACCTTCAACCGTGGCAA[T/C]GTGCTAGAAGTGGA
GGACAGGAGTATGCACTTGGATTTCTTTCCCCCACGACCAACCCGCCCTCTTAACTGGTG
CAGTTGAGACATACCAAATCTCTCAG
>v9611_c0s2-615
ATCATGCTGAACTGCTTACTCTCGACAGGATACTGCTTCACCCATTCCAGCAGTCTCTGC
TCCTTCTTGGGACGGTTTTTTTCCACTGAACGCCGTCCGGT[A/G]AGGATCTCGTAGAG
TACTACTCCAAAGCTCCAGACATCACTCTTGGTGGTGAGGTGGCCTGTCGCGATGTAGTC
TGGAGCTGCGTAACCGTAGGTCCCCA
>v9614_c0s3-226
TTGCATTGATAAATTATGATGTCAAACACATTACAATCTCTCTTGATTGCCTCCTAGAGA
GTAGCCCGTTGGAGTCAGGGTCAGCATGAATTTCTTGCCGA[C/G]TTGGGTCAGCAATC
CTCTCCAAAAAGAAAAAATAAATATCAAATCCAGGTATCTGCCATAAAGCCAGGTAACAA
ATATCTAGACCAGTTGCATTCAAATT
>v9617_c0s1-591
CCGTGGAGTTCGCGCTCGCCTTCTTCGGCGCGTCCATGCTCGGCGCCGTCAGCACGGCGG
CGAACCCGTTCTGCACGCCGCAGGAGATCCACAAGCAGCTC[C/G]TGGCCTCCGGCGCG
AAGCTGGTCGTCACGCAGGCCGCGTACGTGGACAAGCTCCGGCACGAGGCGTTCCCACGA
ATCGGCGAGGCCCTGACCGTGATCAC
>v9648_c0s3-603
CTGTGCTCTTGTTGTCAGCACAAGCAGATGCTTGTCAGTTTACCAGATATAATCTAATCA
ATTGCTTTCGATATGTGCAGGTGAATCCTGATTTCTCTATT[A/G]CTATGAACCCTTAA
AGCTGTCATCTTTCAGTGACCATGAAAACAAGCGACCACTGGCATCCCCGCTCAGAAGCT
GCTTCAGGTCGGGTGTTAGACAAAGG
>v9666_c0s2-646
GTGTATAGTTTGAATTAGCTTTGTCGTGCCTTCAGCCTTCGGGCAGGCGATGCGGCATGA
TTGGATAAATTCCCCCTTACTGATAAGTTGCATTGTGACTC[A/G]GAGAAACCAATGGA
AGAATTTGTTAAGACTAGATACTGAGCTATTTGATGTGTATTTTCAATGGCCTTCACAAT
TGTGTGATTTGTCAGTTGCATAACAA
>v9744_c0s6-650
CAGTTCTCGAGGTTCAGTGCTTCAGCGATGCGGCTGCCGTCGAGCCCCAGGCTCTTGGAG
ATCGCCGTCGTGAGCTCCAGCATCAGGCCTCTCGTGCGAGT[T/C]GCGTATTCGGTAGC
AATTTCTCTGGCAACGACAAACGGACAAACAATTAGGGATGCAAAGCTGCGCCTGATCGG
CCCTGCTTCGTAGTTAAAACTTGCTG
>v9750_c0s3-749
AACATAATCCTGATGCGTGTTAAGCTAGTAATTTCTAGTGCAAAAAATACTGAAGAGAAA
AAGAAAATAAAGTAAAACAAACCTTTTTATTTTTAGAAGTG[T/C]GTGTTAAGCTAGCA
ATTTCCAGAGGCAGCGTACTTTCTATACTTGCTCAAAGCTAATAATATTCCAAGAAAGGT
AACTAAAAGATTCTTGAAAACATGAT
>v9770_c0s2-2746
GCCGAGCCATTTGCTCAGTCGCTTACAGGAGAAATCAAAGCGGCCAAAAGCATGACTATC
GCGGAACAGGCCAGCCTTCTGGGAGAGACAAGTAAACTCAC[T/C]AAGGGCCAGGTTGC
ACCTGCTGATGGATTACTGGATGTTCAAAGGGAGGGAGAGTCTAAGGAAAATAACATAAG
AAACTGGTTACGGGGTATCCGTGACA
>v9781_c0s1-105
ACGCGATCAGGCGAAATAATTGTCATGCAAGAACCATCAGCACATCCAATTCAGAATGCA
ACGATTTTACATCAGAACATCCAGAAGTCCTAGAAGGACAA[C/G]AGCTCACGAGACAA
ACAGCACAGATCCCATGCCCCAGGACGAACGGCGCCGGGACGCTCGGGAATCAAATCCGT
ATAGTGCTATTTCTTGGCGGCGTTCT
>v9852_c0s5-553
TGGCTTTTATGGTTACAAGCATAGGTTGCCTTGTTCTTCTGAGCACTTTCACAACTCGGC
TGGTCTGTGATGGCTATTTCAAATGTTACCACCCCGGCTTT[C/G]CTTTCGTCTACCCG
ACTTGAGTAGATGTCACTCGTAACAAATGTGTAGCTATCTGCCAGGAAAACTTTTACATT
ATAGAGCACTTCACCTGATGGTGCCG
>v9895_c0s1-126
TTTGTCTCGGAAAAAAACGACTCCTCTTCTTCCTCCGGCTCTCTTCTCCGATCCCCAATT
TCTCCTATCCGTACTGTGCCCTAGGTTGTAACCCTAAATAC[T/C]GAGACAAATCAACC
TTAGATACTATCAATTGCTATCAGTGTCAATATACACACGCACAGGGGGGGAAAACAACA
GAATTGGACGCCTTTTAGTGCCCTTG
>v9905_c0s1-169
AGCATAACTATGATACTACTTCATGATACTAACCACTATAGAGATAGTACCATAGACAAG
TATCATATGCATGATACTATAACATGATACTTACCACTATG[A/G]CCAGCCTAACAGTT
AACATGAAGTCAACTGAGTTGTTAACTTCTACTACAACATAATTATTGTTGCCCATATGC
CCTAAGATTCTACTACAACATAATTA
>v9918_c0s1-220
ACATAAGGTTTCAGATGTGTTTAGCTGACAAGTATCATTACTGTTTTTTCATTGTATTTC
CTAAAGTTGATGCCTACAATGTTCTTCCAGAGCTGCTATGC[A/C]GTTGCCAAAATTGC
CAATTGCATTACGTGGTTCTGGTAGGTTGCCATTAGATATTCCATGATGCAAGTTAAAAC
TGTAGTGTGATATCTTTCGTGAAGAA
>v993_c0s1-270
CTCCGCTGAAGAGGGGCCAGCTCAAGCGGCAGATCGTGAGGACCATCAGCAACCTCGTCG
CGCCGAGGAGCGACGGCACGAACTCGGAGAAGAGAGCGGTC[A/G]GTCGCACAAGCTTC
AGCAGCTACAACTGAATCTCCTCGGAACAACATCGACTGTTACTCATCAGATGCACTCCG
GAAGGAGAGTGGTGCTGGCTCGGCAC
>v9962_c0s8-134
TTGTAGATGATAAAAAGATGATACAGAATTGTCGTACTAATTGAGCACCATGGTATAGCG
TTCGTACTGTCATACATGCGCTGCGCATACAAAAAGCAGAA[C/G]GAGAGATGCCCAAT
CTTTTACGAACTGAAATCAGATAGACTTATTTGAAGCAGCACATAATCATTAACTGAACC
CGGCGCTGCCTCGGCACTGCTCAAAC
>v9975_c0s2-661
CTTCTTCTGGATCTTCCAATGATGTGTCTGGAGTCACCTCCCAAAACTTGGCATTCTGTC
CGGTTCCGACCTCCGTGTAGAGTGAAACAACACGACGAGAG[T/C]ACTTCTTTGCCAAT
CTAACATTGGCAAGTGACACGCCAACGAAGGTTGCAATCTCGTCGTCGATTGGGTTCCTC
CCTGTGCTGGACCGTATTGCCCGTTT
