# Supplementary material for: Using a Candidate Gene-Based Genetic Linkage Map to Identify QTL for Winter Survival in Perennial Ryegrass
Source: PLoS One. 2016 Mar 24;11(3):e0152004. doi: 10.1371/journal.pone.0152004 (PMC4807000; doi:10.1371/journal.pone.0152004)
Supplement: S4 File — (TXT) [file pone.0152004.s005.txt]

chain	1000	scaffold_1812|ref0017030	117708	+	0	117708	chr1	3467677	+	0	117708	1
chain	1000	scaffold_182|ref0000331	172459	+	0	172459	chr1	3467677	+	117808	290267	2
chain	1000	scaffold_14195|ref0031749	20792	+	0	20792	chr1	3467677	+	290367	311159	3
chain	1000	scaffold_9711|ref0027219	39776	+	0	39776	chr1	3467677	+	311259	351035	4
chain	1000	scaffold_1180|ref0015280	114934	+	0	114934	chr1	3467677	+	351135	466069	5
chain	1000	scaffold_2563|ref0021828	93872	+	0	93872	chr1	3467677	+	466169	560041	6
chain	1000	scaffold_50|ref0019420	254645	+	0	254645	chr1	3467677	+	560141	814786	7
chain	1000	scaffold_7112|ref0027535	52796	+	0	52796	chr1	3467677	+	814886	867682	8
chain	1000	scaffold_8037|ref0023039	47348	+	0	47348	chr1	3467677	+	867782	915130	9
chain	1000	scaffold_4380|ref0037317	72258	+	0	72258	chr1	3467677	+	915230	987488	10
chain	1000	scaffold_5287|ref0042692	78338	+	0	78338	chr1	3467677	+	987588	1065926	11
chain	1000	scaffold_5524|ref0025314	67365	+	0	67365	chr1	3467677	+	1066026	1133391	12
chain	1000	scaffold_5630|ref0010974	60140	+	0	60140	chr1	3467677	+	1133491	1193631	13
chain	1000	scaffold_12612|ref0042169	28963	+	0	28963	chr1	3467677	+	1193731	1222694	14
chain	1000	scaffold_12645|ref0035151	42895	+	0	42895	chr1	3467677	+	1222794	1265689	15
chain	1000	scaffold_1954|ref0042700	106740	+	0	106740	chr1	3467677	+	1265789	1372529	16
chain	1000	scaffold_20396|ref0014735	7445	+	0	7445	chr1	3467677	+	1372629	1380074	17
chain	1000	scaffold_1853|ref0042054	112767	+	0	112767	chr1	3467677	+	1380174	1492941	18
chain	1000	scaffold_2841|ref0030978	86811	+	0	86811	chr1	3467677	+	1493041	1579852	19
chain	1000	scaffold_1250|ref0026326	130091	+	0	130091	chr1	3467677	+	1579952	1710043	20
chain	1000	scaffold_141|ref0025648	229534	+	0	229534	chr1	3467677	+	1710143	1939677	21
chain	1000	scaffold_3783|ref0029599	88861	+	0	88861	chr1	3467677	+	1939777	2028638	22
chain	1000	scaffold_10246|ref0008207	37974	+	0	37974	chr1	3467677	+	2028738	2066712	23
chain	1000	scaffold_203|ref0035632	211702	+	0	211702	chr1	3467677	+	2066812	2278514	24
chain	1000	scaffold_1269|ref0008185	129477	+	0	129477	chr1	3467677	+	2278614	2408091	25
chain	1000	scaffold_163|ref0012853	223677	+	0	223677	chr1	3467677	+	2408191	2631868	26
chain	1000	scaffold_5369|ref0011976	62364	+	0	62364	chr1	3467677	+	2631968	2694332	27
chain	1000	scaffold_1153|ref0009992	123552	+	0	123552	chr1	3467677	+	2694432	2817984	28
chain	1000	scaffold_10796|ref0022120	46041	+	0	46041	chr1	3467677	+	2818084	2864125	29
chain	1000	scaffold_7881|ref0032340	56475	+	0	56475	chr1	3467677	+	2864225	2920700	30
chain	1000	scaffold_4318|ref0028926	74202	+	0	74202	chr1	3467677	+	2920800	2995002	31
chain	1000	scaffold_765|ref0012408	161625	+	0	161625	chr1	3467677	+	2995102	3156727	32
chain	1000	scaffold_14281|ref0021019	20709	+	0	20709	chr1	3467677	+	3156827	3177536	33
chain	1000	scaffold_504|ref0006340	171096	+	0	171096	chr1	3467677	+	3177636	3348732	34
chain	1000	scaffold_1591|ref0025679	118845	+	0	118845	chr1	3467677	-	0	118845	35
chain	1000	scaffold_13169|ref0021558	25901	+	0	25901	chr2	7969622	+	0	25901	36
chain	1000	scaffold_4983|ref0019882	64642	+	0	64642	chr2	7969622	+	26001	90643	37
chain	1000	scaffold_1149|ref0040345	140166	+	0	140166	chr2	7969622	+	90743	230909	38
chain	1000	scaffold_168|ref0012856	220648	+	0	220648	chr2	7969622	+	231009	451657	39
chain	1000	scaffold_10250|ref0038703	38327	+	0	38327	chr2	7969622	+	451757	490084	40
chain	1000	scaffold_11996|ref0000380	31522	+	0	31522	chr2	7969622	+	490184	521706	41
chain	1000	scaffold_9288|ref0003795	47353	+	0	47353	chr2	7969622	+	521806	569159	42
chain	1000	scaffold_989|ref0007130	148381	+	0	148381	chr2	7969622	+	569259	717640	43
chain	1000	scaffold_15369|ref0029809	23347	+	0	23347	chr2	7969622	+	717740	741087	44
chain	1000	scaffold_3834|ref0009934	79826	+	0	79826	chr2	7969622	+	741187	821013	45
chain	1000	scaffold_20822|ref0039085	6856	+	0	6856	chr2	7969622	+	821113	827969	46
chain	1000	scaffold_9503|ref0039005	34752	+	0	34752	chr2	7969622	+	828069	862821	47
chain	1000	scaffold_299|ref0003365	195490	+	0	195490	chr2	7969622	+	862921	1058411	48
chain	1000	scaffold_16955|ref0044255	12586	+	0	12586	chr2	7969622	+	1058511	1071097	49
chain	1000	scaffold_1649|ref0041449	107456	+	0	107456	chr2	7969622	+	1071197	1178653	50
chain	1000	scaffold_8594|ref0039194	45043	+	0	45043	chr2	7969622	+	1178753	1223796	51
chain	1000	scaffold_2768|ref0015315	93910	+	0	93910	chr2	7969622	+	1223896	1317806	52
chain	1000	scaffold_8054|ref0012098	42902	+	0	42902	chr2	7969622	+	1317906	1360808	53
chain	1000	scaffold_658|ref0032726	148896	+	0	148896	chr2	7969622	+	1360908	1509804	54
chain	1000	scaffold_4924|ref0034053	70617	+	0	70617	chr2	7969622	+	1509904	1580521	55
chain	1000	scaffold_1275|ref0038678	121274	+	0	121274	chr2	7969622	-	6267727	6389001	56
chain	1000	scaffold_6675|ref0021689	65620	+	0	65620	chr2	7969622	+	1701995	1767615	57
chain	1000	scaffold_10682|ref0031872	49807	+	0	49807	chr2	7969622	+	1767715	1817522	58
chain	1000	scaffold_1817|ref0017027	126816	+	0	126816	chr2	7969622	-	6025184	6152000	59
chain	1000	scaffold_14620|ref0027517	20786	+	0	20786	chr2	7969622	+	1944538	1965324	60
chain	1000	scaffold_5468|ref0010297	63850	+	0	63850	chr2	7969622	+	1965424	2029274	61
chain	1000	scaffold_7637|ref0001662	55835	+	0	55835	chr2	7969622	+	2029374	2085209	62
chain	1000	scaffold_2426|ref0036719	99652	+	0	99652	chr2	7969622	+	2085309	2184961	63
chain	1000	scaffold_1424|ref0033622	153046	+	0	153046	chr2	7969622	+	2185061	2338107	64
chain	1000	scaffold_1221|ref0033233	136288	+	0	136288	chr2	7969622	+	2338207	2474495	65
chain	1000	scaffold_599|ref0035142	166365	+	0	166365	chr2	7969622	+	2474595	2640960	66
chain	1000	scaffold_2253|ref0004381	77305	+	0	77305	chr2	7969622	+	2641060	2718365	67
chain	1000	scaffold_593|ref0035140	167104	+	0	167104	chr2	7969622	-	5084053	5251157	68
chain	1000	scaffold_1372|ref0016005	126366	+	0	126366	chr2	7969622	+	2885669	3012035	69
chain	1000	scaffold_1378|ref0015995	130141	+	0	130141	chr2	7969622	+	3012135	3142276	70
chain	1000	scaffold_1108|ref0016974	142544	+	0	142544	chr2	7969622	+	3142376	3284920	71
chain	1000	scaffold_3661|ref0028975	81551	+	0	81551	chr2	7969622	+	3285020	3366571	72
chain	1000	scaffold_1547|ref0030921	124242	+	0	124242	chr2	7969622	+	3366671	3490913	73
chain	1000	scaffold_7197|ref0025961	53288	+	0	53288	chr2	7969622	+	3491013	3544301	74
chain	1000	scaffold_3858|ref0022460	88123	+	0	88123	chr2	7969622	+	3544401	3632524	75
chain	1000	scaffold_13366|ref0021945	25864	+	0	25864	chr2	7969622	+	3632624	3658488	76
chain	1000	scaffold_10616|ref0010639	36500	+	0	36500	chr2	7969622	+	3658588	3695088	77
chain	1000	scaffold_8545|ref0030291	44806	+	0	44806	chr2	7969622	+	3695188	3739994	78
chain	1000	scaffold_1762|ref0043800	104353	+	0	104353	chr2	7969622	+	3740094	3844447	79
chain	1000	scaffold_354|ref0027907	197635	+	0	197635	chr2	7969622	+	3844547	4042182	80
chain	1000	scaffold_8786|ref0035014	50189	+	0	50189	chr2	7969622	+	4042282	4092471	81
chain	1000	scaffold_8447|ref0045229	46248	+	0	46248	chr2	7969622	+	4092571	4138819	82
chain	1000	scaffold_224|ref0023185	219839	+	0	219839	chr2	7969622	+	4138919	4358758	83
chain	1000	scaffold_1841|ref0011625	116686	+	0	116686	chr2	7969622	+	4358858	4475544	84
chain	1000	scaffold_7414|ref0013831	51660	+	0	51660	chr2	7969622	+	4475644	4527304	85
chain	1000	scaffold_955|ref0012937	148716	+	0	148716	chr2	7969622	+	4527404	4676120	86
chain	1000	scaffold_21952|ref0025176	6067	+	0	6067	chr2	7969622	+	4676220	4682287	87
chain	1000	scaffold_1182|ref0015278	132038	+	0	132038	chr2	7969622	+	4682387	4814425	88
chain	1000	scaffold_1082|ref0000352	133084	+	0	133084	chr2	7969622	+	4814525	4947609	89
chain	1000	scaffold_16684|ref0013216	13100	+	0	13100	chr2	7969622	+	4947709	4960809	90
chain	1000	scaffold_7568|ref0010915	50235	+	0	50235	chr2	7969622	+	4960909	5011144	91
chain	1000	scaffold_4258|ref0046713	77398	+	0	77398	chr2	7969622	+	5011244	5088642	92
chain	1000	scaffold_2875|ref0011453	93566	+	0	93566	chr2	7969622	+	5088742	5182308	93
chain	1000	scaffold_3836|ref0009936	79627	+	0	79627	chr2	7969622	+	5182408	5262035	94
chain	1000	scaffold_5554|ref0005507	53134	+	0	53134	chr2	7969622	+	5262135	5315269	95
chain	1000	scaffold_2582|ref0007559	97827	+	0	97827	chr2	7969622	+	5315369	5413196	96
chain	1000	scaffold_7260|ref0030136	51544	+	0	51544	chr2	7969622	+	5413296	5464840	97
chain	1000	scaffold_239|ref0040985	191640	+	0	191640	chr2	7969622	+	5464940	5656580	98
chain	1000	scaffold_10952|ref0006847	37735	+	0	37735	chr2	7969622	+	5656680	5694415	99
chain	1000	scaffold_12401|ref0030411	29383	+	0	29383	chr2	7969622	+	5694515	5723898	100
chain	1000	scaffold_9351|ref0013206	43149	+	0	43149	chr2	7969622	+	5723998	5767147	101
chain	1000	scaffold_3515|ref0019555	83309	+	0	83309	chr2	7969622	+	5767247	5850556	102
chain	1000	scaffold_3196|ref0013402	94844	+	0	94844	chr2	7969622	+	5850656	5945500	103
chain	1000	scaffold_969|ref0018431	141566	+	0	141566	chr2	7969622	+	5945600	6087166	104
chain	1000	scaffold_3214|ref0042503	84942	+	0	84942	chr2	7969622	+	6087266	6172208	105
chain	1000	scaffold_6687|ref0041289	56848	+	0	56848	chr2	7969622	+	6172308	6229156	106
chain	1000	scaffold_6328|ref0048361	58213	+	0	58213	chr2	7969622	+	6229256	6287469	107
chain	1000	scaffold_20436|ref0004320	7434	+	0	7434	chr2	7969622	+	6287569	6295003	108
chain	1000	scaffold_3231|ref0030068	87789	+	0	87789	chr2	7969622	+	6295103	6382892	109
chain	1000	scaffold_6600|ref0039582	55927	+	0	55927	chr2	7969622	+	6382992	6438919	110
chain	1000	scaffold_1423|ref0033619	123497	+	0	123497	chr2	7969622	+	6439019	6562516	111
chain	1000	scaffold_1834|ref0004526	125657	+	0	125657	chr2	7969622	+	6562616	6688273	112
chain	1000	scaffold_2636|ref0048143	95803	+	0	95803	chr2	7969622	+	6688373	6784176	113
chain	1000	scaffold_2356|ref0030738	110409	+	0	110409	chr2	7969622	+	6784276	6894685	114
chain	1000	scaffold_9463|ref0034934	44963	+	0	44963	chr2	7969622	+	6894785	6939748	115
chain	1000	scaffold_1237|ref0015299	132984	+	0	132984	chr2	7969622	+	6939848	7072832	116
chain	1000	scaffold_12979|ref0045496	33231	+	0	33231	chr2	7969622	+	7072932	7106163	117
chain	1000	scaffold_2559|ref0016389	101380	+	0	101380	chr2	7969622	+	7106263	7207643	118
chain	1000	scaffold_11888|ref0033237	36948	+	0	36948	chr2	7969622	+	7207743	7244691	119
chain	1000	scaffold_7198|ref0025960	51958	+	0	51958	chr2	7969622	+	7244791	7296749	120
chain	1000	scaffold_3570|ref0030286	71234	+	0	71234	chr2	7969622	+	7296849	7368083	121
chain	1000	scaffold_835|ref0004558	145826	+	0	145826	chr2	7969622	+	7368183	7514009	122
chain	1000	scaffold_10937|ref0042773	42802	+	0	42802	chr2	7969622	+	7514109	7556911	123
chain	1000	scaffold_172|ref0043343	210286	+	0	210286	chr2	7969622	-	202325	412611	124
chain	1000	scaffold_251|ref0030178	202225	+	0	202225	chr2	7969622	+	7767397	7969622	125
chain	1000	scaffold_4940|ref0027227	75384	+	0	75384	chr3	10860586	+	0	75384	126
chain	1000	scaffold_386|ref0019069	175194	+	0	175194	chr3	10860586	+	75484	250678	127
chain	1000	scaffold_16950|ref0044258	12658	+	0	12658	chr3	10860586	+	250778	263436	128
chain	1000	scaffold_6807|ref0019838	54499	+	0	54499	chr3	10860586	+	263536	318035	129
chain	1000	scaffold_1393|ref0006785	125493	+	0	125493	chr3	10860586	+	318135	443628	130
chain	1000	scaffold_5110|ref0019447	66810	+	0	66810	chr3	10860586	+	443728	510538	131
chain	1000	scaffold_3348|ref0045265	92423	+	0	92423	chr3	10860586	+	510638	603061	132
chain	1000	scaffold_170|ref0043345	225760	+	0	225760	chr3	10860586	+	603161	828921	133
chain	1000	scaffold_3305|ref0020203	96410	+	0	96410	chr3	10860586	+	829021	925431	134
chain	1000	scaffold_2316|ref0005661	110523	+	0	110523	chr3	10860586	+	925531	1036054	135
chain	1000	scaffold_784|ref0026875	113735	+	0	113735	chr3	10860586	+	1036154	1149889	136
chain	1000	scaffold_1398|ref0006790	123470	+	0	123470	chr3	10860586	+	1149989	1273459	137
chain	1000	scaffold_9561|ref0028232	45471	+	0	45471	chr3	10860586	+	1273559	1319030	138
chain	1000	scaffold_4818|ref0005948	69854	+	0	69854	chr3	10860586	+	1319130	1388984	139
chain	1000	scaffold_4764|ref0018120	73094	+	0	73094	chr3	10860586	+	1389084	1462178	140
chain	1000	scaffold_2949|ref0012763	95874	+	0	95874	chr3	10860586	+	1462278	1558152	141
chain	1000	scaffold_6654|ref0034202	54912	+	0	54912	chr3	10860586	+	1558252	1613164	142
chain	1000	scaffold_4116|ref0039626	88211	+	0	88211	chr3	10860586	+	1613264	1701475	143
chain	1000	scaffold_9278|ref0023533	41746	+	0	41746	chr3	10860586	+	1701575	1743321	144
chain	1000	scaffold_7843|ref0005643	43352	+	0	43352	chr3	10860586	+	1743421	1786773	145
chain	1000	scaffold_4283|ref0003739	76245	+	0	76245	chr3	10860586	+	1786873	1863118	146
chain	1000	scaffold_7245|ref0042597	57213	+	0	57213	chr3	10860586	+	1863218	1920431	147
chain	1000	scaffold_5031|ref0032357	84593	+	0	84593	chr3	10860586	+	1920531	2005124	148
chain	1000	scaffold_10184|ref0022839	38113	+	0	38113	chr3	10860586	+	2005224	2043337	149
chain	1000	scaffold_1422|ref0033620	105149	+	0	105149	chr3	10860586	+	2043437	2148586	150
chain	1000	scaffold_3830|ref0009938	93812	+	0	93812	chr3	10860586	+	2148686	2242498	151
chain	1000	scaffold_2701|ref0027941	108492	+	0	108492	chr3	10860586	+	2242598	2351090	152
chain	1000	scaffold_11324|ref0033810	33176	+	0	33176	chr3	10860586	+	2351190	2384366	153
chain	1000	scaffold_22252|ref0015234	5849	+	0	5849	chr3	10860586	+	2384466	2390315	154
chain	1000	scaffold_342|ref0045820	180786	+	0	180786	chr3	10860586	+	2390415	2571201	155
chain	1000	scaffold_866|ref0011604	161664	+	0	161664	chr3	10860586	+	2571301	2732965	156
chain	1000	scaffold_1787|ref0029505	110559	+	0	110559	chr3	10860586	+	2733065	2843624	157
chain	1000	scaffold_281|ref0033866	158283	+	0	158283	chr3	10860586	+	2843724	3002007	158
chain	1000	scaffold_128|ref0038018	232973	+	0	232973	chr3	10860586	+	3002107	3235080	159
chain	1000	scaffold_3026|ref0017213	90133	+	0	90133	chr3	10860586	+	3235180	3325313	160
chain	1000	scaffold_372|ref0040304	193642	+	0	193642	chr3	10860586	+	3325413	3519055	161
chain	1000	scaffold_917|ref0038170	145550	+	0	145550	chr3	10860586	+	3519155	3664705	162
chain	1000	scaffold_5170|ref0008538	66370	+	0	66370	chr3	10860586	+	3664805	3731175	163
chain	1000	scaffold_5332|ref0029344	64901	+	0	64901	chr3	10860586	+	3731275	3796176	164
chain	1000	scaffold_3241|ref0035491	87532	+	0	87532	chr3	10860586	+	3796276	3883808	165
chain	1000	scaffold_1183|ref0015279	128209	+	0	128209	chr3	10860586	+	3883908	4012117	166
chain	1000	scaffold_8600|ref0003209	49040	+	0	49040	chr3	10860586	+	4012217	4061257	167
chain	1000	scaffold_10220|ref0044131	37429	+	0	37429	chr3	10860586	+	4061357	4098786	168
chain	1000	scaffold_16377|ref0026017	15464	+	0	15464	chr3	10860586	+	4098886	4114350	169
chain	1000	scaffold_2060|ref0002055	112064	+	0	112064	chr3	10860586	+	4114450	4226514	170
chain	1000	scaffold_2800|ref0023668	107834	+	0	107834	chr3	10860586	+	4226614	4334448	171
chain	1000	scaffold_8078|ref0047994	48923	+	0	48923	chr3	10860586	+	4334548	4383471	172
chain	1000	scaffold_2109|ref0005005	105555	+	0	105555	chr3	10860586	+	4383571	4489126	173
chain	1000	scaffold_5288|ref0031372	65445	+	0	65445	chr3	10860586	+	4489226	4554671	174
chain	1000	scaffold_1992|ref0021192	93830	+	0	93830	chr3	10860586	+	4554771	4648601	175
chain	1000	scaffold_2113|ref0035436	87475	+	0	87475	chr3	10860586	+	4648701	4736176	176
chain	1000	scaffold_8726|ref0024402	43988	+	0	43988	chr3	10860586	+	4736276	4780264	177
chain	1000	scaffold_4372|ref0033465	68302	+	0	68302	chr3	10860586	+	4780364	4848666	178
chain	1000	scaffold_6759|ref0031818	53832	+	0	53832	chr3	10860586	+	4848766	4902598	179
chain	1000	scaffold_870|ref0029588	149503	+	0	149503	chr3	10860586	+	4902698	5052201	180
chain	1000	scaffold_6149|ref0035523	65182	+	0	65182	chr3	10860586	+	5052301	5117483	181
chain	1000	scaffold_5213|ref0015097	84803	+	0	84803	chr3	10860586	+	5117583	5202386	182
chain	1000	scaffold_604|ref0039884	163893	+	0	163893	chr3	10860586	+	5202486	5366379	183
chain	1000	scaffold_514|ref0037020	193039	+	0	193039	chr3	10860586	+	5366479	5559518	184
chain	1000	scaffold_16187|ref0042367	14376	+	0	14376	chr3	10860586	+	5559618	5573994	185
chain	1000	scaffold_2813|ref0022368	104645	+	0	104645	chr3	10860586	+	5574094	5678739	186
chain	1000	scaffold_5980|ref0024021	59821	+	0	59821	chr3	10860586	+	5678839	5738660	187
chain	1000	scaffold_9645|ref0019438	40141	+	0	40141	chr3	10860586	+	5738760	5778901	188
chain	1000	scaffold_314|ref0002702	211369	+	0	211369	chr3	10860586	+	5779001	5990370	189
chain	1000	scaffold_15664|ref0025831	16008	+	0	16008	chr3	10860586	+	5990470	6006478	190
chain	1000	scaffold_1466|ref0008575	122773	+	0	122773	chr3	10860586	-	4731235	4854008	191
chain	1000	scaffold_669|ref0002218	155298	+	0	155298	chr3	10860586	+	6129451	6284749	192
chain	1000	scaffold_7973|ref0026101	29774	+	0	29774	chr3	10860586	+	6284849	6314623	193
chain	1000	scaffold_13797|ref0006917	38713	+	0	38713	chr3	10860586	+	6314723	6353436	194
chain	1000	scaffold_132|ref0020072	236426	+	0	236426	chr3	10860586	+	6353536	6589962	195
chain	1000	scaffold_710|ref0006961	125970	+	0	125970	chr3	10860586	+	6590062	6716032	196
chain	1000	scaffold_739|ref0019650	171865	+	0	171865	chr3	10860586	+	6716132	6887997	197
chain	1000	scaffold_1973|ref0006811	108584	+	0	108584	chr3	10860586	+	6888097	6996681	198
chain	1000	scaffold_9128|ref0007436	43913	+	0	43913	chr3	10860586	+	6996781	7040694	199
chain	1000	scaffold_133|ref0020071	236610	+	0	236610	chr3	10860586	+	7040794	7277404	200
chain	1000	scaffold_10248|ref0008201	38001	+	0	38001	chr3	10860586	+	7277504	7315505	201
chain	1000	scaffold_2562|ref0030976	97531	+	0	97531	chr3	10860586	+	7315605	7413136	202
chain	1000	scaffold_1489|ref0044468	121613	+	0	121613	chr3	10860586	+	7413236	7534849	203
chain	1000	scaffold_4324|ref0012916	88112	+	0	88112	chr3	10860586	+	7534949	7623061	204
chain	1000	scaffold_11180|ref0030471	33654	+	0	33654	chr3	10860586	+	7623161	7656815	205
chain	1000	scaffold_14409|ref0044714	20072	+	0	20072	chr3	10860586	+	7656915	7676987	206
chain	1000	scaffold_4901|ref0021606	69423	+	0	69423	chr3	10860586	+	7677087	7746510	207
chain	1000	scaffold_2068|ref0002051	109205	+	0	109205	chr3	10860586	+	7746610	7855815	208
chain	1000	scaffold_5690|ref0000056	68941	+	0	68941	chr3	10860586	+	7855915	7924856	209
chain	1000	scaffold_7541|ref0023569	51438	+	0	51438	chr3	10860586	+	7924956	7976394	210
chain	1000	scaffold_6220|ref0038296	63877	+	0	63877	chr3	10860586	+	7976494	8040371	211
chain	1000	scaffold_3316|ref0038182	85698	+	0	85698	chr3	10860586	+	8040471	8126169	212
chain	1000	scaffold_22993|ref0025002	5548	+	0	5548	chr3	10860586	+	8126269	8131817	213
chain	1000	scaffold_6423|ref0007171	63514	+	0	63514	chr3	10860586	+	8131917	8195431	214
chain	1000	scaffold_900|ref0007607	139444	+	0	139444	chr3	10860586	+	8195531	8334975	215
chain	1000	scaffold_149|ref0025654	224820	+	0	224820	chr3	10860586	+	8335075	8559895	216
chain	1000	scaffold_21451|ref0033772	6391	+	0	6391	chr3	10860586	+	8559995	8566386	217
chain	1000	scaffold_11815|ref0004500	31687	+	0	31687	chr3	10860586	+	8566486	8598173	218
chain	1000	scaffold_8374|ref0025523	54559	+	0	54559	chr3	10860586	+	8598273	8652832	219
chain	1000	scaffold_579|ref0000894	167557	+	0	167557	chr3	10860586	+	8652932	8820489	220
chain	1000	scaffold_6132|ref0028457	70297	+	0	70297	chr3	10860586	+	8820589	8890886	221
chain	1000	scaffold_3211|ref0042500	95317	+	0	95317	chr3	10860586	+	8890986	8986303	222
chain	1000	scaffold_6305|ref0035940	52231	+	0	52231	chr3	10860586	+	8986403	9038634	223
chain	1000	scaffold_18|ref0042669	350633	+	0	350633	chr3	10860586	+	9038734	9389367	224
chain	1000	scaffold_717|ref0006962	167834	+	0	167834	chr3	10860586	+	9389467	9557301	225
chain	1000	scaffold_176|ref0043339	203742	+	0	203742	chr3	10860586	+	9557401	9761143	226
chain	1000	scaffold_217|ref0005186	213474	+	0	213474	chr3	10860586	+	9761243	9974717	227
chain	1000	scaffold_1673|ref0036117	117842	+	0	117842	chr3	10860586	+	9974817	10092659	228
chain	1000	scaffold_322|ref0033181	191186	+	0	191186	chr3	10860586	+	10092759	10283945	229
chain	1000	scaffold_1|ref0040986	512939	+	0	512939	chr3	10860586	+	10284045	10796984	230
chain	1000	scaffold_5525|ref0025315	63502	+	0	63502	chr3	10860586	+	10797084	10860586	231
chain	1000	scaffold_2152|ref0010421	105597	+	0	105597	chr4	13115446	+	0	105597	232
chain	1000	scaffold_220|ref0023189	210570	+	0	210570	chr4	13115446	+	105697	316267	233
chain	1000	scaffold_4439|ref0046245	75536	+	0	75536	chr4	13115446	+	316367	391903	234
chain	1000	scaffold_16952|ref0044260	17705	+	0	17705	chr4	13115446	+	392003	409708	235
chain	1000	scaffold_200|ref0035631	224435	+	0	224435	chr4	13115446	+	409808	634243	236
chain	1000	scaffold_108|ref0001929	246313	+	0	246313	chr4	13115446	+	634343	880656	237
chain	1000	scaffold_1470|ref0040504	122575	+	0	122575	chr4	13115446	+	880756	1003331	238
chain	1000	scaffold_2226|ref0026120	104206	+	0	104206	chr4	13115446	+	1003431	1107637	239
chain	1000	scaffold_4713|ref0037794	76094	+	0	76094	chr4	13115446	+	1107737	1183831	240
chain	1000	scaffold_2767|ref0015320	94894	+	0	94894	chr4	13115446	+	1183931	1278825	241
chain	1000	scaffold_8923|ref0048064	43560	+	0	43560	chr4	13115446	+	1278925	1322485	242
chain	1000	scaffold_4698|ref0013848	70524	+	0	70524	chr4	13115446	+	1322585	1393109	243
chain	1000	scaffold_4016|ref0041945	67389	+	0	67389	chr4	13115446	+	1393209	1460598	244
chain	1000	scaffold_556|ref0013554	166791	+	0	166791	chr4	13115446	+	1460698	1627489	245
chain	1000	scaffold_3296|ref0040848	86244	+	0	86244	chr4	13115446	+	1627589	1713833	246
chain	1000	scaffold_2409|ref0024283	103708	+	0	103708	chr4	13115446	+	1713933	1817641	247
chain	1000	scaffold_1734|ref0036757	115031	+	0	115031	chr4	13115446	+	1817741	1932772	248
chain	1000	scaffold_3606|ref0016455	77558	+	0	77558	chr4	13115446	+	1932872	2010430	249
chain	1000	scaffold_14727|ref0017259	17749	+	0	17749	chr4	13115446	+	2010530	2028279	250
chain	1000	scaffold_614|ref0009430	148687	+	0	148687	chr4	13115446	+	2028379	2177066	251
chain	1000	scaffold_4407|ref0040745	73181	+	0	73181	chr4	13115446	+	2177166	2250347	252
chain	1000	scaffold_6977|ref0047823	54227	+	0	54227	chr4	13115446	+	2250447	2304674	253
chain	1000	scaffold_706|ref0025158	154460	+	0	154460	chr4	13115446	+	2304774	2459234	254
chain	1000	scaffold_4049|ref0047373	93711	+	0	93711	chr4	13115446	+	2459334	2553045	255
chain	1000	scaffold_2988|ref0039577	87559	+	0	87559	chr4	13115446	+	2553145	2640704	256
chain	1000	scaffold_12846|ref0023436	27510	+	0	27510	chr4	13115446	+	2640804	2668314	257
chain	1000	scaffold_19860|ref0011240	8094	+	0	8094	chr4	13115446	+	2668414	2676508	258
chain	1000	scaffold_30922|ref0004521	2361	+	0	2361	chr4	13115446	+	2676608	2678969	259
chain	1000	scaffold_3072|ref0001863	90232	+	0	90232	chr4	13115446	+	2679069	2769301	260
chain	1000	scaffold_5037|ref0032359	70893	+	0	70893	chr4	13115446	+	2769401	2840294	261
chain	1000	scaffold_4297|ref0021721	78560	+	0	78560	chr4	13115446	+	2840394	2918954	262
chain	1000	scaffold_160|ref0012850	197588	+	0	197588	chr4	13115446	+	2919054	3116642	263
chain	1000	scaffold_137|ref0020075	227493	+	0	227493	chr4	13115446	+	3116742	3344235	264
chain	1000	scaffold_14439|ref0014167	20016	+	0	20016	chr4	13115446	+	3344335	3364351	265
chain	1000	scaffold_4097|ref0043664	56799	+	0	56799	chr4	13115446	+	3364451	3421250	266
chain	1000	scaffold_1994|ref0021194	109202	+	0	109202	chr4	13115446	+	3421350	3530552	267
chain	1000	scaffold_14548|ref0029426	25241	+	0	25241	chr4	13115446	+	3530652	3555893	268
chain	1000	scaffold_47|ref0001307	277698	+	0	277698	chr4	13115446	+	3555993	3833691	269
chain	1000	scaffold_1251|ref0026327	130193	+	0	130193	chr4	13115446	+	3833791	3963984	270
chain	1000	scaffold_5341|ref0024727	67320	+	0	67320	chr4	13115446	+	3964084	4031404	271
chain	1000	scaffold_3978|ref0012122	81659	+	0	81659	chr4	13115446	+	4031504	4113163	272
chain	1000	scaffold_13115|ref0039442	24274	+	0	24274	chr4	13115446	+	4113263	4137537	273
chain	1000	scaffold_2835|ref0014956	94438	+	0	94438	chr4	13115446	+	4137637	4232075	274
chain	1000	scaffold_5192|ref0021125	68477	+	0	68477	chr4	13115446	+	4232175	4300652	275
chain	1000	scaffold_13844|ref0014276	24209	+	0	24209	chr4	13115446	+	4300752	4324961	276
chain	1000	scaffold_4063|ref0034899	85974	+	0	85974	chr4	13115446	+	4325061	4411035	277
chain	1000	scaffold_4962|ref0009048	75897	+	0	75897	chr4	13115446	+	4411135	4487032	278
chain	1000	scaffold_8213|ref0010077	46832	+	0	46832	chr4	13115446	+	4487132	4533964	279
chain	1000	scaffold_2382|ref0021885	99814	+	0	99814	chr4	13115446	+	4534064	4633878	280
chain	1000	scaffold_492|ref0037556	171931	+	0	171931	chr4	13115446	+	4633978	4805909	281
chain	1000	scaffold_13514|ref0035067	23894	+	0	23894	chr4	13115446	+	4806009	4829903	282
chain	1000	scaffold_13775|ref0042851	29988	+	0	29988	chr4	13115446	+	4830003	4859991	283
chain	1000	scaffold_1362|ref0046528	120470	+	0	120470	chr4	13115446	+	4860091	4980561	284
chain	1000	scaffold_3392|ref0039788	87436	+	0	87436	chr4	13115446	+	4980661	5068097	285
chain	1000	scaffold_384|ref0019067	175599	+	0	175599	chr4	13115446	+	5068197	5243796	286
chain	1000	scaffold_8316|ref0014503	61048	+	0	61048	chr4	13115446	+	5243896	5304944	287
chain	1000	scaffold_4587|ref0024320	71527	+	0	71527	chr4	13115446	+	5305044	5376571	288
chain	1000	scaffold_1925|ref0013954	99661	+	0	99661	chr4	13115446	+	5376671	5476332	289
chain	1000	scaffold_1982|ref0003139	108366	+	0	108366	chr4	13115446	+	5476432	5584798	290
chain	1000	scaffold_5933|ref0044262	61333	+	0	61333	chr4	13115446	+	5584898	5646231	291
chain	1000	scaffold_8772|ref0031395	44002	+	0	44002	chr4	13115446	+	5646331	5690333	292
chain	1000	scaffold_1998|ref0021188	112516	+	0	112516	chr4	13115446	+	5690433	5802949	293
chain	1000	scaffold_5879|ref0040206	60117	+	0	60117	chr4	13115446	+	5803049	5863166	294
chain	1000	scaffold_368|ref0009961	177815	+	0	177815	chr4	13115446	+	5863266	6041081	295
chain	1000	scaffold_4383|ref0037314	42872	+	0	42872	chr4	13115446	+	6041181	6084053	296
chain	1000	scaffold_14768|ref0042266	25239	+	0	25239	chr4	13115446	+	6084153	6109392	297
chain	1000	scaffold_4041|ref0047369	83295	+	0	83295	chr4	13115446	+	6109492	6192787	298
chain	1000	scaffold_961|ref0018437	141263	+	0	141263	chr4	13115446	+	6192887	6334150	299
chain	1000	scaffold_895|ref0038725	148803	+	0	148803	chr4	13115446	+	6334250	6483053	300
chain	1000	scaffold_7223|ref0005149	51690	+	0	51690	chr4	13115446	+	6483153	6534843	301
chain	1000	scaffold_618|ref0009426	165799	+	0	165799	chr4	13115446	+	6534943	6700742	302
chain	1000	scaffold_2215|ref0047678	88190	+	0	88190	chr4	13115446	+	6700842	6789032	303
chain	1000	scaffold_1197|ref0033217	138517	+	0	138517	chr4	13115446	+	6789132	6927649	304
chain	1000	scaffold_3659|ref0023713	83185	+	0	83185	chr4	13115446	+	6927749	7010934	305
chain	1000	scaffold_14931|ref0030513	18291	+	0	18291	chr4	13115446	+	7011034	7029325	306
chain	1000	scaffold_1676|ref0036120	112902	+	0	112902	chr4	13115446	+	7029425	7142327	307
chain	1000	scaffold_10344|ref0023268	37170	+	0	37170	chr4	13115446	+	7142427	7179597	308
chain	1000	scaffold_1786|ref0029504	114125	+	0	114125	chr4	13115446	+	7179697	7293822	309
chain	1000	scaffold_4742|ref0030628	68999	+	0	68999	chr4	13115446	+	7293922	7362921	310
chain	1000	scaffold_8231|ref0022634	46404	+	0	46404	chr4	13115446	+	7363021	7409425	311
chain	1000	scaffold_5142|ref0026624	68924	+	0	68924	chr4	13115446	+	7409525	7478449	312
chain	1000	scaffold_3466|ref0022621	85695	+	0	85695	chr4	13115446	+	7478549	7564244	313
chain	1000	scaffold_3767|ref0018794	78977	+	0	78977	chr4	13115446	+	7564344	7643321	314
chain	1000	scaffold_4188|ref0016501	70237	+	0	70237	chr4	13115446	+	7643421	7713658	315
chain	1000	scaffold_3525|ref0037474	78149	+	0	78149	chr4	13115446	+	7713758	7791907	316
chain	1000	scaffold_5975|ref0020955	26867	+	0	26867	chr4	13115446	+	7792007	7818874	317
chain	1000	scaffold_1319|ref0005224	119661	+	0	119661	chr4	13115446	+	7818974	7938635	318
chain	1000	scaffold_4353|ref0033990	74641	+	0	74641	chr4	13115446	+	7938735	8013376	319
chain	1000	scaffold_1189|ref0015287	138296	+	0	138296	chr4	13115446	+	8013476	8151772	320
chain	1000	scaffold_9618|ref0024952	40246	+	0	40246	chr4	13115446	+	8151872	8192118	321
chain	1000	scaffold_7374|ref0038006	50909	+	0	50909	chr4	13115446	+	8192218	8243127	322
chain	1000	scaffold_2088|ref0014665	97259	+	0	97259	chr4	13115446	+	8243227	8340486	323
chain	1000	scaffold_4180|ref0010914	88821	+	0	88821	chr4	13115446	+	8340586	8429407	324
chain	1000	scaffold_13071|ref0029217	26423	+	0	26423	chr4	13115446	+	8429507	8455930	325
chain	1000	scaffold_12284|ref0017784	29687	+	0	29687	chr4	13115446	+	8456030	8485717	326
chain	1000	scaffold_5160|ref0039042	59934	+	0	59934	chr4	13115446	+	8485817	8545751	327
chain	1000	scaffold_476|ref0026821	171485	+	0	171485	chr4	13115446	+	8545851	8717336	328
chain	1000	scaffold_12432|ref0025169	26970	+	0	26970	chr4	13115446	+	8717436	8744406	329
chain	1000	scaffold_2197|ref0008307	111362	+	0	111362	chr4	13115446	+	8744506	8855868	330
chain	1000	scaffold_12627|ref0047659	35106	+	0	35106	chr4	13115446	+	8855968	8891074	331
chain	1000	scaffold_2736|ref0022594	98730	+	0	98730	chr4	13115446	+	8891174	8989904	332
chain	1000	scaffold_2138|ref0022990	104303	+	0	104303	chr4	13115446	+	8990004	9094307	333
chain	1000	scaffold_2832|ref0029253	93274	+	0	93274	chr4	13115446	+	9094407	9187681	334
chain	1000	scaffold_4763|ref0018125	84467	+	0	84467	chr4	13115446	+	9187781	9272248	335
chain	1000	scaffold_502|ref0006334	150541	+	0	150541	chr4	13115446	+	9272348	9422889	336
chain	1000	scaffold_2175|ref0046287	104848	+	0	104848	chr4	13115446	+	9422989	9527837	337
chain	1000	scaffold_5874|ref0040209	56574	+	0	56574	chr4	13115446	+	9527937	9584511	338
chain	1000	scaffold_468|ref0008780	171529	+	0	171529	chr4	13115446	+	9584611	9756140	339
chain	1000	scaffold_14592|ref0024159	19385	+	0	19385	chr4	13115446	+	9756240	9775625	340
chain	1000	scaffold_8888|ref0022265	43443	+	0	43443	chr4	13115446	+	9775725	9819168	341
chain	1000	scaffold_2499|ref0040383	100107	+	0	100107	chr4	13115446	+	9819268	9919375	342
chain	1000	scaffold_10617|ref0010637	42977	+	0	42977	chr4	13115446	+	9919475	9962452	343
chain	1000	scaffold_8581|ref0008717	44703	+	0	44703	chr4	13115446	+	9962552	10007255	344
chain	1000	scaffold_14874|ref0028210	19553	+	0	19553	chr4	13115446	+	10007355	10026908	345
chain	1000	scaffold_2674|ref0023270	98557	+	0	98557	chr4	13115446	+	10027008	10125565	346
chain	1000	scaffold_8255|ref0035032	48541	+	0	48541	chr4	13115446	+	10125665	10174206	347
chain	1000	scaffold_3471|ref0004578	80256	+	0	80256	chr4	13115446	+	10174306	10254562	348
chain	1000	scaffold_1384|ref0037373	137549	+	0	137549	chr4	13115446	+	10254662	10392211	349
chain	1000	scaffold_11797|ref0034544	36402	+	0	36402	chr4	13115446	+	10392311	10428713	350
chain	1000	scaffold_2504|ref0009243	101486	+	0	101486	chr4	13115446	+	10428813	10530299	351
chain	1000	scaffold_937|ref0025736	144352	+	0	144352	chr4	13115446	+	10530399	10674751	352
chain	1000	scaffold_2702|ref0027944	108324	+	0	108324	chr4	13115446	+	10674851	10783175	353
chain	1000	scaffold_16595|ref0019816	13343	+	0	13343	chr4	13115446	+	10783275	10796618	354
chain	1000	scaffold_7597|ref0018035	54979	+	0	54979	chr4	13115446	+	10796718	10851697	355
chain	1000	scaffold_326|ref0033185	205989	+	0	205989	chr4	13115446	+	10851797	11057786	356
chain	1000	scaffold_936|ref0025737	156208	+	0	156208	chr4	13115446	+	11057886	11214094	357
chain	1000	scaffold_7328|ref0045034	51445	+	0	51445	chr4	13115446	+	11214194	11265639	358
chain	1000	scaffold_2828|ref0004181	77561	+	0	77561	chr4	13115446	+	11265739	11343300	359
chain	1000	scaffold_3031|ref0025559	92732	+	0	92732	chr4	13115446	+	11343400	11436132	360
chain	1000	scaffold_14560|ref0041899	19665	+	0	19665	chr4	13115446	+	11436232	11455897	361
chain	1000	scaffold_1083|ref0000351	125848	+	0	125848	chr4	13115446	+	11455997	11581845	362
chain	1000	scaffold_6817|ref0037778	60318	+	0	60318	chr4	13115446	+	11581945	11642263	363
chain	1000	scaffold_4696|ref0013840	78686	+	0	78686	chr4	13115446	+	11642363	11721049	364
chain	1000	scaffold_7096|ref0023492	52814	+	0	52814	chr4	13115446	+	11721149	11773963	365
chain	1000	scaffold_6043|ref0000269	59572	+	0	59572	chr4	13115446	+	11774063	11833635	366
chain	1000	scaffold_17|ref0042660	353909	+	0	353909	chr4	13115446	+	11833735	12187644	367
chain	1000	scaffold_11939|ref0039342	33350	+	0	33350	chr4	13115446	+	12187744	12221094	368
chain	1000	scaffold_3106|ref0045698	89246	+	0	89246	chr4	13115446	+	12221194	12310440	369
chain	1000	scaffold_14059|ref0007800	21883	+	0	21883	chr4	13115446	+	12310540	12332423	370
chain	1000	scaffold_5077|ref0007291	67920	+	0	67920	chr4	13115446	+	12332523	12400443	371
chain	1000	scaffold_2801|ref0025790	94162	+	0	94162	chr4	13115446	+	12400543	12494705	372
chain	1000	scaffold_9078|ref0023152	41798	+	0	41798	chr4	13115446	+	12494805	12536603	373
chain	1000	scaffold_16928|ref0037237	12693	+	0	12693	chr4	13115446	+	12536703	12549396	374
chain	1000	scaffold_8459|ref0014698	43989	+	0	43989	chr4	13115446	+	12549496	12593485	375
chain	1000	scaffold_8755|ref0043916	44520	+	0	44520	chr4	13115446	+	12593585	12638105	376
chain	1000	scaffold_6542|ref0029410	56454	+	0	56454	chr4	13115446	+	12638205	12694659	377
chain	1000	scaffold_3547|ref0025044	83164	+	0	83164	chr4	13115446	+	12694759	12777923	378
chain	1000	scaffold_852|ref0005420	144978	+	0	144978	chr4	13115446	+	12778023	12923001	379
chain	1000	scaffold_1698|ref0045132	117087	+	0	117087	chr4	13115446	+	12923101	13040188	380
chain	1000	scaffold_4234|ref0021515	75158	+	0	75158	chr4	13115446	+	13040288	13115446	381
chain	1000	scaffold_13168|ref0021557	25836	+	0	25836	chr5	1424407	+	0	25836	382
chain	1000	scaffold_2459|ref0017012	96674	+	0	96674	chr5	1424407	+	25936	122610	383
chain	1000	scaffold_15670|ref0043540	15854	+	0	15854	chr5	1424407	+	122710	138564	384
chain	1000	scaffold_791|ref0008798	156221	+	0	156221	chr5	1424407	+	138664	294885	385
chain	1000	scaffold_15021|ref0039940	17949	+	0	17949	chr5	1424407	+	294985	312934	386
chain	1000	scaffold_11460|ref0003433	33413	+	0	33413	chr5	1424407	+	313034	346447	387
chain	1000	scaffold_1749|ref0007945	113784	+	0	113784	chr5	1424407	+	346547	460331	388
chain	1000	scaffold_12717|ref0044608	28093	+	0	28093	chr5	1424407	+	460431	488524	389
chain	1000	scaffold_8121|ref0015158	45723	+	0	45723	chr5	1424407	+	488624	534347	390
chain	1000	scaffold_5769|ref0041966	76162	+	0	76162	chr5	1424407	+	534447	610609	391
chain	1000	scaffold_1480|ref0044477	138991	+	0	138991	chr5	1424407	+	610709	749700	392
chain	1000	scaffold_16577|ref0028870	13387	+	0	13387	chr5	1424407	+	749800	763187	393
chain	1000	scaffold_10055|ref0018382	42882	+	0	42882	chr5	1424407	+	763287	806169	394
chain	1000	scaffold_7717|ref0034254	49012	+	0	49012	chr5	1424407	+	806269	855281	395
chain	1000	scaffold_1043|ref0027207	137178	+	0	137178	chr5	1424407	+	855381	992559	396
chain	1000	scaffold_13661|ref0002145	23429	+	0	23429	chr5	1424407	+	992659	1016088	397
chain	1000	scaffold_2694|ref0013918	116631	+	0	116631	chr5	1424407	+	1016188	1132819	398
chain	1000	scaffold_20557|ref0037888	7276	+	0	7276	chr5	1424407	+	1132919	1140195	399
chain	1000	scaffold_17031|ref0009719	12646	+	0	12646	chr5	1424407	+	1140295	1152941	400
chain	1000	scaffold_51|ref0019419	271366	+	0	271366	chr5	1424407	+	1153041	1424407	401
chain	1000	scaffold_2638|ref0048145	97032	+	0	97032	chr6	6893104	+	0	97032	402
chain	1000	scaffold_9431|ref0041962	40960	+	0	40960	chr6	6893104	+	97132	138092	403
chain	1000	scaffold_274|ref0017642	203394	+	0	203394	chr6	6893104	+	138192	341586	404
chain	1000	scaffold_2934|ref0007376	88533	+	0	88533	chr6	6893104	+	341686	430219	405
chain	1000	scaffold_1990|ref0021190	106473	+	0	106473	chr6	6893104	+	430319	536792	406
chain	1000	scaffold_3345|ref0045264	85106	+	0	85106	chr6	6893104	+	536892	621998	407
chain	1000	scaffold_5406|ref0046160	70808	+	0	70808	chr6	6893104	+	622098	692906	408
chain	1000	scaffold_4820|ref0024069	72057	+	0	72057	chr6	6893104	+	693006	765063	409
chain	1000	scaffold_8261|ref0029690	47124	+	0	47124	chr6	6893104	+	765163	812287	410
chain	1000	scaffold_3810|ref0045783	82317	+	0	82317	chr6	6893104	+	812387	894704	411
chain	1000	scaffold_1996|ref0021196	111167	+	0	111167	chr6	6893104	+	894804	1005971	412
chain	1000	scaffold_643|ref0014806	160758	+	0	160758	chr6	6893104	+	1006071	1166829	413
chain	1000	scaffold_11095|ref0014854	41539	+	0	41539	chr6	6893104	+	1166929	1208468	414
chain	1000	scaffold_5280|ref0042539	65576	+	0	65576	chr6	6893104	+	1208568	1274144	415
chain	1000	scaffold_23373|ref0009478	5141	+	0	5141	chr6	6893104	+	1274244	1279385	416
chain	1000	scaffold_21402|ref0028467	6490	+	0	6490	chr6	6893104	+	1279485	1285975	417
chain	1000	scaffold_2570|ref0003845	97024	+	0	97024	chr6	6893104	+	1286075	1383099	418
chain	1000	scaffold_7740|ref0004839	49050	+	0	49050	chr6	6893104	+	1383199	1432249	419
chain	1000	scaffold_2749|ref0002744	94276	+	0	94276	chr6	6893104	+	1432349	1526625	420
chain	1000	scaffold_2855|ref0047293	92504	+	0	92504	chr6	6893104	+	1526725	1619229	421
chain	1000	scaffold_8611|ref0021241	44616	+	0	44616	chr6	6893104	+	1619329	1663945	422
chain	1000	scaffold_6004|ref0025568	69429	+	0	69429	chr6	6893104	+	1664045	1733474	423
chain	1000	scaffold_13609|ref0038239	24073	+	0	24073	chr6	6893104	+	1733574	1757647	424
chain	1000	scaffold_17449|ref0046046	11665	+	0	11665	chr6	6893104	+	1757747	1769412	425
chain	1000	scaffold_6050|ref0018261	59630	+	0	59630	chr6	6893104	+	1769512	1829142	426
chain	1000	scaffold_14781|ref0028180	18650	+	0	18650	chr6	6893104	+	1829242	1847892	427
chain	1000	scaffold_6944|ref0029928	55431	+	0	55431	chr6	6893104	+	1847992	1903423	428
chain	1000	scaffold_1573|ref0012895	102294	+	0	102294	chr6	6893104	+	1903523	2005817	429
chain	1000	scaffold_664|ref0002223	137921	+	0	137921	chr6	6893104	+	2005917	2143838	430
chain	1000	scaffold_13284|ref0047562	26296	+	0	26296	chr6	6893104	+	2143938	2170234	431
chain	1000	scaffold_788|ref0026868	150764	+	0	150764	chr6	6893104	+	2170334	2321098	432
chain	1000	scaffold_14776|ref0011833	18815	+	0	18815	chr6	6893104	+	2321198	2340013	433
chain	1000	scaffold_4744|ref0030634	70446	+	0	70446	chr6	6893104	+	2340113	2410559	434
chain	1000	scaffold_425|ref0033815	175625	+	0	175625	chr6	6893104	+	2410659	2586284	435
chain	1000	scaffold_4851|ref0029305	68862	+	0	68862	chr6	6893104	+	2586384	2655246	436
chain	1000	scaffold_4926|ref0034051	76779	+	0	76779	chr6	6893104	+	2655346	2732125	437
chain	1000	scaffold_12678|ref0004699	28117	+	0	28117	chr6	6893104	+	2732225	2760342	438
chain	1000	scaffold_8239|ref0022626	46371	+	0	46371	chr6	6893104	+	2760442	2806813	439
chain	1000	scaffold_20066|ref0000253	7862	+	0	7862	chr6	6893104	+	2806913	2814775	440
chain	1000	scaffold_11065|ref0005987	34921	+	0	34921	chr6	6893104	+	2814875	2849796	441
chain	1000	scaffold_538|ref0024486	165359	+	0	165359	chr6	6893104	+	2849896	3015255	442
chain	1000	scaffold_12455|ref0037583	29079	+	0	29079	chr6	6893104	+	3015355	3044434	443
chain	1000	scaffold_14098|ref0029387	27921	+	0	27921	chr6	6893104	+	3044534	3072455	444
chain	1000	scaffold_5027|ref0001778	89897	+	0	89897	chr6	6893104	+	3072555	3162452	445
chain	1000	scaffold_7628|ref0000604	49612	+	0	49612	chr6	6893104	+	3162552	3212164	446
chain	1000	scaffold_2147|ref0028367	110398	+	0	110398	chr6	6893104	+	3212264	3322662	447
chain	1000	scaffold_500|ref0006336	158932	+	0	158932	chr6	6893104	+	3322762	3481694	448
chain	1000	scaffold_6720|ref0037289	54880	+	0	54880	chr6	6893104	+	3481794	3536674	449
chain	1000	scaffold_3966|ref0042580	85717	+	0	85717	chr6	6893104	+	3536774	3622491	450
chain	1000	scaffold_9644|ref0019439	44920	+	0	44920	chr6	6893104	+	3622591	3667511	451
chain	1000	scaffold_1937|ref0031964	109832	+	0	109832	chr6	6893104	+	3667611	3777443	452
chain	1000	scaffold_6446|ref0046068	60553	+	0	60553	chr6	6893104	+	3777543	3838096	453
chain	1000	scaffold_4185|ref0010917	75853	+	0	75853	chr6	6893104	+	3838196	3914049	454
chain	1000	scaffold_5812|ref0030975	61051	+	0	61051	chr6	6893104	+	3914149	3975200	455
chain	1000	scaffold_9440|ref0047391	42408	+	0	42408	chr6	6893104	+	3975300	4017708	456
chain	1000	scaffold_878|ref0029596	156224	+	0	156224	chr6	6893104	+	4017808	4174032	457
chain	1000	scaffold_4354|ref0046079	73592	+	0	73592	chr6	6893104	+	4174132	4247724	458
chain	1000	scaffold_17850|ref0018515	11269	+	0	11269	chr6	6893104	+	4247824	4259093	459
chain	1000	scaffold_922|ref0043444	135128	+	0	135128	chr6	6893104	+	4259193	4394321	460
chain	1000	scaffold_6196|ref0042527	59668	+	0	59668	chr6	6893104	+	4394421	4454089	461
chain	1000	scaffold_14529|ref0016923	29127	+	0	29127	chr6	6893104	+	4454189	4483316	462
chain	1000	scaffold_690|ref0011196	142418	+	0	142418	chr6	6893104	+	4483416	4625834	463
chain	1000	scaffold_7777|ref0017686	40441	+	0	40441	chr6	6893104	+	4625934	4666375	464
chain	1000	scaffold_1511|ref0023939	124197	+	0	124197	chr6	6893104	+	4666475	4790672	465
chain	1000	scaffold_8080|ref0015853	55957	+	0	55957	chr6	6893104	+	4790772	4846729	466
chain	1000	scaffold_228|ref0023193	233667	+	0	233667	chr6	6893104	+	4846829	5080496	467
chain	1000	scaffold_1667|ref0005601	122236	+	0	122236	chr6	6893104	+	5080596	5202832	468
chain	1000	scaffold_13546|ref0028014	23831	+	0	23831	chr6	6893104	+	5202932	5226763	469
chain	1000	scaffold_7576|ref0028848	49958	+	0	49958	chr6	6893104	+	5226863	5276821	470
chain	1000	scaffold_789|ref0026869	150890	+	0	150890	chr6	6893104	+	5276921	5427811	471
chain	1000	scaffold_9173|ref0000307	42657	+	0	42657	chr6	6893104	+	5427911	5470568	472
chain	1000	scaffold_13258|ref0042103	27013	+	0	27013	chr6	6893104	+	5470668	5497681	473
chain	1000	scaffold_2211|ref0008005	118456	+	0	118456	chr6	6893104	+	5497781	5616237	474
chain	1000	scaffold_8263|ref0029692	34001	+	0	34001	chr6	6893104	+	5616337	5650338	475
chain	1000	scaffold_3030|ref0025558	96367	+	0	96367	chr6	6893104	+	5650438	5746805	476
chain	1000	scaffold_13685|ref0039823	23280	+	0	23280	chr6	6893104	+	5746905	5770185	477
chain	1000	scaffold_6894|ref0036065	53693	+	0	53693	chr6	6893104	+	5770285	5823978	478
chain	1000	scaffold_6884|ref0018091	54085	+	0	54085	chr6	6893104	+	5824078	5878163	479
chain	1000	scaffold_5414|ref0023610	71254	+	0	71254	chr6	6893104	+	5878263	5949517	480
chain	1000	scaffold_7257|ref0024869	51752	+	0	51752	chr6	6893104	+	5949617	6001369	481
chain	1000	scaffold_1118|ref0034917	131713	+	0	131713	chr6	6893104	+	6001469	6133182	482
chain	1000	scaffold_2742|ref0002755	94465	+	0	94465	chr6	6893104	+	6133282	6227747	483
chain	1000	scaffold_1912|ref0019465	117093	+	0	117093	chr6	6893104	+	6227847	6344940	484
chain	1000	scaffold_9446|ref0047393	40999	+	0	40999	chr6	6893104	+	6345040	6386039	485
chain	1000	scaffold_10793|ref0022125	47366	+	0	47366	chr6	6893104	+	6386139	6433505	486
chain	1000	scaffold_7750|ref0022831	51020	+	0	51020	chr6	6893104	+	6433605	6484625	487
chain	1000	scaffold_3043|ref0007388	90330	+	0	90330	chr6	6893104	+	6484725	6575055	488
chain	1000	scaffold_110|ref0032459	246396	+	0	246396	chr6	6893104	+	6575155	6821551	489
chain	1000	scaffold_5148|ref0026632	71453	+	0	71453	chr6	6893104	+	6821651	6893104	490
chain	1000	scaffold_35|ref0030223	296803	+	0	296803	chr7	8230691	+	0	296803	491
chain	1000	scaffold_1473|ref0039067	133483	+	0	133483	chr7	8230691	+	296903	430386	492
chain	1000	scaffold_13063|ref0011328	29878	+	0	29878	chr7	8230691	+	430486	460364	493
chain	1000	scaffold_18112|ref0014899	10391	+	0	10391	chr7	8230691	+	460464	470855	494
chain	1000	scaffold_5301|ref0047902	65160	+	0	65160	chr7	8230691	+	470955	536115	495
chain	1000	scaffold_1458|ref0003106	128142	+	0	128142	chr7	8230691	+	536215	664357	496
chain	1000	scaffold_10431|ref0035258	35299	+	0	35299	chr7	8230691	+	664457	699756	497
chain	1000	scaffold_122|ref0038022	238152	+	0	238152	chr7	8230691	+	699856	938008	498
chain	1000	scaffold_7379|ref0037993	50896	+	0	50896	chr7	8230691	+	938108	989004	499
chain	1000	scaffold_16797|ref0046106	19989	+	0	19989	chr7	8230691	+	989104	1009093	500
chain	1000	scaffold_830|ref0004553	149839	+	0	149839	chr7	8230691	+	1009193	1159032	501
chain	1000	scaffold_14792|ref0046094	19096	+	0	19096	chr7	8230691	+	1159132	1178228	502
chain	1000	scaffold_9737|ref0014584	41974	+	0	41974	chr7	8230691	+	1178328	1220302	503
chain	1000	scaffold_105|ref0001923	228263	+	0	228263	chr7	8230691	-	6782026	7010289	504
chain	1000	scaffold_1258|ref0026318	128953	+	0	128953	chr7	8230691	+	1448765	1577718	505
chain	1000	scaffold_5766|ref0041967	61267	+	0	61267	chr7	8230691	+	1577818	1639085	506
chain	1000	scaffold_4539|ref0020497	79376	+	0	79376	chr7	8230691	+	1639185	1718561	507
chain	1000	scaffold_10196|ref0040641	37850	+	0	37850	chr7	8230691	+	1718661	1756511	508
chain	1000	scaffold_4811|ref0005939	78242	+	0	78242	chr7	8230691	+	1756611	1834853	509
chain	1000	scaffold_1498|ref0026659	123320	+	0	123320	chr7	8230691	+	1834953	1958273	510
chain	1000	scaffold_8472|ref0002090	47429	+	0	47429	chr7	8230691	+	1958373	2005802	511
chain	1000	scaffold_5059|ref0019898	70841	+	0	70841	chr7	8230691	+	2005902	2076743	512
chain	1000	scaffold_713|ref0006958	158881	+	0	158881	chr7	8230691	+	2076843	2235724	513
chain	1000	scaffold_5073|ref0007295	68649	+	0	68649	chr7	8230691	+	2235824	2304473	514
chain	1000	scaffold_7060|ref0037678	54759	+	0	54759	chr7	8230691	+	2304573	2359332	515
chain	1000	scaffold_8293|ref0011698	47017	+	0	47017	chr7	8230691	+	2359432	2406449	516
chain	1000	scaffold_6214|ref0020339	60302	+	0	60302	chr7	8230691	+	2406549	2466851	517
chain	1000	scaffold_1508|ref0005844	107403	+	0	107403	chr7	8230691	+	2466951	2574354	518
chain	1000	scaffold_11327|ref0033809	33244	+	0	33244	chr7	8230691	+	2574454	2607698	519
chain	1000	scaffold_17560|ref0009166	11659	+	0	11659	chr7	8230691	+	2607798	2619457	520
chain	1000	scaffold_9406|ref0024242	41321	+	0	41321	chr7	8230691	+	2619557	2660878	521
chain	1000	scaffold_1808|ref0034974	112163	+	0	112163	chr7	8230691	+	2660978	2773141	522
chain	1000	scaffold_3999|ref0001238	78461	+	0	78461	chr7	8230691	+	2773241	2851702	523
chain	1000	scaffold_11301|ref0010197	33789	+	0	33789	chr7	8230691	+	2851802	2885591	524
chain	1000	scaffold_12857|ref0007204	27739	+	0	27739	chr7	8230691	+	2885691	2913430	525
chain	1000	scaffold_11131|ref0043051	33998	+	0	33998	chr7	8230691	+	2913530	2947528	526
chain	1000	scaffold_10771|ref0031167	43037	+	0	43037	chr7	8230691	+	2947628	2990665	527
chain	1000	scaffold_13266|ref0011663	25317	+	0	25317	chr7	8230691	+	2990765	3016082	528
chain	1000	scaffold_310|ref0002706	202363	+	0	202363	chr7	8230691	+	3016182	3218545	529
chain	1000	scaffold_287|ref0033864	199322	+	0	199322	chr7	8230691	+	3218645	3417967	530
chain	1000	scaffold_17490|ref0038915	11527	+	0	11527	chr7	8230691	+	3418067	3429594	531
chain	1000	scaffold_6380|ref0034116	50201	+	0	50201	chr7	8230691	+	3429694	3479895	532
chain	1000	scaffold_11332|ref0028120	39973	+	0	39973	chr7	8230691	+	3479995	3519968	533
chain	1000	scaffold_1459|ref0003107	137362	+	0	137362	chr7	8230691	+	3520068	3657430	534
chain	1000	scaffold_2388|ref0041164	100250	+	0	100250	chr7	8230691	+	3657530	3757780	535
chain	1000	scaffold_18592|ref0048245	10255	+	0	10255	chr7	8230691	+	3757880	3768135	536
chain	1000	scaffold_11646|ref0038901	32061	+	0	32061	chr7	8230691	+	3768235	3800296	537
chain	1000	scaffold_800|ref0022605	135941	+	0	135941	chr7	8230691	+	3800396	3936337	538
chain	1000	scaffold_10097|ref0041684	38653	+	0	38653	chr7	8230691	+	3936437	3975090	539
chain	1000	scaffold_2510|ref0039701	122660	+	0	122660	chr7	8230691	+	3975190	4097850	540
chain	1000	scaffold_761|ref0012404	154045	+	0	154045	chr7	8230691	+	4097950	4251995	541
chain	1000	scaffold_8949|ref0024789	43061	+	0	43061	chr7	8230691	+	4252095	4295156	542
chain	1000	scaffold_7348|ref0007426	42958	+	0	42958	chr7	8230691	+	4295256	4338214	543
chain	1000	scaffold_4082|ref0025941	76514	+	0	76514	chr7	8230691	+	4338314	4414828	544
chain	1000	scaffold_10874|ref0038747	35249	+	0	35249	chr7	8230691	+	4414928	4450177	545
chain	1000	scaffold_741|ref0048291	164649	+	0	164649	chr7	8230691	+	4450277	4614926	546
chain	1000	scaffold_1191|ref0033211	128795	+	0	128795	chr7	8230691	+	4615026	4743821	547
chain	1000	scaffold_7353|ref0025615	53171	+	0	53171	chr7	8230691	+	4743921	4797092	548
chain	1000	scaffold_7106|ref0009548	56893	+	0	56893	chr7	8230691	+	4797192	4854085	549
chain	1000	scaffold_3395|ref0039781	85176	+	0	85176	chr7	8230691	+	4854185	4939361	550
chain	1000	scaffold_1475|ref0040494	117964	+	0	117964	chr7	8230691	+	4939461	5057425	551
chain	1000	scaffold_10640|ref0016361	35725	+	0	35725	chr7	8230691	+	5057525	5093250	552
chain	1000	scaffold_16477|ref0003016	13675	+	0	13675	chr7	8230691	+	5093350	5107025	553
chain	1000	scaffold_6409|ref0028925	57247	+	0	57247	chr7	8230691	+	5107125	5164372	554
chain	1000	scaffold_8928|ref0048063	51735	+	0	51735	chr7	8230691	+	5164472	5216207	555
chain	1000	scaffold_4595|ref0006171	72997	+	0	72997	chr7	8230691	+	5216307	5289304	556
chain	1000	scaffold_9300|ref0020387	46804	+	0	46804	chr7	8230691	+	5289404	5336208	557
chain	1000	scaffold_14346|ref0009102	20451	+	0	20451	chr7	8230691	+	5336308	5356759	558
chain	1000	scaffold_1486|ref0044471	132561	+	0	132561	chr7	8230691	+	5356859	5489420	559
chain	1000	scaffold_21906|ref0032088	6097	+	0	6097	chr7	8230691	+	5489520	5495617	560
chain	1000	scaffold_2378|ref0043196	103338	+	0	103338	chr7	8230691	+	5495717	5599055	561
chain	1000	scaffold_5006|ref0014410	68856	+	0	68856	chr7	8230691	+	5599155	5668011	562
chain	1000	scaffold_12182|ref0006323	30033	+	0	30033	chr7	8230691	+	5668111	5698144	563
chain	1000	scaffold_5|ref0040991	412198	+	0	412198	chr7	8230691	+	5698244	6110442	564
chain	1000	scaffold_6382|ref0000970	54618	+	0	54618	chr7	8230691	+	6110542	6165160	565
chain	1000	scaffold_7346|ref0007428	51090	+	0	51090	chr7	8230691	+	6165260	6216350	566
chain	1000	scaffold_865|ref0011601	155525	+	0	155525	chr7	8230691	+	6216450	6371975	567
chain	1000	scaffold_7564|ref0010911	55583	+	0	55583	chr7	8230691	+	6372075	6427658	568
chain	1000	scaffold_8904|ref0035637	47416	+	0	47416	chr7	8230691	+	6427758	6475174	569
chain	1000	scaffold_7701|ref0028222	49094	+	0	49094	chr7	8230691	+	6475274	6524368	570
chain	1000	scaffold_13306|ref0034448	27016	+	0	27016	chr7	8230691	+	6524468	6551484	571
chain	1000	scaffold_5762|ref0041971	61121	+	0	61121	chr7	8230691	+	6551584	6612705	572
chain	1000	scaffold_15888|ref0017823	15258	+	0	15258	chr7	8230691	+	6612805	6628063	573
chain	1000	scaffold_4899|ref0004303	57287	+	0	57287	chr7	8230691	+	6628163	6685450	574
chain	1000	scaffold_814|ref0040409	148614	+	0	148614	chr7	8230691	+	6685550	6834164	575
chain	1000	scaffold_4267|ref0005553	85851	+	0	85851	chr7	8230691	+	6834264	6920115	576
chain	1000	scaffold_11257|ref0017904	36710	+	0	36710	chr7	8230691	+	6920215	6956925	577
chain	1000	scaffold_7335|ref0014527	51186	+	0	51186	chr7	8230691	+	6957025	7008211	578
chain	1000	scaffold_1288|ref0022515	129233	+	0	129233	chr7	8230691	+	7008311	7137544	579
chain	1000	scaffold_3976|ref0012120	78384	+	0	78384	chr7	8230691	+	7137644	7216028	580
chain	1000	scaffold_2135|ref0022999	105059	+	0	105059	chr7	8230691	+	7216128	7321187	581
chain	1000	scaffold_9239|ref0040997	41760	+	0	41760	chr7	8230691	+	7321287	7363047	582
chain	1000	scaffold_6127|ref0046373	59123	+	0	59123	chr7	8230691	+	7363147	7422270	583
chain	1000	scaffold_1733|ref0036762	121379	+	0	121379	chr7	8230691	+	7422370	7543749	584
chain	1000	scaffold_6167|ref0023087	72506	+	0	72506	chr7	8230691	+	7543849	7616355	585
chain	1000	scaffold_8339|ref0001879	60081	+	0	60081	chr7	8230691	+	7616455	7676536	586
chain	1000	scaffold_3919|ref0048009	78666	+	0	78666	chr7	8230691	+	7676636	7755302	587
chain	1000	scaffold_1238|ref0015289	134511	+	0	134511	chr7	8230691	+	7755402	7889913	588
chain	1000	scaffold_34|ref0030224	257654	+	0	257654	chr7	8230691	+	7890013	8147667	589
chain	1000	scaffold_5146|ref0026628	82924	+	0	82924	chr7	8230691	+	8147767	8230691	590
