# Supplementary material for: Using a Candidate Gene-Based Genetic Linkage Map to Identify QTL for Winter Survival in Perennial Ryegrass
Source: PLoS One. 2016 Mar 24;11(3):e0152004. doi: 10.1371/journal.pone.0152004 (PMC4807000; doi:10.1371/journal.pone.0152004)
Supplement: S5 File — (XLSX) [file pone.0152004.s006.xlsx]

## Sheet: Sheet1
Candidate gene based genetic map of perennial ryegrass
Map constructed using the fixed order of markers in the F2-type map. The marker positions in the F2-type, and the most plausible positions within the final map are presented separate
The annotation of the corresponding transcripts was obtained through Blastx searches against the NCBI Viridiplante protein data base (at the 2nd of February 2014).
The 'cluster' and 'sample' (L=leaf, M=enriched meristem) columns refer to the cluster number and sample type from Paina et al., 2014.
Legend
&	marker common with the perennial ryegrass transcriptome map (Studer et al., 2012), position in this map is presented in the column 'cM Studer et al., 2012'
#	marker designed in the same gene
¤	marker positioned on the map based on co-location on the same genomic scaffold with a mapped marker
*	marker located at or closest to a QTL peak
	F2-type marker
L	identified as differentially expressed in leaf samples
M	identified as differentially expressed in enriched meristem samples
c	in front of the transcript annotation, suggests that this transcript was identified as differentially expressed in both Flaster and Veyo genotypes with contrasting vernalization requirement, according to Paina et al., 2014
Map
marker ID	SNP position (bp)	cM final map	LG	cM F2-type map	cM Studer et al., 2012	cluster	sample	transcript annotation transcript length(bp) no_of_blastx_hits e_value %identity
f6586_c0s1	1257	0	LG1			4	LM	hat family dimerization domain-containing protein 2715 20 5,10E-167 0,564 3 F:nucleic acid binding; F:protein dimerization activity; F:DNA binding 0
f20223_c0s1	110	7.698	LG1			6	M	protease do-like 14-like 989 20 4,86E-104 0,641 1 C:mitochondrion -
f11990_c0s3	1582	18.062	LG1			6	L	lysine-specific demethylase 5b 2942 20 0 0,7385 1 C:nucleus -
f27677_c0s1	1069	24.108	LG1			4	L	probable lrr receptor-like serine threonine-protein kinase at4g08850-like 1387 20 1,39E-162 0,6175 1 C:cytoplasmic membrane-bounded vesicle -
f37700_c0s1	422	35.547	LG1			6	M	chromosome condensation factor 778 20 1,47E-113 0,9085 2 C:cytoplasmic membrane-bounded vesicle; F:zinc ion binding -
&PTA.2233.C1		42.121	LG1		0			---NA---
f17108_c0s2	1612	46.038	LG1			9	LM	protein 2356 20 0 0,753 4 F:iron ion binding; P:protein phosphorylation; F:ATP binding; F:protein serine/threonine kinase activity EC:2.7.11.0
f30138_c0s1	607	52.154	LG1			12	M	u-box domain-containing protein 51 762 20 1,44E-73 0,599 5 P:cellular protein modification process; P:phosphorylation; F:protein kinase activity; C:plastid; F:nucleotide binding -
f15466_c0s4	1071	55.516	LG1			22	L	map kinase phosphatase 1706 20 0 0,7735 5 F:kinase activity; F:protein tyrosine phosphatase activity; F:protein tyrosine/serine/threonine phosphatase activity; P:phosphorylation; P:peptidyl-tyrosine dephosphorylation EC:3.1.3.48
f14363_c0s1	157	59.11	LG1	0		14	M	c ice recrystalization inhibition protein 923 20 1,32E-138 0,7245 0 - 0
v4904_c0s3	472	61.157	LG1			25	M	hypothetical protein 1131 16 1,37E-57 0,7606 1 C:plastid -
v4200_c0s2	1777	66.393	LG1			5	M	e3 sumo-protein ligase siz1 3752 20 0 0,86 20 P:regulation of abscisic acid mediated signaling pathway; P:heat acclimation; P:cellular response to phosphate starvation; P:response to freezing; P:regulation of response to water deprivation; P:developmental growth; F:protein binding; F:zinc ion binding; P:induced systemic resistance, jasmonic acid mediated signaling pathway; P:negative regulation o…
f2603_c0s1	109	68.693	LG1			6	L	class iii secretory plant peroxidase family protein 1440 20 0 0,8255 5 P:response to oxidative stress; C:cytoplasmic membrane-bounded vesicle; F:heme binding; F:peroxidase activity; P:oxidation-reduction process EC:1.11.1.7
v16073_c0s4	548	70.441	LG1			25	LM	rna polymerase ii-associated protein 3-like 1389 20 0 0,86 1 F:binding -
f26249_c0s1	108	75.675	LG1			6	LM	mitochondrial transcription termination factor family protein 696 20 1,37E-52 0,59 1 C:mitochondrion -
f7361_c0s2	574	76.909	LG1			15	LM	c trihelix gt2 transcription factor 1709 7 1,00E-20 0,59 1 F:DNA binding 0
v6805_c0s4	943	77.4	LG1			2	L	general substrate transporter-like protein 1261 20 0 0,93 2 C:cytoplasmic membrane-bounded vesicle; C:vacuolar membrane -
f6383_c0s2	932	77.445	LG1			4	M	uncharacterized gpi-anchored protein at1g61900-like 1817 20 0 0,835 0 - 0
f4624_c0s5	396	77.95	LG1			6	M	---NA--- 673 0 0 0 0 - 0
v16125_c0s2	641	77.999	LG1			2	L	shaggy-related protein kinase 739 20 3,29E-109 0,961 4 F:ATP binding; P:protein phosphorylation; F:protein serine/threonine kinase activity; F:tau-protein kinase activity EC:2.7.11.0; EC:2.7.11.26
f24356_c0s1	135	78.079	LG1			8	M	c wpp domain-interacting tail-anchored protein 1-like 833 20 1,32E-101 0,6525 2 C:nuclear envelope; F:identical protein binding -
v9400_c0s1	504	78.135	LG1			11	L	predicted protein 745 7 8,50E-18 0,8443 2 C:cytoplasmic membrane-bounded vesicle; C:membrane -
f12946_c0s5	2754	78.466	LG1			21	L	exportin-4-like 3503 20 0 0,94 1 F:binding -
v30468_c0s1	244	78.703	LG1			36	L	---NA--- 709 0 0 0 0 - 0
#f30777_c0s1	222	78.988	LG1			18	M	midasin 2021 18 0 0,75 11 C:nucleus; P:ATP catabolic process; F:nucleotide binding; F:nucleoside-triphosphatase activity; F:transcription factor binding; F:ATP binding; F:ATPase activity; P:regulation of transcription, DNA-dependent; C:intracellular; P:regulation of protein complex assembly; 0
f9601_c0s1	1742	79.287	LG1			10	LM	protein 2848 20 0 0,747 3 F:phosphatidylinositol binding; P:signal transduction; C:plasma membrane -
v9295_c0s4	549	79.339	LG1			17	L	uncharacterized loc101213175 759 20 2,96E-46 0,89 0 - 0
#f17072_c0s2	337	79.414	LG1			42	L	midasin 4864 20 0 0,81 1 C:intracellular -
f37932_c0s2	562	79.69	LG1			5	L	---NA--- 1204 0 0 0 0 - 0
f9883_c0s1	161	79.98	LG1			18	M	inosine triphosphate pyrophosphatase 986 20 2,88E-132 0,901 1 F:pyrophosphatase activity -
f20085_c0s4	280	80.093	LG1			6	M	separin 1193 20 0 0,93 21 P:proteolysis; F:peptidase activity; C:nucleus; F:hydrolase activity; P:response to jasmonic acid stimulus; P:leaf senescence; P:positive regulation of sister chromatid cohesion; F:enzyme regulator activity; P:defense response to bacterium; P:circadian rhythm; P:regulation of catalytic activity; F:molecular_function; P:embryo development ending in seed dormancy; P:unidim…
f10815_c0s3	676	84.869	LG1			18	M	---NA--- 917 0 0 0 0 - 0
f15179_c0s1	322	89.508	LG1			17	L	tubulin gamma-2 chain 1824 20 0 0,99 19 P:stomatal complex morphogenesis; F:structural molecule activity; P:phragmoplast assembly; P:cellular localization; C:microtubule organizing center; F:GTP binding; C:cell wall; P:GTP catabolic process; C:cytosol; C:microtubule; P:protein polymerization; C:nuclear envelope; P:embryo sac development; P:root hair cell tip growth; P:leaf development; F:GTPase a…
f11280_c0s3	310	90.121	LG1			18	M	c tpa: ring zinc finger domain superfamily protein 1835 17 1,40E-105 0,79 2 F:metal ion binding; F:zinc ion binding 0
f6008_c0s2	543	92.037	LG1			4	L	c wrky-type transcription factor 797 20 1,43E-60 0,6445 3 F:sequence-specific DNA binding; F:sequence-specific DNA binding transcription factor activity; P:transcription, DNA-dependent -
f20807_c0s1	1137	93.506	LG1			10	L	c pax transcription activation domain interacting 1771 20 0 0,7555 1 C:intracellular -
f10385_c0s2	2095	94.366	LG1			6	L	u-box domain-containing protein 43 3140 20 0 0,9 9 P:negative regulation of abscisic acid biosynthetic process; F:ubiquitin-protein ligase activity; P:protein ubiquitination; P:leaf senescence; C:ubiquitin ligase complex; P:regulation of chlorophyll biosynthetic process; F:transmembrane receptor protein serine/threonine kinase binding; P:regulation of chlorophyll catabolic process; C:plasma membr…
f20399_c0s1	731	94.648	LG1			21	L	sucrose-phosphatase 3 1822 20 0 0,87 5 F:sucrose-phosphate phosphatase activity; P:sucrose biosynthetic process; P:dephosphorylation; F:magnesium ion binding; C:plastid EC:3.1.3.24
f19488_c0s1	482	96.489	LG1			18	L	peroxidase 1 precursor 887 20 9,80E-147 0,738 2 F:metal ion binding; F:oxidoreductase activity -
f6697_c0s2	715	99.071	LG1			4	M	probable adp-ribosylation factor gtpase-activating protein agd8-like 1326 20 0 0,808 3 F:ARF GTPase activator activity; P:regulation of ARF GTPase activity; F:zinc ion binding -
&M4213		106.062	LG1		26.5			---NA---
f12468_c0s1	325	111.37	LG1			8	M	kinase like protein 693 20 1,78E-104 0,75 4 C:cytoplasmic membrane-bounded vesicle; P:protein autophosphorylation; F:ATP binding; F:protein serine/threonine kinase activity EC:2.7.11.0
f17783_c0s15	1396	114.991	LG1			12	L	c lipase class 3-like protein 1908 20 4,16E-17 0,6 5 P:lipid metabolic process; F:hydrolase activity; P:lipid catabolic process; F:triglyceride lipase activity; F:carboxylesterase activity 0
v3639_c0s3	905	117.098	LG1			25	M	---NA--- 2278 0 0 0 0 - 0
f8726_c0s2	440	120.45	LG1			25	LM	gtp-binding protein 1333 20 5,58E-118 0,92 6 P:small GTPase mediated signal transduction; P:regulation of transcription, DNA-dependent; C:cytoplasmic membrane-bounded vesicle; F:ATP binding; F:transcription factor binding; F:GTP binding -
f15779_c0s2	2070	121.268	LG1			21	L	c ---NA--- 2181 0 0 0 0 - 0
v449_c0s1	195	122.592	LG1			16	LM	c nonspecific lipid-transfer protein precursor 597 20 4,14E-20 0,61 6 F:lipid binding; C:cytoplasmic membrane-bounded vesicle; C:cell wall; P:lipid transport; C:extracellular region; P:cellular cell wall organization -
f19336_c0s1	664	122.936	LG1			14	L	c salt-inducible protein 1370 15 1,06E-69 0,628 0 - 0
v495_c0s1	861	123.763	LG1			34	L	c ---NA--- 2014 0 0 0 0 - 0
v565_c0s5	69	124.42	LG1			50	L	c aquaporin tip4 1169 20 6,61E-148 0,8285 4 C:vacuolar membrane; C:integral to membrane; P:transport; F:transporter activity -
f691_c0s2	256	124.433	LG1			2	M	c nonspecific lipid-transfer protein precursor 634 20 8,56E-27 0,79 6 F:lipid binding; C:cytoplasmic membrane-bounded vesicle; C:cell wall; P:lipid transport; C:extracellular region; P:cellular cell wall organization -
v29748_c0s1	364	125.668	LG1			10	M	c small heat shock protein 530 20 9,34E-54 0,7295 1 P:response to stress 0
v30797_c0s1	965	126.536	LG1			33	L	sucrose synthase 2-like 1049 20 4,81E-158 0,8 3 F:sucrose synthase activity; P:biosynthetic process; P:sucrose metabolic process EC:2.4.1.13
f14159_c0s3	870	127.321	LG1			4	M	---NA--- 1515 0 0 0 0 - 0
v10907_c0s3	869	128.677	LG1			21	L	amino acid permease 2983 20 0 0,87 20 P:photoperiodism; P:hydrogen peroxide catabolic process; C:peroxisome; C:mitochondrion; P:cell death; C:integral to membrane; F:cobalt ion binding; P:response to cold; P:cell redox homeostasis; F:catalase activity; F:amino acid transmembrane transporter activity; C:plant-type vacuole membrane; P:amino acid transmembrane transport; F:protein binding; P:cellula…
f23080_c0s1	311	129.325	LG1			41	L	pr17 precursor 535 20 3,33E-55 0,71 1 C:cytoplasmic membrane-bounded vesicle -
f15980_c0s2	750	130.417	LG1			4	LM	cyclin family expressed 1964 20 0 0,78 1 C:nucleus 0
v13467_c0s2	1587	131.633	LG1			19	L	dna-directed rna polymerase i subunit rpa2-like 3795 20 0 0,87 5 F:DNA-directed RNA polymerase activity; P:transcription, DNA-dependent; F:DNA binding; F:ribonucleoside binding; C:nucleus EC:2.7.7.6
f8691_c0s2	814	131.983	LG1			22	L	ser thr protein phosphatase family 1388 20 0 0,8355 4 C:protein serine/threonine phosphatase complex; F:protein serine/threonine phosphatase activity; P:protein dephosphorylation; C:plastid -
f3410_c0s1	891	132.261	LG1			6	L	wrky - superfamily of tfs having wrky and zinc finger domains 1583 20 0 0,7095 3 F:sequence-specific DNA binding; F:sequence-specific DNA binding transcription factor activity; P:transcription, DNA-dependent -
f6277_c0s1	670	132.556	LG1			39	L	c lipid binding protein 745 20 4,89E-47 0,859 3 P:lipid transport; C:cytoplasmic membrane-bounded vesicle; F:peptidase activity -
f15226_c0s2	847	132.816	LG1			7	M	fip1 zea mays 922 20 5,04E-90 0,768 0 - 0
f27098_c0s1	857	133.299	LG1			44	L	benzyl alcohol o-benzoyltransferase-like 929 20 9,92E-120 0,823 1 0 -
f1112_c0s1	763	134.858	LG1			19	LM	c hsf-type dna-binding domain containing expressed 2414 20 0 0,7765 5 F:sequence-specific DNA binding transcription factor activity; F:sequence-specific DNA binding; P:response to stress; C:nucleus; P:regulation of transcription, DNA-dependent -
v9962_c0s8	134	135.842	LG1			11	M	predicted uncharacterized protein brachypodium 747 20 3,00E-68 0,75 0 SRPBCC superfamily 0
v15982_c0s4	974	136.845	LG1			4	M	e3 ubiquitin-protein ligase at4g11680-like 1967 20 0 0,738 3 C:membrane; C:cytoplasmic membrane-bounded vesicle; F:zinc ion binding -
*f16467_c0s1	428	139.039	LG1	10.093		18	L	c predicted protein 831 20 4,53E-97 0,81 2 P:lipid metabolic process; F:triglyceride lipase activity EC:3.1.1.3
f10642_c0s1	1342	139.142	LG1			2	L	histidyl-trna synthetase 2363 20 0 0,836 4 P:histidyl-tRNA aminoacylation; F:ATP binding; F:histidine-tRNA ligase activity; C:plastid EC:6.1.1.21
f22640_c0s4	1164	139.224	LG1	10.151		10	L	nbs-lrr disease resistance protein rga4 1384 20 0 0,7005 5 P:defense response; P:apoptotic process; F:ATP binding; F:nucleotide binding; F:nucleoside-triphosphatase activity 0
f908_c0s2	362	139.775	LG1			19	M	ref/srpp-like protein 869 20 8,15E-113 0,86 1 C:vacuole - aminoacid transport, response to chitin
v1344_c0s2	764	139.929	LG1	10.647		2	M	translocase of chloroplast chloroplastic-like 3599 20 0 0,8735 8 C:cytosol; P:GTP catabolic process; F:protein binding; F:GTPase activity; F:transmembrane signaling receptor activity; P:protein targeting to chloroplast; C:chloroplast outer membrane; F:GTP binding -
v13539_c0s1	685	140.202	LG1	10.915		11	M	ethylene receptor 1 1285 20 3,87E-154 0,96 6 F:receptor activity; P:two-component signal transduction system (phosphorelay); F:two-component sensor activity; P:peptidyl-histidine phosphorylation; F:ATP binding; C:membrane -
v18298_c0s1	256	140.894	LG1			3	L	---NA--- 1555 0 0 0 0 - 0
f4303_c0s1	117	142.023	LG1	12.01		22	M	heat shock 70 kda protein 4 966 20 3,93E-97 0,7815 1 F:ATP binding -
f19792_c0s1	354	142.227	LG1			18	M	transcription factor hlh dna-binding domain superfamily protein 582 18 3,21E-40 0,83 2 F:transcription regulator activity; C:nucleus 0
v9614_c0s3	226	142.513	LG1	12.01		21	M	2-hydroxy-6-oxononadienedioate 2-hydroxy-6-oxononatrienedioate hydrolase-like 1205 20 6,31E-144 0,855 3 F:hydrolase activity; P:cellular aromatic compound metabolic process; C:plastid -
v13932_c0s4	300	142.513	LG1			3	L	mediator of RNA polymerase ii transcription subunit 33a-like isoform OsJ_18011 2357 20 0 0,71 1 C:cytoplasmic membrane-bounded vesicle -
f2842_c0s1	906	142.513	LG1	12.01		22	M	c ---NA--- 1151 0 0 0 0 - 0
v20618_c0s5	839	142.777	LG1			16	L	uncharacterized loc101222201 931 20 7,78E-86 0,7675 1 F:DNA binding -
f25915_c0s4	117	142.79	LG1			17	L	receptor-like protein kinase feronia-like 631 20 7,84E-53 0,755 1 C:cytoplasmic membrane-bounded vesicle -
f3814_c0s2	1453	142.803	LG1			14	M	triose phosphate/ phosphate translocator TPT chloroplastic-like 1582 20 0 0,8765 4 C:chloroplast membrane; C:integral to membrane; P:transport; F:transporter activity -
v31310_c0s2	577	142.973	LG1			24	L	---NA--- 854 0 0 0 0 - 0
v15321_c0s1	176	143.613	LG1			11	M	helicase 759 7 5,00E-22 0,38 1 C:plastid 0
v20343_c0s1	303	143.928	LG1			25	L	probable glutathione s-transferase gstu6-like 847 20 6,84E-112 0,84 1 F:transferase activity -
f2178_c1s1	787	144.673	LG1			6	M	translocase of chloroplast 1312 20 0 0,8775 5 F:GTP binding; F:hydrolase activity, acting on acid anhydrides; C:chloroplast outer membrane; P:protein targeting to chloroplast; F:transmembrane signaling receptor activity -
v6622_c0s1	5186	144.893	LG1			7	M	dnaj homolog subfamily c member 13-like 7641 20 0 0,92 18 F:heat shock protein binding; P:positive gravitropism; P:response to starvation; P:protein targeting to vacuole; P:protein folding; P:amyloplast organization; C:plastid; P:cell division; C:vacuolar membrane; C:late endosome; C:microsome; P:negative gravitropism; C:trans-Golgi network; P:endocytosis; P:endosome organization; C:endoplasmic r…
f14256_c0s1	373	145.081	LG1			18	M	c protein arabidillo 1-like 684 20 3,46E-115 0,85 5 P:lateral root development; F:protein binding; P:ubiquitin-dependent protein catabolic process; F:ubiquitin-protein ligase activity; C:nucleus EC:6.3.2.19
f12418_c0s3	381	145.257	LG1			24	LM	sgf11 transcriptional regulation protein 663 20 5,86E-39 0,8545 5 F:molecular_function; P:biological_process; C:cellular_component; C:membrane; F:transferase activity, transferring phosphorus-containing groups 0
f1081_c0s2	696	146.201	LG1			14	L	hexose transporter 1497 20 0 0,95 6 P:transmembrane transport; F:sugar:hydrogen symporter activity; P:carbohydrate transport; C:integral to membrane; P:oxidation-reduction process; F:2-alkenal reductase [NAD(P)] activity EC:1.3.1.74
v5308_c0s1	243	147.533	LG1			49	L	protein 1280 20 8,92E-141 0,928 3 F:molecular_function; P:biological_process; C:cellular_component 0
f24449_c0s2	878	147.995	LG1	13.357		16	M	uncharacterized protein 1458 4 1,00E-109 0,57 0 - 0
v7278_c0s3	1154	148.267	LG1	13.624		4	LM	ankyrin repeat domain-containing protein 1567 20 1,44E-117 0,7585 1 P:biological_process 0 protein-protein interactions
f44763_c0s4	434	148.88	LG1	14.159		23	M	---NA--- 616 0 0 0 0 - 0
v20936_c0s2	1425	149.165	LG1			25	M	---NA--- 2442 0 0 0 0 - 0
f11253_c0s3	195	149.807	LG1	14.425		17	LM	probable protein phosphatase 2c 27-like 1208 20 0 0,912 8 C:protein serine/threonine phosphatase complex; F:metal ion binding; F:kinase activity; F:protein serine/threonine phosphatase activity; P:phosphorylation; P:protein dephosphorylation; C:plastid; C:mitochondrion -
#f23585_c0s1	177	150.057	LG1			38	L	c ---NA--- 1007 0 0 0 0 - 0
#v6965_c0s1	171	150.626	LG1	14.461		1	L	c co 9-like hordeum 1364 20 2,59E-87 0,85 0 - 0
f30657_c0s2	290	151.147	LG1			6	LM	protein 1230 20 1,56E-177 0,82 1 C:mitochondrion -
f12606_c0s3	1581	151.865	LG1	15.044		1	L	cyclin-dependent kinase e-1-like 1698 20 2,25E-177 0,6915 4 P:phosphorylation; F:protein binding; F:protein serine/threonine kinase activity; F:nucleotide binding EC:2.7.11.0
v1412_c0s4	115	152.189	LG1			3	L	methyltransferase pmt20 2539 20 0 0,828 5 F:kinase activity; C:Golgi apparatus; P:phosphorylation; P:methylation; F:methyltransferase activity EC:2.1.1.0
v16181_c0s2	1512	153.083	LG1			21	M	protease do-like mitochondrial-like 1998 20 0 0,897 6 C:mitochondrion; P:proteolysis; F:serine-type endopeptidase activity; P:oxidation-reduction process; C:plastid; F:2-alkenal reductase [NAD(P)] activity EC:3.4.21.0; EC:1.3.1.74
v14252_c0s3	2513	153.236	LG1			14	M	n ulp1 protease c-terminal catalytic domain containing protein 2968 20 2,63E-48 0,5275 0 - 0
v12913_c0s3	1401	154.081	LG1			11	L	reticuline oxidase-like 1814 20 0 0,8205 4 F:flavin adenine dinucleotide binding; C:cytoplasmic membrane-bounded vesicle; F:oxidoreductase activity; P:oxidation-reduction process -
f15169_c0s7	827	155.02	LG1	16.309		17	M	zinc ion binding protein 1836 20 0 0,6865 7 P:protein phosphorylation; F:zinc ion binding; F:protein kinase activity; C:plastid; F:ATP binding; P:protein transport; P:embryo development -
v3737_c0s1	2518	156.278	LG1			18	L	1-deoxy-d-xylulose 5-phosphate synthase 2695 20 0 0,9355 5 P:thiamine biosynthetic process; F:oxidoreductase activity, acting on the aldehyde or oxo group of donors, disulfide as acceptor; F:1-deoxy-D-xylulose-5-phosphate synthase activity; P:terpenoid biosynthetic process; C:plastid EC:1.2.4.0; EC:2.2.1.7
f2005_c0s1	1711	157.574	LG1	18.206		17	M	gdsl esterase lipase at1g54790-like 1968 20 0 0,825 3 F:hydrolase activity, acting on ester bonds; C:cytoplasmic membrane-bounded vesicle; P:lipid metabolic process -
f9024_c0s1	185	158.677	LG1			41	L	c ---NA--- 332 0 0 0 0 - 0
¤f31985_c0s1		158.677	LG1			18	LM	c lichenase-2 precursor 112 2,00E+01 2,78E-15 0,9 9 F:hydrolase activity, hydrolyzing O-glycosyl compounds; C:cytoplasmic membrane-bounded vesicle; P:carbohydrate metabolic process; F:hydrolase activity; P:metabolic process; F:cation binding; F:hydrolase activity, acting on glycosyl bonds; F:catalytic activity; F:licheninase activity 0
f3112_c0s1	899	158.677	LG1			5	L	asf sf2-like pre-mrna splicing factor srp31 1712 20 1,43E-92 0,8745 3 F:nucleic acid binding; C:mitochondrion; F:nucleotide binding -
v16363_c0s2	497	158.677	LG1			10	L	myb dna-binding domain superfamily protein 994 20 1,67E-176 0,684 3 C:mitochondrion; C:nucleus; F:DNA binding -
v11818_c0s1	1945	159.904	LG1			3	LM	c tpa: gid1-like gibberellin receptor 2090 20 0 0,855 5 P:response to gibberellin stimulus; P:metabolic process; F:hydrolase activity; F:receptor activity; C:nucleus -
v15711_c0s13	232	161.075	LG1			4	M	nbs-lrr disease resistance protein homologue 965 20 6,95E-117 0,6835 1 C:mitochondrion -
f61677_c0s1	353	161.075	LG1			18	L	32 kda protein 608 20 1,71E-25 0,641 1 C:cytoplasmic membrane-bounded vesicle -
f24417_c0s1	730	161.075	LG1			8	LM	c predicted protein 799 9 2,65E-15 0,6222 0 - 0
v6408_c0s3	279	161.599	LG1			49	L	cyclin-p3-1-like isoform 1 1279 20 3,19E-147 0,78 2 F:kinase activity; P:phosphorylation 0
f24380_c0s1	580	163.05	LG1			6	L	tpa: leucine-rich repeat transmembrane protein kinase family protein 1503 20 0 0,7055 1 C:cytoplasmic membrane-bounded vesicle -
f6164_c0s4	1113	163.329	LG1			5	L	zinc c3hc4 type family protein 1388 20 1,04E-153 0,704 1 F:zinc ion binding -
v4087_c0s1	540	166.059	LG1			28	L	predicted protein 768 3 1,15E-17 0,8133 0 - 0
f14079_c0s2	134	168.247	LG1			18	M	vascular plant one zinc finger protein 305 20 5,25E-38 0,6305 0 - 0
f1873_c0s6	1020	168.607	LG1			19	M	c heat shock protein 101 2391 20 0 0,9685 4 F:nucleoside-triphosphatase activity; P:protein metabolic process; F:ATP binding; P:response to stress EC:3.6.1.15
f8041_c0s2	2219	169.346	LG1			5	L	phd-finger family homeodomain protein 2720 20 0 0,6795 3 P:transcription, DNA-dependent; F:DNA binding; F:zinc ion binding -
f6752_c0s1	369	169.617	LG1			2	M	c o-methyltransferase zrp4 1417 20 0 0,735 1 F:methyltransferase activity EC:2.1.1.0
f30345_c0s1	193	169.898	LG1			7	M	basic salivary proline-rich protein 2 278 8 6,24E-22 0,6063 1 C:plastid 0
f15093_c0s6	1086	171.061	LG1			12	L	c duf246 domain-containing protein at1g04910-like 1260 20 0 0,912 1 C:plastid -
v26801_c0s10	619	171.335	LG1			14	M	aldose reductase 854 20 7,75E-73 0,804 2 P:oxidation-reduction process; F:oxidoreductase activity -
f3541_c0s1	302	171.335	LG1			17	LM	myb-like protein 840 16 3,90E-42 0,7244 2 C:nucleus; F:DNA binding 0
&PTA.978.C1		174.516	LG1		38.2			---NA---
f25409_c0s1	346	175.783	LG1	22.364		6	M	snrk sapk family protein kinase 719 20 2,57E-58 0,7625 3 F:ATP binding; P:protein phosphorylation; F:protein serine/threonine kinase activity EC:2.7.11.0
f17391_c0s2	864	177.834	LG1			40	L	latex-abundant protein 1127 20 1,44E-172 0,8025 2 F:cysteine-type endopeptidase activity; P:proteolysis EC:3.4.22.0
v20801_c0s2	320	179.64	LG1	23.986		25	M	dna binding 1058 20 6,13E-119 0,6855 4 C:DNA-directed RNA polymerase III complex; F:DNA-directed RNA polymerase activity; P:transcription from RNA polymerase III promoter; F:DNA binding 0
v13677_c0s1	2140	181.429	LG1			21	L	periodic tryptophan protein 2 homolog 2851 20 0 0,8745 1 F:myosin heavy chain kinase activity EC:2.7.11.7
f23190_c0s1	65	182.595	LG1	25.607		44	L	---NA--- 273 0 0 0 0 - 0
f767_c0s1	306	182.686	LG1	25.607		43	L	electron transporter heat shock protein binding protein 1437 20 3,28E-173 0,8235 8 P:protein folding; F:iron-sulfur cluster binding; F:electron carrier activity; F:iron ion binding; P:response to stress; F:heat shock protein binding; F:unfolded protein binding; C:plastid -
&ve_006a_f09		184.872	LG1		43.5			---NA---
f40_c1s1	520	190.222	LG1	33.071		43	L	phosphoethanolamine n-methyltransferase 1159 20 0 0,937 2 F:phosphoethanolamine N-methyltransferase activity; P:methylation EC:2.1.1.103
f28039_c0s1	141	194.558	LG1			7	M	ferric-chelate reductase 1-like 216 11 1,55E-13 0,8509 4 C:integral to membrane; C:cytoplasmic membrane-bounded vesicle; C:membrane; F:monooxygenase activity 0
f29128_c0s1	260	197.208	LG1	38.573		24	M	c ---NA--- 422 0 0 0 0 - 0
f7490_c0s3	328	199.575	LG1			40	L	ettin-like auxin response factor 920 20 0 0,8375 4 P:response to hormone stimulus; F:DNA binding; C:nucleus; P:regulation of transcription, DNA-dependent -
&PTA.977.C1		200.931	LG1		56.1			---NA---
#f49687_c0s1	246	205.065	LG1	43.507		20	L	c triacylglycerol lipase 445 20 1,67E-28 0,6435 1 C:mitochondrion -
#f33045_c0s1	508	205.93	LG1	44.462		46	L	c triacylglycerol lipase 747 20 2,05E-49 0,628 3 P:lipid metabolic process; F:hydrolase activity; F:triglyceride lipase activity 0
v12666_c0s1	464	209.755	LG1			4	M	f-box protein at5g07610-like 1575 20 2,46E-115 0,5075 5 C:cytoplasmic membrane-bounded vesicle; F:kinase activity; P:phosphorylation; F:receptor activity; C:plastid 0
f8457_c0s3	106	213.092	LG1			7	M	histidine amino acid transporter 720 20 1,79E-133 0,8665 2 C:integral to membrane; C:plastid -
&G03_049		214.565	LG1		67.5			---NA---
v28114_c0s4	753	215.954	LG1			12	M	pentatricopeptide repeat-containing protein chloroplastic-like 1127 20 2,44E-95 0,759 5 P:chloroplast organization; P:growth; C:chloroplast; P:response to light stimulus; P:RNA modification -
¤f12392_c0s2		215.954	LG1			7	M	nad h-quinone oxidoreductase subunit h 1074 20 1,19E-109 0,9185 1 C:chloroplast -
&HR-NFFA012a		221.444	LG1		74.6			---NA---
f5474_c0s2	412	224.064	LG1	62.03		33	L	late embryogenesis abundant protein lea14-a 891 20 4,00E-98 0,826 1 P:response to desiccation -
f7892_c0s5	220	228.887	LG1			6	M	c probable indole-3-acetic acid-amido synthetase #NAME? (gh3-like) 734 20 6,71E-141 0,856 6 P:response to UV-B; P:metabolic process; P:response to mycotoxin; P:regulation of response to red or far red light; P:cellular response to auxin stimulus; F:enzyme binding -
f15000_c0s6	787	231.93	LG1			21	L	gene product 1158 20 1,86E-73 0,7855 1 C:plastid -
v9975_c0s2	661	233.685	LG1			21	LM	rna polymerase sigma factor 1932 20 0 0,6945 2 P:transcription, DNA-dependent; C:plastid -
v10149_c0s4	393	235.451	LG1			2	L	pentatricopeptide repeat-containing protein at2g15690-like 742 20 2,90E-115 0,887 2 C:mitochondrion; F:binding -
f14756_c0s4	1044	241.903	LG1			25	LM	c dna binding 6348 20 0 0,6195 2 C:apoplast; C:mitochondrion -
&PTA.403.C1		242.124	LG1		94.1			---NA---
f3291_c0s1	441	0	LG2			24	L	c ---NA--- 1281 0 0 0 0 - 0
f13891_c0s1	161	0.027	LG2			33	L	c ---NA--- 656 0 0 0 0 - 0
f5695_c0s2	2575	13.512	LG2			25	LM	symplekin 4293 20 0 0,763 5 P:posttranscriptional gene silencing by RNA; C:mRNA cleavage and polyadenylation specificity factor complex; F:binding; C:plastid; P:RNA processing -
f28141_c0s1	622	24.928	LG2			5	LM	predicted protein 793 11 3,87E-58 0,6691 0 - 0
f15015_c0s3	723	28.851	LG2			26	L	indole-3-acetate beta-glucosyltransferase 1154 20 6,13E-167 0,8175 2 F:transferase activity, transferring hexosyl groups; P:metabolic process EC:2.4.1.0
f29930_c0s1	76	29.771	LG2			44	L	tpa: leucine-rich repeat receptor-like protein kinase family protein 279 20 7,49E-46 0,8295 6 C:mitochondrion; F:ATP binding; F:protein kinase activity; P:protein phosphorylation; F:protein serine/threonine kinase activity; C:cytoplasmic membrane-bounded vesicle 0
&PTA.2331.C1		47.098	LG2		12.5			---NA---
f6562_c0s1	1161	48.39	LG2	0		8	LM	c cysteine proteinase 1449 20 2,38E-162 0,5655 2 P:metabolic process; F:cysteine-type peptidase activity -
v14669_c0s4	171	50.601	LG2			10	M	anionic peroxidase 419 20 1,89E-67 0,7585 5 P:response to oxidative stress; C:cytoplasmic membrane-bounded vesicle; F:heme binding; F:peroxidase activity; P:oxidation-reduction process EC:1.11.1.7
f6502_c0s3	1814	52.342	LG2			15	L	protein 2828 20 0 0,7145 1 F:zinc ion binding -
v18117_c0s5	324	53.924	LG2			49	L	protein 791 20 1,06E-112 0,721 3 C:cytoplasmic membrane-bounded vesicle; F:oxidoreductase activity; F:iron ion binding -
f2691_c0s1	240	55.127	LG2			22	M	c heat shock protein 90 483 20 1,92E-85 0,983 9 P:protein folding; C:plasma membrane; C:cell wall; P:response to arsenic-containing substance; F:ATP binding; F:unfolded protein binding; C:cytosol; P:response to heat; P:defense response to bacterium, incompatible interaction -
¤f19679_c0		55.127	LG2			40	L	PREDICTED: uncharacterized protein LOC100835351 399 4,20E-14 0,6633 0 -
f1213_c0s8	69	55.127	LG2	0.266		46	L	c ---NA--- 319 0 0 0 0 - 0
f24176_c0s3	315	57.052	LG2	1.943		20	L	c transmembrane transporter-like protein 675 20 1,51E-84 0,826 2 P:transmembrane transport; C:membrane -
&PTA.32.C2		68.189	LG2		23.4			---NA---
f4691_c0s2	3103	70.766	LG2	13.913		47	L	e3 ubiquitin-protein ligase upl3-like 3388 20 0 0,7695 7 P:DNA endoreduplication; F:binding; P:cellular protein modification process; C:intracellular; P:trichome branching; C:plasma membrane; F:ubiquitin-protein ligase activity EC:6.3.2.19
&PTA.601.C1		81.793	LG2		43			---NA---
f30021_c0s1	189	84.364	LG2	22.605		1	L	c ---NA--- 377 0 0 0 0 - 0
f32885_c0s1	1449	84.904	LG2	23.152		33	L	c pseudo-response regulator PRR37-like 1864 20 0 0,778 1 P:regulation of cellular process -
v26023_c0s1	1817	94.51	LG2			13	M	probable glutamyl chloroplastic-like 3052 20 0 0,785 3 P:proteolysis; C:chloroplast stroma; F:serine-type peptidase activity -
f10723_c0s5	1109	95.893	LG2			8	M	c phd-finger family expressed 1696 20 0 0,7055 1 F:metal ion binding -
v34781_c0s2	82	95.893	LG2			13	M	c PREDICTED: uncharacterized protein LOC100840975 197 3 7,08E-22 0,7567 0 - 0
f21374_c0s2	715	100.546	LG2			6	M	nuclear pore complex protein 927 6 2,17E-49 0,6933 0 - 0
f30734_c0s1	1542	102.249	LG2			8	M	atp binding 1843 20 0 0,7525 1 C:mitochondrion -
&G05_129		105.52	LG2		56.2			---NA---
f14695_c0s2	960	113.137	LG2	39.204		16	L	e3 ubiquitin-protein ligase shprh-like 2366 20 0 0,683 1 F:binding -
f2877_c0s1	472	113.492	LG2	39.576		26	L	c root peroxidase 1115 20 8,19E-148 0,876 5 P:response to oxidative stress; C:cytoplasmic membrane-bounded vesicle; F:heme binding; F:peroxidase activity; P:oxidation-reduction process EC:1.11.1.7
f19037_c0s1	335	117.178	LG2			32	L	pentatricopeptide repeat-containing protein 1240 20 0 0,797 2 F:binding; C:plastid -
f29784_c0s6	779	118.046	LG2	42.807		5	M	retrotransposon unclassified 1580 20 8,95E-49 0,5385 5 C:plastid; C:mitochondrion; F:RNA binding; P:RNA-dependent DNA replication; F:RNA-directed DNA polymerase activity 0
v28803_c0s1	302	119.952	LG2	44.756		4	M	dna polymerase zeta subunit 567 20 1,50E-117 0,748 3 F:nucleotidyltransferase activity; F:nucleic acid binding; P:nucleobase-containing compound metabolic process EC:2.7.7.0
&PTA.486.C1		122.28	LG2		66.8			---NA---
f8368_c0s2	849	123.31	LG2	47.224		6	M	rna-binding protein 1273 20 6,49E-159 0,911 1 F:zinc ion binding -
f3174_c0s6	199	124.256	LG2			22	L	predicted protein 331 1 9,11E-07 0,58 0 - 0
v19658_c0s1	592	125.687	LG2			36	L	probable beta-d-xylosidase like 758 20 1,96E-149 0,726 3 F:hydrolase activity, hydrolyzing O-glycosyl compounds; P:carbohydrate metabolic process; C:cytoplasmic membrane-bounded vesicle EC:3.2.1.0
f19375_c0s2	765	127.287	LG2			8	M	hypothetical protein 838 20 1,70E-50 0,82 1 C:integral to membrane -
f7289_c0s1	654	128.749	LG2	50.026		2	M	c beta-glucosidase 44-like 1792 20 0 0,89 5 P:carbohydrate metabolic process; C:cytoplasmic membrane-bounded vesicle; C:mitochondrion; F:beta-glucosidase activity; F:cation binding EC:3.2.1.21
v15039_c0s4	699	130.685	LG2	52.038		41	L	protein 2311 20 3,35E-129 0,56 0 - 0
*f28330_c0s2	206	132.367	LG2			5	L	ribonuclease 1 1010 20 2,37E-131 0,8 11 C:cell wall; F:RNA binding; P:jasmonic acid mediated signaling pathway; P:anthocyanin biosynthetic process; P:response to wounding; F:ribonuclease T2 activity; C:cytoplasmic membrane-bounded vesicle; P:aging; C:extracellular region; P:cellular response to phosphate starvation; C:plasma membrane EC:3.1.27.1
*f193_c0s1	708	132.367	LG2	53.684		14	LM	c ice recrystallization inhibition protein 1 1029 20 2,47E-110 0,99 0 - 0
f15818_c0s2	308	134.283	LG2	55.622		1	L	---NA--- 486 0 0 0 0 - 0
f13411_c0s4	297	136.334	LG2	57.739		45	L	strubbelig receptor family 7 1037 20 0 0,92 4 F:protein kinase activity; P:protein phosphorylation; F:ATP binding; C:integral to membrane -
v12460_c0s4	130	137.284	LG2	58.805		14	M	PREDICTED: uncharacterized protein LOC100833465 343 1 1,94E-23 0,6 0 - 0
f11704_c0s1	978	137.54	LG2	59.071		23	L	ser thr protein kinase superfamily protein 1611 20 0 0,7535 4 P:protein phosphorylation; F:ATP binding; F:protein serine/threonine kinase activity; C:plastid EC:2.7.11.0
f18672_c0s1	837	140.065	LG2	61.135		8	LM	l-type lectin-domain containing receptor kinase 2279 20 0 0,788 6 F:receptor activity; C:cytoplasmic membrane-bounded vesicle; P:protein phosphorylation; F:ATP binding; C:membrane; F:protein serine/threonine kinase activity EC:2.7.11.0
v14299_c0s1	2160	141.513	LG2	62.61		49	L	uncharacterized loc101205217 2468 20 0 0,92 3 F:molecular_function; P:biological_process; C:cellular_component 0
*f18606_c0s2	530	141.827	LG2	62.939		44	L	zinc finger protein 1143 7 1,44E-86 0,6629 3 F:nucleic acid binding; F:zinc ion binding; C:intracellular 0
v22850_c0s1	813	143.089	LG2	64.241		4	M	constitutive morphogenesis protein 10 1389 10 2,00E-133 0,61 0 - 0
f23266_c0s1	1325	145.703	LG2			2	M	putative mixed-linked glucan synthase 8 2330 20 0 0,9 5 F:cellulose synthase (UDP-forming) activity; P:cellulose biosynthetic process; C:integral to membrane; P:cellular cell wall organization; C:plastid EC:2.4.1.12
f12759_c0s3	344	145.972	LG2	66.575		7	M	---NA--- 922 0 0 0 0 - 0
f19213_c0s3	1709	147.717	LG2	67.964		21	L	serine threonine-protein phosphatase 7 long form homolog 2190 20 0 0,729 1 F:hydrolase activity 0
f27659_c0s2	296	149.583	LG2			18	L	PREDICTED: uncharacterized protein LOC100830451 766 5 8,76E-24 0,776 1 C:mitochondrion 0
f11912_c0s11	82	149.583	LG2			7	M	wpp domain-associated 537 20 1,22E-77 0,7965 0 - 0
f24670_c0s1	119	149.583	LG2			44	L	chloroplast inner envelope 476 20 2,26E-92 0,9295 3 P:methylation; C:plastid; F:methyltransferase activity EC:2.1.1.0
f9901_c0s5	621	150.104	LG2			17	M	c nodule-specific protein 728 20 1,07E-138 0,902 3 C:membrane; C:cytoplasmic membrane-bounded vesicle; P:transmembrane transport -
f7305_c0s2	1949	152.393	LG2			10	M	chromatin remodeling complex subunit 6925 20 0 0,712 6 P:cellular process; F:metal ion binding; F:DNA binding; C:cytoplasmic membrane-bounded vesicle; F:ATP binding; F:helicase activity -
f1857_c0s1	382	154.639	LG2			45	L	succinyl- ligase alpha-chain 2 1373 20 0 0,977 7 F:ATP citrate synthase activity; P:succinyl-CoA metabolic process; P:succinate metabolic process; F:ATP binding; P:tricarboxylic acid cycle; F:succinate-CoA ligase (ADP-forming) activity; C:mitochondrion EC:2.3.3.8; EC:6.2.1.5
f9861_c0s4	1134	156.256	LG2			2	LM	c probable mixed-linked glucan synthase 3-like 1893 20 0 0,8405 4 F:cellulose synthase (UDP-forming) activity; P:cellulose biosynthetic process; C:integral to membrane; P:cellular cell wall organization EC:2.4.1.12
f24205_c0s2	116	158.557	LG2			22	L	c TPA: hypothetical protein ZEAMMB73_001935 966 10 3,19E-29 0,526 0 - 0
f19390_c0s2	1103	158.557	LG2			22	L	protein paused 2815 20 0 0,7875 5 P:meristem initiation; F:nucleobase-containing compound transmembrane transporter activity; P:flower development; F:tRNA binding; P:tRNA export from nucleus -
f15365_c0s12	411	159.154	LG2			6	M	---NA--- 794 0 0 0 0 - 0
f28640_c0s1	263	161.684	LG2			38	L	flavonol 4-sulfotransferase 888 20 2,40E-134 0,746 2 C:mitochondrion; F:sulfotransferase activity EC:2.8.2.0
f12242_c0s1	1953	164.015	LG2			12	L	probable serine threonine-protein kinase abkc-like 2487 20 0 0,821 3 F:kinase activity; P:phosphorylation; C:mitochondrion -
f32269_c0s1	723	166.384	LG2			16	M	beta-amylase 792 20 1,62E-149 0,8255 4 F:alpha-amylase activity; F:calcium ion binding; P:polysaccharide catabolic process; F:beta-amylase activity EC:3.2.1.1; EC:3.2.1.2
v13052_c0s1	316	167.112	LG2			49	L	rab3 gtpase-activating protein catalytic subunit 1999 20 0 0,7045 1 C:plastid -
v12903_c0s2	1995	167.748	LG2			21	LM	aarf domain-containing kinase 2308 20 0 0,837 4 F:protein kinase activity; P:protein phosphorylation; F:ATP binding; C:mitochondrion -
v9666_c0s2	646	167.748	LG2			11	M	growth-regulating factor 832 20 1,33E-45 0,829 3 F:ATP binding; C:nucleus; F:hydrolase activity, acting on acid anhydrides, in phosphorus-containing anhydrides EC:3.6.1.0
f7670_c0s7	381	170.421	LG2			8	M	---NA--- 1217 0 0 0 0 - 0
f8268_c0s4	416	170.421	LG2			5	L	plastid division protein pdv2-like 637 20 2,32E-63 0,6575 3 P:plastid fission; F:protein binding; C:integral to chloroplast outer membrane -
f22030_c0s3	633	170.421	LG2			18	LM	pentatricopeptide repeat-containing protein at5g03800-like 1436 20 0 0,719 3 P:embryo development ending in seed dormancy; F:binding; C:plastid -
f7466_c0s1	479	170.421	LG2			18	M	predicted protein 2272 20 4,34E-117 0,7005 2 F:molecular_function; P:biological_process 0
f2927_c0s1	482	173.094	LG2			29	L	c dna binding like 1181 20 9,74E-91 0,68 2 C:nucleus; P:regulation of transcription, DNA-dependent -
f7103_c0s3	1352	173.094	LG2			12	LM	mau2 chromatid cohesion factor homolog 1524 20 0 0,8065 1 F:binding -
f16544_c0s4	270	173.094	LG2			1	L	---NA--- 989 0 0 0 0 - 0
f10688_c0s2	1377	174.125	LG2			14	L	uncharacterized membrane protein at3g27390-like 2357 20 0 0,8065 7 P:steroid hormone mediated signaling pathway; P:regulation of transcription, DNA-dependent; C:cytoplasmic membrane-bounded vesicle; F:sequence-specific DNA binding transcription factor activity; F:steroid hormone receptor activity; C:nucleus; C:plasma membrane -
f1589_c0s7	74	174.645	LG2			4	L	calcium binding ef-hand protein 159 9 3,11E-12 0,7922 1 F:calcium ion binding 0
f17515_c0s1	729	174.645	LG2			1	L	predicted protein 2368 20 0 0,608 0 - 0
f8325_c0s1	1052	176.378	LG2			23	L	protein 2303 20 0 0,8155 4 P:glycerol metabolic process; P:lipid metabolic process; C:cytoplasmic membrane-bounded vesicle; F:glycerophosphodiester phosphodiesterase activity EC:3.1.4.46
f7659_c0s2	245	177.233	LG2			12	L	50s ribosomal protein l27 797 20 1,35E-83 0,8805 3 C:ribosome; F:structural constituent of ribosome; P:translation -
f22164_c0s1	1530	179.933	LG2			25	LM	smr (small related) domain-containing protein 1633 20 1,88E-180 0,6095 1 C:cytoplasm 0
f30876_c0s1	184	179.933	LG2			7	M	cellulose synthase-like protein h1 1261 20 0 0,7785 5 F:cellulose synthase (UDP-forming) activity; P:cellulose biosynthetic process; C:integral to membrane; P:cellular cell wall organization; C:plastid EC:2.4.1.12
v12216_c0s1	235	183.493	LG2			19	M	c heat shock factor rhsf1 795 3 2,71E-08 0,76 0 - 0
f5842_c0s1	177	184.865	LG2			7	L	c myb dna-binding domain superfamily protein 1307 20 7,12E-124 0,5215 2 C:nucleus; F:DNA binding 0
f15869_c0s3	766	185.43	LG2			1	L	f-box domain containing protein 1007 20 2,65E-97 0,6055 1 C:mitochondrion -
f7842_c0s2	135	186.13	LG2			38	L	pentatricopeptide repeat-containing protein chloroplastic-like 899 20 9,36E-100 0,7975 1 F:binding -
v5560_c0s1	467	186.13	LG2			1	M	c heat shock protein sti-like 1065 20 0 0,952 2 P:response to stress; F:binding -
f33327_c0s2	963	186.862	LG2			24	M	---NA--- 1083 0 0 0 0 - 0
v16315_c0s1	1265	187.254	LG2	75.551		21	LM	upf0420 protein c16orf58 homolog 1547 20 0 0,8745 4 C:chloroplast envelope; P:response to UV-B; P:auxin polar transport; C:mitochondrion -
f13146_c0s2	103	191.221	LG2			4	L	beta-glucosidase 16-like isoform 2 1089 20 1,05E-155 0,789 5 F:hydrolase activity, hydrolyzing O-glycosyl compounds; P:carbohydrate metabolic process; C:cytoplasmic membrane-bounded vesicle; C:plastid; F:cation binding EC:3.2.1.0
v25710_c0s1	195	193.707	LG2			40	L	embryo-specific protein 1 819 20 1,47E-116 0,808 13 P:defense response; P:phosphatidylglycerol biosynthetic process; F:calcium ion binding; C:integral to membrane; F:heme oxygenase (decyclizing) activity; F:linoleic acid epoxygenase activity; C:cytoplasmic membrane-bounded vesicle; P:response to abscisic acid stimulus; P:lipid particle organization; C:chloroplast stroma; F:glycerol-3-phosphate O-…
f37173_c0s1	378	194.53	LG2	80.828		18	L	pentatricopeptide repeat-containing protein mitochondrial-like isoform 1 682 6 9,78E-21 0,7617 0 - 0
f7480_c0s2	245	195.254	LG2	81.448		3	L	PREDICTED: uncharacterized protein LOC100821464 343 6 1,03E-23 0,745 0 - 0
f760_c0s1	753	195.85	LG2			13	L	c seed specific protein bn15d1b 856 20 5,63E-43 0,691 0 - 0
f15867_c0s6	92	195.863	LG2	81.714		10	L	cyclin-dependent protein 970 20 4,43E-66 0,792 2 F:kinase activity; P:phosphorylation 0
f6460_c0s3	1815	196.816	LG2	82.254		6	L	spx (syg1 pho81 xpr1) domain-containing 2833 20 0 0,8625 2 P:transmembrane transport; C:membrane -
f16425_c0s2	1400	197.302	LG2	82.795		6	M	pwwp domain-containing protein 2470 20 0 0,6875 3 F:molecular_function; P:biological_process; C:cellular_component 0
f25764_c0s2	135	198.781	LG2			6	L	PREDICTED: uncharacterized protein LOC100838054 isoform 1 1635 20 2,90E-162 0,597 1 F:binding -
f9846_c0s1	732	199.981	LG2	84.161		12	L	uncharacterized membrane protein at1g16860-like 1332 20 7,93E-172 0,828 0 - 0
v9918_c0s1	220	202.606	LG2	86.646		14	L	---NA--- 357 0 0 0 0 - 0
v14886_c0s2	524	203.193	LG2			3	L	probable disease resistance protein at5g63020-like 1061 20 3,23E-96 0,5825 1 F:nucleotide binding -
f19703_c0s1	268	203.492	LG2	86.914		5	L	probable inactive beta-glucosidase 14-like 561 20 1,05E-97 0,7085 4 F:hydrolase activity, hydrolyzing O-glycosyl compounds; P:carbohydrate metabolic process; C:cytoplasmic membrane-bounded vesicle; F:cation binding EC:3.2.1.0
v6812_c0s1	2401	204.041	LG2	87.453		2	M	dicer-like protein 4 5346 20 0 0,7245 10 P:production of lsiRNA involved in RNA interference; F:RNA binding; P:maintenance of DNA methylation; F:endoribonuclease activity, producing 5'-phosphomonoesters; P:production of miRNAs involved in gene silencing by miRNA; P:virus induced gene silencing; P:vegetative phase change; P:production of ta-siRNAs involved in RNA interference; F:protein binding; C…
v10436_c0s2	966	205.481	LG2	88.811		9	LM	f-box family protein 1787 20 0 0,8815 0 - 0
f26431_c0s1	96	206.816	LG2	90.116		10	L	PREDICTED: uncharacterized protein LOC100827432 1073 10 1,44E-23 0,52 0 - 0
f15464_c0s3	268	207.184	LG2	90.435		23	L	mitochondrial protoporphyrinogen oxidase 1528 20 0 0,8075 3 F:oxygen-dependent protoporphyrinogen oxidase activity; P:porphyrin-containing compound biosynthetic process; P:oxidation-reduction process EC:1.3.3.4
v40151_c0s1	323	208.541	LG2	91.661		17	M	PREDICTED: uncharacterized protein LOC100831312 534 2 4,38E-12 0,675 0 - 0
v32646_c0s1	300	208.795	LG2	92.06		13	L	u-box domain-containing protein 25-like 590 20 1,18E-21 0,8675 8 F:binding; F:zinc ion binding; C:ubiquitin ligase complex; P:protein ubiquitination; F:ubiquitin-protein ligase activity; F:nucleic acid binding; P:DNA integration; F:DNA binding 0
f9767_c0s1	460	209.231	LG2	92.528		45	L	cell wall invertase 1131 20 1,01E-176 0,9 5 P:sucrose biosynthetic process; F:sucrose alpha-glucosidase activity; C:cytoplasmic membrane-bounded vesicle; P:sucrose catabolic process, using invertase or sucrose synthase; C:cell wall EC:3.2.1.26; EC:3.2.1.48
f2392_c0s2	335	209.711	LG2	92.977		6	L	actin 1048 20 6,14E-53 0,992 3 C:cytoskeleton; C:cytoplasm; F:ATP binding -
f14735_c0s2	2231	210.46	LG2			22	L	u3 small nucleolar rna-associated protein 6 homolog 2307 20 0 0,7165 3 C:intracellular; F:binding; P:RNA processing -
&G07_057		211.072	LG2		78.6			---NA---
f3569_c0s3	1804	213.093	LG2	94.507		6	LM	dynamin-related protein 3a-like 2589 20 0 0,8105 3 F:GTP binding; P:GTP catabolic process; F:GTPase activity -
&rg1_012d_f09		214.443	LG2		80.5			ddrgk domain-containing protein 1-like hypotethical protein 255 20 4,00E-19 0,95
f2837_c0s1	129	215.349	LG2	96.141		50	L	c early light-induced protein 656 20 4,77E-65 0,78 2 C:chloroplast membrane; C:integral to membrane -
f18536_c0s2	1489	215.675	LG2	96.477		5	L	type i inositol- 1,4,5-trisphosphate 5-phosphatase cvp2-like 2346 20 0 0,9 3 F:inositol-1,4,5-trisphosphate 5-phosphatase activity; F:inositol-polyphosphate 5-phosphatase activity; F:inositol-1,3,4,5-tetrakisphosphate 5-phosphatase activity EC:3.1.3.56
f8359_c0s3	1131	216.608	LG2	97.486		18	M	PREDICTED: uncharacterized protein LOC100846170 1542 6 5,72E-67 0,46 1 C:mitochondrion -
f21074_c0s2	852	217.364	LG2	98.29		21	L	protein set domain group 40-like 1448 20 0 0,82 2 F:molecular_function; P:biological_process 0
f5574_c0s4	2101	217.623	LG2	98.557		16	LM	serine threonine protein 4534 20 0 0,75 3 F:ATP binding; P:protein phosphorylation; F:protein serine/threonine kinase activity EC:2.7.11.0
f6332_c0s1	308	217.623	LG2	98.557		21	L	succinate dehydrogenase subunit 3 779 16 1,00E-50 0,73 1 F:oxidoreductase activity, acting on the CH-CH group of donors -
f19710_c0s2	411	218.115	LG2	99.093		1	L	predicted protein 1122 4 6,00E-163 0,88 1 C:cytoplasmic membrane-bounded vesicle -
v9905_c0s1	169	218.405	LG2	99.386		31	L	amino acid permease 6 867 20 4,00E-60 0,78 8 P:aspartate transport; F:neutral amino acid transmembrane transporter activity; P:neutral amino acid transport; F:acidic amino acid transmembrane transporter activity; C:cytoplasmic membrane-bounded vesicle; C:plasma membrane; P:tryptophan transport; C:integral to membrane -
*f7128_c0s2	270	218.62	LG2	99.629		4	M	calcium-dependent protein kinase 2 1786 20 0 0,97 4 P:protein phosphorylation; F:calcium ion binding; F:ATP binding; F:protein serine/threonine kinase activity EC:2.7.11.0
f8016_c0s2	839	219.372	LG2	100.439		18	LM	probable phosphoribosylformylglycinamidine synthase chloroplastic mitochondrial-like 2879 20 0 0,8735 6 C:mitochondrion; F:ATP binding; C:chloroplast stroma; P:microgametogenesis; P:'de novo' IMP biosynthetic process; F:phosphoribosylformylglycinamidine synthase activity EC:6.3.5.3
f25916_c0s1	70	219.709	LG2	100.732		4	L	bifunctional monodehydroascorbate reductase and carbonic anhydrase nectarin-3-like 988 20 8,66E-145 0,7435 12 F:calcium-transporting ATPase activity; F:carbonate dehydratase activity; F:calmodulin binding; P:calcium ion transmembrane transport; F:zinc ion binding; F:calcium channel activity; P:one-carbon metabolic process; C:cytoplasmic membrane-bounded vesicle; C:chloroplast inner membrane; C:ch…
f16512_c0s1	269	224.477	LG2	104.972		5	L	wpp domain-interacting protein 3-like 792 11 3,16E-68 0,66 0 - 0
v10828_c0s4	878	242.428	LG2			2	L	potassium transporter 11-like 1985 20 0 0,895 3 F:potassium ion transmembrane transporter activity; P:potassium ion transmembrane transport; C:membrane -
v2823_c0s5	86	244.209	LG2			19	L	c tpa: kinesin heavy chain 2660 20 0 0,801 5 P:microtubule-based movement; F:ATP binding; C:plastid; F:microtubule motor activity; C:microtubule -
f28509_c0s4	145	245.938	LG2			18	LM	tpa: s-locus receptor-like protein kinase family protein 1102 20 2,73E-122 0,635 4 F:binding; C:cytoplasmic membrane-bounded vesicle; C:membrane; C:mitochondrion -
f15080_c0s2	754	247.216	LG2			25	LM	af403126_1s-locus receptor-like kinase rlk14 1576 20 0 0,75 5 C:cytoplasmic membrane-bounded vesicle; F:protein kinase activity; P:cellular process; C:membrane; F:nucleotide binding -
f1560_c0s2	457	250.548	LG2			22	LM	c ---NA--- 701 0 0 0 0 - 0
v5705_c0s2	551	250.548	LG2			12	M	c ---NA--- 709 0 0 0 0 - 0
v8158_c0s1	2391	251.092	LG2			22	M	c pentatricopeptide repeat-containing protein 3200 20 0 0,8145 2 P:embryo development ending in seed dormancy; F:binding -
f5639_c0s1	300	255.576	LG2			13	L	farnesyl pyrophosphate synthase 1711 20 0 0,836 2 F:geranyltranstransferase activity; P:isoprenoid biosynthetic process EC:2.5.1.10
f8563_c0s1	1206	266.427	LG2			42	L	oryzain beta chain precursor 1422 20 0 0,8725 4 C:cytoplasmic membrane-bounded vesicle; P:proteolysis; F:phospholipase A2 activity; F:cysteine-type endopeptidase activity EC:3.1.1.4; EC:3.4.22.0
v13287_c0s1	421	267.477	LG2			4	M	phytol kinase 554 20 3,39E-91 0,8365 7 P:vitamin E biosynthetic process; P:phosphorylation; P:phospholipid biosynthetic process; C:chloroplast membrane; C:integral to membrane; F:phosphatidate cytidylyltransferase activity; F:phytol kinase activity EC:2.7.7.41
v15255_c0s1	887	268.531	LG2			6	LM	zinc finger c-x8-c-x5-c-x3-h type family protein 1286 13 1,83E-107 0,6985 2 F:binding; C:plastid -
v21140_c0s3	903	275.205	LG2			49	L	dnaj heat shock n-terminal domain-containing protein 1124 20 1,06E-165 0,7955 4 P:protein folding; F:unfolded protein binding; F:heat shock protein binding; C:plastid -
v11482_c0s3	139	3.129	LG3			17	L	predicted protein 606 7 2,18E-60 0,5514 0 - 0
v5282_c0s1	6018	4.053	LG3			2	LM	ubiquitin ligase e3 6785 20 0 0,707 9 P:wax biosynthetic process; P:regulation of seed germination; P:ubiquitin-dependent protein catabolic process; F:zinc ion binding; P:regulation of lipid catabolic process; P:cuticle hydrocarbon biosynthetic process; F:ubiquitin-protein ligase activity; P:protein ubiquitination; P:response to abscisic acid stimulus EC:6.3.2.19
&PTA.714.C1		6.024	LG3		0			---NA---
&P15M49_291		18.738	LG3		4.5			---NA---
f5520_c0s1	1357	24.779	LG3			8	M	nbs-lrr type protein 4159 20 0 0,6375 3 P:defense response; P:apoptotic process; F:ATP binding -
&G05_089		24.787	LG3		15.3			---NA---
f30132_c0s1	582	34.361	LG3			25	L	c bowman birk trypsin inhibitor 857 20 2,26E-23 0,4555 6 C:cytoplasmic membrane-bounded vesicle; F:serine-type endopeptidase inhibitor activity; C:extracellular region; F:peptidase inhibitor activity; P:negative regulation of peptidase activity; C:plastid 0
f6271_c0s2	116	37.826	LG3			25	L	protein 358 20 3,49E-47 0,839 0 - 0
v8374_c0s1	387	39.279	LG3			25	M	---NA--- 1256 0 0 0 0 - 0
f15129_c0s3	99	43.141	LG3			1	L	germin a 733 20 3,69E-130 0,9045 4 C:cytoplasmic membrane-bounded vesicle; C:apoplast; F:nutrient reservoir activity; F:manganese ion binding -
v16793_c0s5	377	45.172	LG3			2	L	disease resistance protein rpm1 622 20 3,08E-93 0,705 1 C:cytoplasmic membrane-bounded vesicle -
f26116_c0s4	203	45.172	LG3			20	L	c dna binding 335 20 1,00E-27 0,6775 2 C:nucleus; F:transcription regulator activity -
v14029_c0s1	649	45.715	LG3			49	L	serine threonine-protein kinase ht1-like 937 20 0 0,8925 3 F:ATP binding; P:protein phosphorylation; F:protein serine/threonine kinase activity EC:2.7.11.0
v13254_c0s2	436	48.088	LG3	0		3	M	e3 ubiquitin-protein ligase sina-like 7-like 1286 20 7,32E-99 0,5405 1 C:intracellular -
v17247_c0s3	326	49.671	LG3			4	M	---NA--- 506 0 0 0 0 - 0
v22063_c0s2	592	52.603	LG3	1.853		13	M	kelch-like protein 5 1098 20 1,83E-178 0,668 1 C:cytoplasmic membrane-bounded vesicle -
&vr_001a_a09		53.264	LG3		28.9			---NA---
v12248_c0s3	236	54.234	LG3			13	M	dead-box atp-dependent rna helicase 40-like 392 20 2,93E-46 0,856 3 F:nucleic acid binding; F:ATP binding; F:ATP-dependent helicase activity -
v14848_c0s2	1023	55.187	LG3			49	L	uncharacterized loc101213823 1659 20 0 0,7655 1 C:mitochondrion -
v8237_c0s1	609	56.062	LG3			3	LM	protein 1393 20 0 0,719 2 C:membrane; C:cytoplasmic membrane-bounded vesicle -
f21446_c0s3	495	57.797	LG3			44	L	f-box domain containing protein 808 7 2,74E-74 0,8143 0 - 0
v11856_c0s7	2942	59.121	LG3			21	L	embryo defective 2410 protein 3683 20 0 0,808 2 P:embryo development ending in seed dormancy; C:plastid -
v33181_c0s2	520	60.239	LG3			12	M	predicted protein 635 1 1,19E-17 0,71 0 - 0
v19534_c0s1	947	60.965	LG3			4	M	---NA--- 1201 0 0 0 0 - 0
f15752_c0s1	707	64.311	LG3	3.862		5	L	c aminoacyl-trna synthetase 1761 20 0 0,69 1 F:aminoacyl-tRNA ligase activity 0
f5342_c0s2	2944	64.561	LG3			14	L	abc transporter 4685 20 0 0,879 5 P:drug transmembrane transport; F:ATPase activity, coupled to transmembrane movement of substances; P:ATP catabolic process; F:ATP binding; C:membrane -
f3584_c0s1	125	65.37	LG3	4.741		14	M	c ---NA--- 303 0 0 0 0 - 0
v2528_c0s4	643	67.189	LG3			49	L	nucleic acid binding protein 780 20 1,11E-85 0,6205 5 P:leaf senescence; P:jasmonic acid mediated signaling pathway; F:nucleic acid binding; C:nucleus; F:zinc ion binding -
f14862_c0s2	104	69.536	LG3	7.269		6	M	nucleic acid binding 1831 20 0 0,686 2 P:RNA metabolic process; C:mitochondrion -
f26782_c0s2	1023	70.407	LG3			6	M	protein 1473 20 3,19E-55 0,5485 0 - 0
v7687_c0s1	863	70.407	LG3			22	L	armadillo beta-catenin-like repeat-containing protein 4118 20 0 0,862 5 C:cytoplasm; C:nuclear pore; F:binding; P:protein import into nucleus, docking; F:protein transporter activity -
f14489_c0s1	734	70.407	LG3			5	M	histone-lysine n-methyltransferase suvr2-like 1141 20 5,57E-147 0,8125 5 P:histone lysine methylation; F:histone-lysine N-methyltransferase activity; C:chromosome; C:nucleus; F:zinc ion binding EC:2.1.1.43
v21787_c0s1	1614	71.747	LG3			20	M	c s-beta-bisabolene synthase 1794 20 0 0,7345 1 C:plastid -
f1151_c0s2	569	72.254	LG3			11	LM	c late embryogenesis abundant protein lea14-a 890 20 3,87E-88 0,834 1 P:response to desiccation -
f4106_c0s2	897	72.254	LG3			12	L	seed maturation protein 1104 20 4,03E-136 0,8545 3 C:membrane; C:cytoplasmic membrane-bounded vesicle; C:endoplasmic reticulum -
f3108_c0s2	1107	73.6	LG3			25	M	peptide transporter protein 1420 20 7,35E-149 0,622 4 P:cell redox homeostasis; F:electron carrier activity; F:protein disulfide oxidoreductase activity; C:cellular_component 0
v6422_c0s1	1614	74.671	LG3			29	L	probable chlorophyll b reductase chloroplastic-like 2164 20 0 0,88 8 P:chlorophyll catabolic process; F:glucose 1-dehydrogenase [NAD(P)] activity; F:binding; P:PSII associated light-harvesting complex II catabolic process; F:chlorophyll(ide) b reductase activity; C:plastid membrane; C:chloroplast; P:oxidation-reduction process EC:1.1.1.47; EC:1.1.1.294
f23997_c0s2	224	79.113	LG3			5	LM	wpp domain-interacting tail-anchored protein 1-like 1368 20 0 0,669 0 - 0
f16452_c0s4	417	79.247	LG3			21	L	zinc phosphodiesterase elac protein 2-like 2018 20 0 0,751 2 P:tRNA 3'-trailer cleavage; F:3'-tRNA processing endoribonuclease activity -
v63918_c0s1	311	82.473	LG3			22	M	---NA--- 508 0 0 0 0 - 0
v356_c0s1	371	82.886	LG3			44	L	c bowman birk trypsin inhibitor 740 20 2,41E-47 0,558 1 F:peptidase inhibitor activity -
f2360_c0s1	516	88.204	LG3			18	L	---NA--- 866 0 0 0 0 - 0
v28398_c0s3	183	91.898	LG3			3	L	protein dimerization 1272 20 0 0,836 2 F:protein dimerization activity; F:DNA binding -
f16717_c0s3	1046	92.844	LG3			11	M	c3h2c3 ring-finger protein 1822 20 0 0,7645 1 F:zinc ion binding -
f15196_c0s2	770	92.844	LG3	9.838		8	LM	uncharacterized loc101210078 925 20 9,44E-117 0,8095 1 C:mitochondrion -
&P5G04		94.19	LG3		35.8			---NA---
v4096_c0s1	109	95.467	LG3	11.384		18	L	PREDICTED: uncharacterized protein LOC100830815 1399 15 4,79E-180 0,5893 1 C:cytoplasmic membrane-bounded vesicle -
f26755_c0s2	219	96.796	LG3			1	L	pentatricopeptide repeat-containing protein 1293 20 8,21E-132 0,792 1 C:mitochondrion -
f7753_c0s3	322	96.803	LG3	12.59		18	M	c acyltransferase-like protein chloroplastic-like 2321 20 0 0,7575 2 C:plastoglobule; F:catalytic activity -
f19805_c0s1	222	97.125	LG3	12.864		39	L	trna (guanine-n -)-methyltransferase-like 1173 20 0 0,8235 3 P:tRNA modification; F:tRNA (guanine-N7-)-methyltransferase activity; C:mitochondrion EC:2.1.1.33
f40808_c0s1	305	98.451	LG3			18	M	protein far1-related sequence 5-like 659 20 2,67E-47 0,5315 2 F:zinc ion binding; C:cytoplasmic membrane-bounded vesicle 0
v16355_c0s2	1632	99.288	LG3			19	M	rna-dependent rna polymerase 3198 20 0 0,7915 3 C:mitochondrion; F:binding; F:RNA-directed RNA polymerase activity EC:2.7.7.48
v788_c0s1	292	100.057	LG3			1	L	PREDICTED: uncharacterized protein LOC100821501 1577 20 0 0,8575 2 C:cytoplasmic membrane-bounded vesicle; C:mitochondrion -
v14808_c0s2	900	101.146	LG3	13.409		36	L	gdsl esterase lipase 1362 20 3,79E-148 0,792 3 F:hydrolase activity, acting on ester bonds; C:mitochondrion; P:lipid metabolic process -
f6498_c0s2	627	101.235	LG3			18	M	c calcineurin b-like protein 9 960 20 1,21E-56 0,904 3 P:metabolic process; F:calcium ion binding; F:catalytic activity -
f21254_c0s1	320	101.235	LG3			38	L	secologanin synthase-like 1130 20 0 0,863 5 F:heme binding; P:electron transport chain; F:monooxygenase activity; C:mitochondrion; F:electron carrier activity -
f21529_c0s2	198	101.235	LG3			8	LM	protein kinase and pp2c-like domain-containing 1617 20 0 0,9 5 F:protein serine/threonine phosphatase activity; P:transport; P:protein phosphorylation; F:ATP binding; F:protein serine/threonine kinase activity EC:2.7.11.0
f25629_c0s2	296	101.235	LG3			6	M	hypothetical protein 1268 20 1,24E-68 0,87 1 C:plasma membrane -
f19770_c0s1	308	101.235	LG3			40	L	PREDICTED: uncharacterized protein LOC100821305 962 20 7,23E-37 0,6835 2 C:mitochondrion; C:plastid -
v10118_c0s11	644	102.988	LG3	14.711		16	L	tpa: protein kinase superfamily protein 1561 20 0 0,883 5 F:protein tyrosine kinase activity; P:protein phosphorylation; F:ATP binding; F:protein serine/threonine kinase activity; C:mitochondrion EC:2.7.10.0; EC:2.7.11.0
v19730_c0s2	262	104.202	LG3	15.346		23	M	protein 1626 20 0 0,873 2 C:mitochondrion; F:zinc ion binding -
f4642_c0s8	1832	104.735	LG3	15.896		22	L	ctp synthase 2407 20 0 0,9095 3 C:cytoplasmic membrane-bounded vesicle; F:CTP synthase activity; P:pyrimidine nucleotide biosynthetic process EC:6.3.4.2
v1690_c0s3	888	105.495	LG3	16.439		20	M	dead-box atp-dependent rna helicase like 2285 20 0 0,7775 3 F:nucleic acid binding; F:ATP binding; F:ATP-dependent helicase activity -
f31644_c0s2	422	106.468	LG3	17.274		18	M	---NA--- 539 0 0 0 0 - 0
f12071_c0s1	1456	107.887	LG3	17.946		13	L	predicted protein 3080 20 0 0,617 2 C:cytoplasmic membrane-bounded vesicle; C:membrane -
f22763_c0s3	331	108.84	LG3			23	M	histone chaperone asf1b 1 700 20 4,99E-76 0,93 3 C:cytoplasmic membrane-bounded vesicle; P:chromatin assembly or disassembly; C:nucleus -
&Ti_Con_121		109.197	LG3		40.1			---NA---
f27897_c0s2	271	110.206	LG3	18.584		10	L	probable protein phosphatase 2c 8-like 679 20 5,71E-82 0,912 4 P:protein dephosphorylation; F:metal ion binding; F:protein serine/threonine phosphatase activity; C:protein serine/threonine phosphatase complex -
f82_c0s5	6821	110.484	LG3	18.915		19	M	c ---NA--- 7636 0 - 0
*f2439_c0s3	1437	110.491	LG3	18.915		14	M	mitogen activated protein kinase map kinase family protein 1605 20 0 0,8455 3 F:MAP kinase activity; P:protein phosphorylation; F:ATP binding EC:2.7.11.24
f17272_c0s3	491	112.082	LG3			10	L	gdsl esterase lipase at1g28600-like 1189 20 0 0,8445 3 F:hydrolase activity, acting on ester bonds; C:cytoplasmic membrane-bounded vesicle; P:lipid metabolic process -
f21329_c0s2	1109	113.012	LG3			12	L	translation initiation factor if-2 2138 20 0 0,96 6 F:translation initiation factor activity; P:translational initiation; C:mitochondrion; P:GTP catabolic process; F:GTPase activity; F:GTP binding -
*v9231_c0s2	1352	114.5	LG3	20.813		21	M	chloride channel protein clc-e 2670 20 0 0,716 5 P:transmembrane transport; F:voltage-gated chloride channel activity; C:integral to membrane; P:chloride transport; C:chloroplast thylakoid membrane -
*f19691_c0s2	1214	114.5	LG3	20.813		25	LM	uncharacterized loc101211683 1375 16 7,21E-78 0,6263 1 C:plastid -
f9020_c0s2	1893	115.517	LG3	21.62		18	M	plastid alpha-amylase 2873 20 0 0,83 4 F:alpha-amylase activity; F:calcium ion binding; P:starch catabolic process; C:chloroplast stroma EC:3.2.1.1
f13884_c0s1	784	115.517	LG3			4	L	choline/ethanolamine kinase 1248 20 7,45E-158 0,889 6 F:sequence-specific DNA binding transcription factor activity; F:DNA binding; F:phosphotransferase activity, alcohol group as acceptor; F:kinase activity; P:phosphorylation; P:regulation of transcription, DNA-dependent EC:2.7.1.0
v2171_c0s1	1679	115.808	LG3	21.888		1	L	protein spa1-related 2754 20 0 0,87 8 F:identical protein binding; C:heterotrimeric G-protein complex; F:signal transducer activity; F:oxidoreductase activity; F:protein kinase activity; C:CUL4-RING ubiquitin ligase complex; P:protein phosphorylation; F:ATP binding -
v8602_c0s8	733	116.136	LG3			19	M	lipase 2481 20 0 0,8295 4 F:GTP binding; C:monolayer-surrounded lipid storage body; P:triglyceride catabolic process; F:triglyceride lipase activity EC:3.1.1.3
v10196_c0s5	711	116.996	LG3	22.972		25	M	ettin-like auxin response factor 3 2130 20 0 0,72 4 P:response to hormone stimulus; F:DNA binding; C:nucleus; P:regulation of transcription, DNA-dependent -
f10388_c0s3	1153	118.95	LG3	24.421		18	M	cellulose synthase 1495 20 0 0,918 5 F:cellulose synthase (UDP-forming) activity; P:cellulose biosynthetic process; C:integral to membrane; P:cellular cell wall organization; F:zinc ion binding EC:2.4.1.12
f7195_c0s8	345	120.395	LG3			18	M	probable protein abil5-like 797 20 1,82E-99 0,6985 0 - 0
f14351_c0s1	207	122.056	LG3			12	M	---NA--- 283 0 0 0 0 - 0
f8579_c0s3	960	125.711	LG3	28.99		22	L	serine threonine protein kinase 2286 20 0 0,899 5 P:protein phosphorylation; F:ATP binding; F:protein serine/threonine kinase activity; C:plastid; C:mitochondrion EC:2.7.11.0
v19132_c0s2	304	130.173	LG3			13	M	---NA--- 640 0 0 0 0 - 0
f14879_c0s5	279	131.408	LG3			5	L	opa3-like 653 20 2,07E-62 0,829 1 C:mitochondrion -
f15991_c0s2	613	131.408	LG3			27	L	receptor-like protein kinase hsl1-like 889 20 3,78E-76 0,706 1 C:cytoplasmic membrane-bounded vesicle -
f9985_c0s3	180	131.408	LG3			23	L	pathogen-related protein 1615 20 2,11E-136 0,82 0 - 0
f22688_c0s3	137	133.805	LG3			5	L	c hypothetical protein SORBIDRAFT_10g007410 1154 1 1,98E-07 0,55 5 F:binding; F:peptidyl-prolyl cis-trans isomerase activity; P:protein folding; P:protein peptidyl-prolyl isomerization; F:isomerase activity 0
v20779_c0s2	546	139.111	LG3			25	M	probable nucleoredoxin 2-like 855 20 1,32E-108 0,8045 5 P:cell redox homeostasis; F:oxidoreductase activity; F:isomerase activity; F:antioxidant activity; P:oxidation-reduction process -
v9047_c0s2	78	141.569	LG3			5	L	run and tbc1 domain containing 1026 20 1,11E-108 0,7765 3 F:Rab GTPase activator activity; C:intracellular; P:positive regulation of Rab GTPase activity -
f3084_c0s1	1584	143.675	LG3			19	M	c 101 kda heat shock protein 1842 20 0 0,9695 4 F:nucleoside-triphosphatase activity; P:protein metabolic process; F:ATP binding; P:response to stress EC:3.6.1.15
v16831_c0s1	1504	143.965	LG3			10	L	nuclear pore complex protein nup85-like 2358 20 0 0,833 2 C:nuclear envelope; F:protein binding -
f6850_c0s2	748	143.965	LG3			9	LM	burp domain-containing protein 1693 20 4,76E-149 0,8205 0 - 0
v3882_c0s4	964	143.965	LG3			23	M	heat shock factor 1635 20 0 0,6985 5 F:sequence-specific DNA binding transcription factor activity; F:sequence-specific DNA binding; P:response to stress; C:nucleus; P:regulation of transcription, DNA-dependent -
f6603_c0s1	1479	143.965	LG3			15	L	npr1-like protein 1902 20 0 0,8145 1 C:plastid -
v4370_c0s1	923	143.977	LG3			16	L	mannan endo- #NAME? 2-like 1841 20 0 0,7715 4 F:hydrolase activity, hydrolyzing O-glycosyl compounds; P:carbohydrate metabolic process; C:cytoplasmic membrane-bounded vesicle; F:cation binding EC:3.2.1.0
v22650_c0s3	141	146.713	LG3			13	M	---NA--- 447 0 0 0 0 - 0
v7774_c0s2	350	147.141	LG3			40	L	cytidine deaminase 649 20 2,79E-35 0,7655 3 P:cytidine deamination; F:cytidine deaminase activity; F:zinc ion binding EC:3.5.4.5
f13632_c0s2	358	152.321	LG3			22	L	g-box binding factor 3-like 1534 20 1,06E-143 0,669 3 F:DNA binding; C:nucleus; P:regulation of transcription, DNA-dependent -
f51_c0s1	984	152.335	LG3			2	M	carbonic anhydrase 1142 20 8,42E-146 0,897 4 F:zinc ion binding; C:chloroplast stroma; F:carbonate dehydratase activity; P:carbon utilization EC:4.2.1.1
v3833_c0s1	218	154.009	LG3			31	L	predicted protein 603 9 4,96E-16 0,6611 0 - 0
f23257_c0s5	1514	160.02	LG3			17	LM	predicted protein 1957 20 0 0,554 1 C:plastid 0
f14995_c0s1	1326	160.962	LG3			6	LM	c pentatricopeptide repeat-containing protein 2091 20 0 0,7935 2 F:binding; C:plastid -
f19415_c0s3	204	173.852	LG3			3	L	PREDICTED: uncharacterized protein LOC100827060 802 11 1,63E-51 0,7791 1 C:mitochondrion 0
v6042_c1s3	362	176.274	LG3			8	L	wrky dna-binding domain superfamily protein 909 20 1,84E-126 0,7505 4 P:transcription, DNA-dependent; F:sequence-specific DNA binding transcription factor activity; F:sequence-specific DNA binding; C:plastid -
v8990_c0s6	1407	176.997	LG3			17	L	run and tbc1 domain containing 2884 20 0 0,7945 3 F:Rab GTPase activator activity; C:intracellular; P:positive regulation of Rab GTPase activity -
v6035_c0s1	1108	177.763	LG3			6	LM	protein binding protein 1553 20 0 0,906 2 C:plastid; C:membrane -
f5143_c0s2	405	179.907	LG3			13	M	c ---NA--- 626 0 0 0 0 - 0
f21719_c0s1	431	179.936	LG3	48.085		12	L	4 protein 649 20 3,33E-54 0,621 1 F:DNA binding 0
f11662_c0s4	298	180.901	LG3			15	LM	sac3 ganp family protein 3373 20 0 0,7765 1 C:mitochondrion -
v21523_c0s1	311	182.527	LG3			23	M	udp-glucuronic acid decarboxylase 1 440 13 4,98E-31 0,8754 3 P:cellular metabolic process; F:coenzyme binding; F:catalytic activity -
*v22200_c0s1	1031	186.291	LG3	52.34		11	LM	nodulation protein h-like 1229 20 0 0,798 0 - 0
v7764_c0s6	229	186.308	LG3			30	L	receptor-like serine threonine-protein kinase sd1-8-like 1524 20 2,14E-105 0,888 7 F:receptor activity; ; C:cytoplasmic membrane-bounded vesicle; P:recognition of pollen; P:protein phosphorylation; F:ATP binding; F:protein serine/threonine kinase activity EC:2.7.11.0
v9107_c0s4	376	187.137	LG3			21	L	PREDICTED: uncharacterized protein LOC100827583 isoform 2 1030 20 8,65E-128 0,8115 2 F:binding; C:chloroplast stroma -
v17313_c0s3	1270	188.838	LG3			21	M	myb-like protein 1462 20 5,21E-169 0,72 2 C:nucleus; F:DNA binding 0
f6595_c0s1	746	189.685	LG3			45	L	hypothetical protein 2296 20 0 0,84 4 C:plastid chromosome; P:transcription from plastid promoter; C:chloroplast; P:positive regulation of transcription, DNA-dependent -
f22352_c0s1	567	191.025	LG3			14	L	transcription factor jumonji domain-containing protein 1891 20 0 0,7 3 F:molecular_function; P:biological_process; C:cellular_component 0
f4491_c0s1	66	197.921	LG3			14	M	heat shock protein 70 kda 234 20 5,86E-48 0,99 2 F:ATP binding; P:response to stress -
v19681_c0s2	420	203.362	LG3			23	LM	set domain histone-lysine n-methyltransferase, h3 lysine-9 specific suvh1 113 1846 20 0 0,83 5 P:histone lysine methylation; F:histone-lysine N-methyltransferase activity; C:chromosome; C:nucleus; F:zinc ion binding EC:2.1.1.43
f11606_c0s2	1027	203.397	LG3			24	M	duf246 domain-containing protein at1g04910-like protein 1949 20 0 0,8785 1 C:endosome -
v14440_c0s2	234	206.487	LG3			17	L	mitochondrial substrate carrier family protein b-like 893 20 1,41E-108 0,874 4 C:mitochondrial inner membrane; C:integral to membrane; F:binding; P:transmembrane transport -
f17823_c0s1	265	209.535	LG3			17	L	PREDICTED: uncharacterized protein LOC100835703 730 5 2,57E-12 0,5 0 - 0
v15346_c0s1	856	211.873	LG3			3	L	rna polymerase ii c-terminal domain phosphatase-like 2-like 1271 20 1,85E-109 0,73 2 C:intracellular; F:double-stranded RNA binding -
f27662_c0s3	1073	214.302	LG3			44	L	transcription factor hbp-1b 1631 20 0 0,89 5 F:sequence-specific DNA binding transcription factor activity; F:sequence-specific DNA binding; F:protein dimerization activity; C:nucleus; P:regulation of transcription, DNA-dependent -
f10877_c0s1	569	214.871	LG3			1	L	mitochondrial import inner membrane translocase subunit tim16 689 20 1,99E-65 0,85 2 C:membrane; F:heat shock protein binding -
f4538_c0s2	1940	216.538	LG3			22	LM	c protein mor1-like 2476 20 0 0,93 9 F:microtubule binding; C:microtubule; P:microtubule cytoskeleton organization; C:preprophase band; C:spindle; P:intracellular protein transport; C:cortical microtubule cytoskeleton; P:cell plate formation involved in plant-type cell wall biogenesis; C:phragmoplast -
f11615_c0s17	539	219.829	LG3			18	L	n ---NA--- 982 0 0 0 0 - 0
v32917_c0s2	270	225.508	LG3	69.938		12	M	diacylglycerol kinase 5 1202 20 6,36E-169 0,838 3 P:protein kinase C-activating G-protein coupled receptor signaling pathway; F:diacylglycerol kinase activity; C:mitochondrion EC:2.7.1.107
f15462_c0s2	1221	228.12	LG3			17	LM	sentrin sumo-specific 2473 20 1,33E-124 0,7655 2 F:cysteine-type peptidase activity; P:proteolysis -
f20395_c0s1	552	228.36	LG3			5	L	c ---NA--- 903 0 0 0 0 - 0
v2428_c0s13	460	228.678	LG3			17	M	c subtilisin-like serine protease 542 20 2,55E-68 0,8255 1 F:peptidase activity -
v7302_c0s4	2234	230.528	LG3	71.778		6	M	helicase and zinc finger domain-containing protein 4142 20 0 0,734 5 P:embryo sac development; F:ATP binding; F:helicase activity; F:DNA binding; F:zinc ion binding -
f24036_c0s1	107	231.819	LG3	73.176		41	L	cytochrome p450 671 20 2,41E-67 0,7765 6 F:electron carrier activity; F:monooxygenase activity; F:heme binding; C:endoplasmic reticulum; C:membrane part; P:oxidation-reduction process -
v15565_c0s3	757	234.723	LG3	75.668		23	LM	dna excision repair protein ercc-8-like 1825 20 0 0,798 8 C:CUL4-RING ubiquitin ligase complex; P:DNA repair; P:response to UV-B; ; C:mitochondrion; C:heterotrimeric G-protein complex; F:nucleotide binding; C:nucleus -
f13597_c0s1	362	235.749	LG3			23	L	abhydrolase domain-containing protein 11-like 1197 20 2,94E-160 0,8405 6 P:GPI anchor metabolic process; F:hydrolase activity, acting on ester bonds; F:ATP binding; P:intracellular protein transport; C:intrinsic to endoplasmic reticulum membrane; C:mitochondrion -
f12063_c0s1	455	236.163	LG3			18	M	Os01g0864200 705 6 1,62E-13 0,6783 0 - 0
v18681_c0s1	253	236.927	LG3			21	L	sterol 3beta-glucosyltransferase 2081 20 0 0,8355 9 P:seed germination; P:flavonoid biosynthetic process; P:cellulose biosynthetic process; F:sterol 3-beta-glucosyltransferase activity; C:vacuolar membrane; P:sterol metabolic process; P:seed coat development; P:cold acclimation; P:lipid glycosylation EC:2.4.1.173
v15234_c0s3	442	238.181	LG3			19	L	dmi1 protein 1782 20 0 0,9305 9 F:identical protein binding; C:nuclear membrane; P:ion transmembrane transport; C:integral to membrane; P:metabolic process; P:induction by symbiont in host of tumor, nodule, or growth; F:catalytic activity; C:plastid; F:ion channel activity -
f7209_c0s2	610	238.278	LG3			25	M	3 #NAME? protein kinase 1 1884 20 0 0,9055 9 F:phosphatidylinositol binding; F:3-phosphoinositide-dependent protein kinase activity; F:protein kinase C activity; P:positive regulation of protein kinase activity; P:protein autophosphorylation; F:protein binding; F:protein tyrosine kinase activity; F:ATP binding; F:phosphatidic acid binding EC:2.7.11.13; EC:2.7.10.0
v3827_c0s2	1775	238.278	LG3			6	M	c2-h2 zinc finger protein 2592 20 0 0,757 7 F:sequence-specific DNA binding transcription factor activity; F:nucleic acid binding; P:response to aluminum ion; P:response to acidity; C:nucleus; F:zinc ion binding; P:regulation of transcription, DNA-dependent -
v11491_c0s1	148	238.285	LG3			2	L	embryogenesis-associated protein emb8-like 1801 20 0 0,801 1 F:carboxylesterase activity EC:3.1.1.1
v4089_c0s1	1007	238.784	LG3			9	M	oligopeptide transporter 1744 20 0 0,8335 3 C:membrane; P:oligopeptide transport; F:transporter activity -
v18414_c0s2	2879	241.04	LG3			3	L	erythroid differentiation-related factor 4323 20 0 0,7085 1 C:plasma membrane -
v23006_c0s2	150	242.003	LG3			48	L	uncharacterized loc101222277 553 10 8,18E-18 0,854 0 - 0
v12556_c1s8	416	242.039	LG3			24	M	beta-galactosidase 3-like 2397 20 0 0,8125 5 F:hydrolase activity, hydrolyzing O-glycosyl compounds; P:carbohydrate metabolic process; C:cytoplasmic membrane-bounded vesicle; ; F:cation binding EC:3.2.1.0
v3840_c0s6	1107	244.448	LG3			2	L	glycogenin-like protein 1611 20 0 0,9335 1 F:transferase activity, transferring glycosyl groups -
v12358_c0s2	860	244.448	LG3			22	LM	swib mdm2 and plus-3 and gyf domain-containing protein 1114 20 3,67E-113 0,648 3 P:cellular macromolecule metabolic process; F:nucleic acid binding; P:primary metabolic process -
f19644_c0s1	498	245.711	LG3			6	M	uncharacterized loc101222789 796 20 0 0,823 1 C:mitochondrion -
v13246_c0s2	173	246.291	LG3			2	L	hydroxyproline-rich glyco protein 668 20 2,69E-83 0,721 1 C:chloroplast thylakoid membrane -
f50251_c0s1	200	247.15	LG3	80.404		19	L	---NA--- 373 0 0 0 0 - 0
f19341_c0s3	618	247.75	LG3			7	LM	---NA--- 1129 0 0 0 0 - 0
f20704_c0s3	337	248.869	LG3			11	M	polyketide hydroxylase-like 1657 20 0 0,806 3 P:embryo development ending in seed dormancy; F:monooxygenase activity; P:oxidation-reduction process -
&PTA.349.C1		250.778	LG3		56.4			---NA---
v17382_c0s2	1833	252.529	LG3			25	LM	zinc ion binding protein 2248 20 0 0,7655 1 F:zinc ion binding -
v10605_c0s1	278	253.191	LG3	82.534		49	L	speckle-type poz protein 633 20 6,56E-43 0,6315 2 P:primary metabolic process; P:cellular macromolecule metabolic process -
f3630_c0s3	277	253.768	LG3			22	M	nicotianamine synthase 1 1410 20 0 0,87 3 P:nicotianamine biosynthetic process; P:iron ion transport; F:nicotianamine synthase activity EC:2.5.1.43
&PTA.1842.C1		254.732	LG3		63.3			---NA---
v18405_c0s1	208	255.442	LG3			20	M	nac domain transcription factor superfamily protein 1610 20 0 0,711 1 C:cytoplasmic membrane-bounded vesicle -
f10012_c0s2	714	257.029	LG3			1	L	protein brittle- chloroplastic amyloplastic-like 1220 20 0 0,95 4 C:mitochondrial inner membrane; C:integral to membrane; F:binding; P:transmembrane transport -
v13234_c0s5	73	258.121	LG3			40	L	rna polymerase ii subunit 5-mediating protein-like protein 1164 11 5,39E-82 0,7 3 F:unfolded protein binding; P:protein folding; C:prefoldin complex 0
f15828_c0s1	796	258.998	LG3			6	M	hypothetical protein 1262 20 2,94E-61 0,61 2 P:metal ion transport; F:metal ion binding -
f10925_c0s1	88	259.299	LG3			1	L	c ---NA--- 213 0 0 0 0 - 0
v435_c0s5	693	259.56	LG3			29	L	c beta-glucosidase 5-like 836 20 1,10E-151 0,74 4 F:hydrolase activity, hydrolyzing O-glycosyl compounds; P:carbohydrate metabolic process; C:cytoplasmic membrane-bounded vesicle; F:cation binding EC:3.2.1.0
f7806_c0s1	1303	261.715	LG3			4	L	eukaryotic aspartyl protease family protein 1430 20 7,67E-151 0,625 1 C:mitochondrion -
#f14207_c0s3	591	264.582	LG3			22	L	c poly [adp-ribose] polymerase 1-like 3241 20 0 0,88 11 P:protein ADP-ribosylation; P:response to oxidative stress; F:NAD binding; F:oxidoreductase activity; F:DNA binding; P:response to abiotic stimulus; P:response to abscisic acid stimulus; F:NAD+ ADP-ribosyltransferase activity; C:nucleus; F:zinc ion binding; P:DNA repair EC:2.4.2.30
#v8968_c0s2	703	268.927	LG3			21	L	c poly [adp-ribose] polymerase 1-like 3244 20 0 0,88 11 P:protein ADP-ribosylation; P:response to oxidative stress; F:NAD binding; F:oxidoreductase activity; F:DNA binding; P:response to abiotic stimulus; P:response to abscisic acid stimulus; F:NAD+ ADP-ribosyltransferase activity; C:nucleus; F:zinc ion binding; P:DNA repair EC:2.4.2.30
v17866_c0s2	343	271.185	LG3			2	L	amino acid permease 615 20 7,08E-46 0,87 3 C:integral to membrane; F:amino acid transmembrane transporter activity; P:amino acid transmembrane transport -
v15942_c0s4	544	277.008	LG3			11	M	u-box domain-containing protein 43-like 1144 20 3,25E-147 0,89 1 F:binding -
f2383_c0s2	103	277.825	LG3			23	L	calmodulin-like protein 1 1063 20 1,98E-24 0,628 2 F:calcium ion binding; C:plastid -
*f16709_c0s3	910	279.16	LG3	92.14		18	M	phytochromobilin ferredoxin oxidoreductase chloroplastic protein 1194 20 7,01E-177 0,86 4 F:oxidoreductase activity, acting on the CH-CH group of donors, iron-sulfur protein as acceptor; P:phytochromobilin biosynthetic process; P:oxidation-reduction process; F:cobalt ion binding EC:1.3.7.0
v2206_c0s1	526	284.612	LG3			2	M	peroxidase 12-like 1297 20 9,99E-164 0,771 3 F:metal ion binding; C:cytoplasmic membrane-bounded vesicle; F:peroxidase activity EC:1.11.1.7
v1951_c0s1	126	291.218	LG3			1	L	c transcription factor org2-like 481 8 2,35E-25 0,8 3 C:nucleus; F:transcription regulator activity; F:DNA binding -
f1996_c0s1	329	292.104	LG3			14	LM	c transcription factor org2-like 601 11 3,84E-29 0,8055 3 C:nucleus; F:transcription regulator activity; F:DNA binding -
v2177_c0s1	364	292.104	LG3			22	M	nadph:quinone oxidoreductase 989 20 1,43E-117 0,8455 11 F:NAD(P)H dehydrogenase (quinone) activity; P:defense response to bacterium; P:response to oxidative stress; C:peroxisome; C:plasma membrane; F:FMN reductase activity; C:chloroplast stroma; F:zinc ion binding; P:response to salt stress; C:mitochondrion; P:oxidation-reduction process EC:1.6.5.2; EC:1.5.1.29
f12226_c0s1	307	296.256	LG3			6	M	c ---NA--- 1392 0 0 0 0 - 0
f472_c0s2	457	300.982	LG3	97.132		22	M	c transcription factor org2-like 1074 20 2,20E-116 0,714 3 C:nucleus; F:transcription regulator activity; F:DNA binding -
v6037_c0s1	623	301.271	LG3	97.45		42	L	putative lipid transfer dir1 protein 747 20 3,57E-36 0,85 2 P:lipid transport; C:cytoplasmic membrane-bounded vesicle -
f8852_c0s1	968	306.333	LG3			9	LM	c phospholipase a1- chloroplastic-like 1863 20 0 0,762 3 F:triglyceride lipase activity; C:plastid; P:lipid metabolic process EC:3.1.1.3
f222_c0s3	167	312.443	LG3			6	LM	c glutathione transferase 374 20 4,04E-56 0,8255 2 C:cytoplasmic membrane-bounded vesicle; F:glutathione transferase activity EC:2.5.1.18
f8964_c0s1	128	313.199	LG3			10	LM	---NA--- 610 0 0 0 0 - 0
v14680_c0s1	780	318.802	LG3			28	L	leucine rich repeat family protein 1811 20 0 0,717 1 C:cytoplasmic membrane-bounded vesicle -
v7767_c0s1	520	323.134	LG3			21	L	abc transporter d family member 1 1541 20 0 0,8895 10 P:transmembrane transport; C:glyoxysomal membrane; P:fatty-acyl-CoA transport; C:mitochondrion; C:integral to membrane; F:ATPase activity, coupled to transmembrane movement of substances; P:ATP catabolic process; F:ATP binding; P:fatty acid beta-oxidation; P:positive regulation of seed germination -
1FEH		324.83	LG3					fructan exohydrolase
v19052_c0s3	528	330.27	LG3			3	M	plac8 family protein 2187 20 0 0,76 2 F:protein binding; C:plasma membrane -
v10217_c0s2	1348	330.627	LG3	123.235		22	L	e3 sumo-protein ligase siz1-like 3039 20 0 0,65 18 P:regulation of abscisic acid mediated signaling pathway; P:heat acclimation; P:cellular response to phosphate starvation; P:response to freezing; P:regulation of response to water deprivation; P:developmental growth; F:protein binding; P:induced systemic resistance, jasmonic acid mediated signaling pathway; P:negative regulation of flower develo…
v20057_c0s1	217	332.981	LG3			4	M	probable lrr receptor-like serine threonine-protein kinase at1g67720-like 2698 20 0 0,756 6 F:signal transducer activity; C:cytoplasmic membrane-bounded vesicle; C:plasma membrane; P:phosphorylation; F:protein serine/threonine kinase activity; F:nucleotide binding EC:2.7.11.0
v7570_c0s2	823	333.903	LG3			19	M	pwwp domain containing expressed 1464 8 1,01E-124 0,5275 0 - 0
f4821_c0s1	389	334.361	LG3			4	L	c tonoplast intrinsic protein 524 20 3,81E-28 0,895 4 C:vacuolar membrane; C:integral to membrane; P:transmembrane transport; F:transporter activity -
v19384_c0s2	286	335.305	LG3			3	M	c myb-related protein 809 8 5,63E-20 0,66 0 - 0
f9823_c0s6	245	335.735	LG3			1	L	c protein 711 20 4,65E-42 0,8685 10 P:response to jasmonic acid stimulus; F:sequence-specific DNA binding transcription factor activity; P:response to gibberellin stimulus; F:DNA binding; P:response to cadmium ion; P:response to chitin; P:response to salicylic acid stimulus; P:response to ethylene stimulus; C:nucleus; P:regulation of transcription, DNA-dependent -
f21666_c0s1	328	337.144	LG3			4	L	fructosyltransferase-like protein 690 20 2,08E-87 0,949 3 F:transferase activity; F:sucrose alpha-glucosidase activity; P:carbohydrate metabolic process EC:3.2.1.26; EC:3.2.1.48
f9340_c0s1	295	338.281	LG3	128.576		45	L	e3 ubiquitin-protein ligase xb3-like 1099 20 1,16E-132 0,8435 1 F:zinc ion binding -
v25900_c0s3	525	341.357	LG3			43	L	protein dehydration-induced 19 homolog 5-like 795 20 6,77E-85 0,6215 0 - 0
f14773_c0s1	102	428.662	LG3			8	M	glucan endo- #NAME? 13-like 556 20 5,73E-110 0,881 4 P:carbohydrate metabolic process; C:cytoplasmic membrane-bounded vesicle; F:glucan endo-1,3-beta-D-glucosidase activity; F:cation binding EC:3.2.1.39
v36171_c0s1	365	469.519	LG3			24	M	stearoyl-acyl carrier protein desaturase partial 429 20 3,80E-37 0,804 2 P:metabolic process; F:oxidoreductase activity -
v7483_c0s1	4027	0	LG4	0.000		22	M	serine threonine protein 4249 20 0 0,638 3 F:protein kinase activity; P:phosphorylation; F:nucleotide binding -
f13500_c0s8	774	16.631	LG4			18	L	probable lrr receptor-like serine threonine-protein kinase at3g47570-like 911 20 2,80E-150 0,827 5 C:cytoplasmic membrane-bounded vesicle; F:protein tyrosine kinase activity; P:protein phosphorylation; F:ATP binding; F:protein serine/threonine kinase activity EC:2.7.10.0; EC:2.7.11.0
f8785_c0s1	1835	17.558	LG4	16764		13	L	c wall-associated receptor kinase 4-like 2999 20 0 0,7015 5 C:cytoplasmic membrane-bounded vesicle; F:protein kinase activity; C:membrane; C:mitochondrion; F:nucleotide binding -
f2473_c1s3	285	17.763	LG4			24	M	rer1a protein 641 17 6,99E-20 0,9024 2 C:membrane; C:integral to membrane 0
v7941_c0s1	1018	22.948	LG4			6	M	rpm1 interacting protein 4 transcript 2 1159 20 7,77E-114 0,5865 0 - 0
f5191_c0s1	378	27.428	LG4			8	M	---NA--- 775 0 0 0 0 - 0
v4495_c0s1	892	30.728	LG4	29490		19	M	rna recognition motif family expressed 1836 20 6,45E-55 0,7395 1 F:metal ion binding -
v16105_c0s2	436	32.668	LG4			4	M	lipase family expressed 1579 20 0 0,646 3 C:cytoplasmic membrane-bounded vesicle; P:lipid metabolic process; F:carboxylic ester hydrolase activity EC:3.1.1.0
&G05_108		34.338	LG4		14.7			---NA---
v10423_c0s1	841	38.166	LG4	35091		17	M	cytokinin-n-glucosyltransferase 1 1902 20 0 0,763 2 F:transferase activity, transferring hexosyl groups; P:metabolic process EC:2.4.1.0
f6092_c0s1	102	38.972	LG4	35906		15	L	c bowman-birk trypsin inhibitor-like protein 930 20 1,86E-32 0,7635 3 F:serine-type endopeptidase inhibitor activity; C:cytoplasmic membrane-bounded vesicle; C:extracellular region -
f1262_c0s1	634	39.979	LG4	36995		19	M	hsp70-binding protein 1-like 1768 20 0 0,8195 4 P:response to salt stress; C:cytoplasm; F:Hsp70 protein binding; P:response to heat -
f23872_c0s2	304	40.886	LG4	37837		18	LM	c protein phosphatase 2c 4 811 20 3,04E-131 0,944 4 F:protein serine/threonine phosphatase activity; P:metabolic process; P:leaf development; C:plasma membrane -
f17076_c0s2	892	41.484	LG4			16	M	c myosin-like protein 1107 20 1,85E-84 0,728 0 - 0
v13968_c0s1	550	41.725	LG4			14	L	chalcone isomerase 983 20 2,16E-129 0,839 3 P:flavonoid biosynthetic process; P:cellular modified amino acid biosynthetic process; F:chalcone isomerase activity EC:5.5.1.6
v12224_c0s1	940	41.725	LG4			16	L	spelt factor protein 1260 20 7,96E-162 0,8325 4 F:sequence-specific DNA binding transcription factor activity; F:DNA binding; C:nucleus; P:regulation of transcription, DNA-dependent -
v8124_c0s1	1046	44.298	LG4			19	L	dna gyrase subunit chloroplastic mitochondrial-like 2907 20 0 0,8695 9 C:nucleoid; C:mitochondrion; P:regulation of transcription, DNA-dependent; F:ATP binding; F:sequence-specific DNA binding transcription factor activity; F:DNA topoisomerase (ATP-hydrolyzing) activity; C:chromosome; C:chloroplast; P:DNA topological change EC:5.99.1.3
v1889_c0s1	1029	44.483	LG4			18	L	nac1 transcription factor 1472 20 2,37E-154 0,7785 1 F:DNA binding -
v24420_c0s1	397	45.56	LG4			12	M	---NA--- 694 0 0 0 0 - 0
f1077_c0s1	395	46.307	LG4			23	M	c protein 1138 20 4,75E-73 0,839 1 C:plastid -
f8784_c0s2	154	46.923	LG4			14	M	tpa: bzip transcription factor superfamily protein 853 20 8,97E-79 0,729 7 P:regulation of transcription, DNA-dependent; C:plastid; F:sequence-specific DNA binding; F:protein dimerization activity; F:sequence-specific DNA binding transcription factor activity; P:abscisic acid mediated signaling pathway; C:nucleus -
v11469_c0s3	864	47.058	LG4			20	M	exocyst complex component 8 2510 20 0 0,8725 0 - 0
v6093_c0s3	2771	48.654	LG4			25	M	---NA--- 4551 0 0 0 0 - 0
v13439_c0s1	608	50.489	LG4			36	L	---NA--- 732 0 0 0 0 - 0
f27528_c0s1	129	52.897	LG4			3	L	probable beta- #NAME? 19-like 819 20 1,70E-25 0,7295 9 C:mitochondrion; P:protein glycosylation; F:transferase activity; C:integral to membrane; C:membrane; F:galactosyltransferase activity; C:Golgi apparatus; ; F:transferase activity, transferring glycosyl groups 0
&G03_010		54.293	LG4		24.7			---NA---
f11511_c0s2	238	55.453	LG4	43196		39	L	c PREDICTED: uncharacterized protein LOC100844407 1092 20 2,03E-112 0,808 1 C:plastid -
f31945_c0s1	274	72.91	LG4			25	L	---NA--- 799 0 0 0 0 - 0
*f8900_c0s1	226	90.373	LG4	48768		24	M	duf593 domain containing family protein 1483 12 7,06E-118 0,6917 1 C:plastid 0
f9889_c0s1	378	92.143	LG4			24	LM	---NA--- 613 0 0 0 0 - 0
f993_c0s3	1204	92.143	LG4			25	L	tpa: far1-domain family sequence 2019 20 0 0,716 5 F:sequence-specific DNA binding transcription factor activity; F:DNA binding; C:nucleus; F:zinc ion binding; P:regulation of transcription, DNA-dependent -
f7395_c0s2	1477	92.554	LG4			4	LM	glutamyl-trna amidotransferase subunit a-like 2249 20 0 0,875 2 F:carbon-nitrogen ligase activity, with glutamine as amido-N-donor; F:amidase activity EC:6.3.5.0; EC:3.5.1.4
f14125_c0s1	329	92.992	LG4			44	L	cytochrome p450 superfamily protein 1164 20 1,04E-105 0,8995 5 F:hydroperoxide dehydratase activity; F:heme binding; F:monooxygenase activity; F:electron carrier activity; C:plastid EC:4.2.1.92
f531_c0s2	506	96.981	LG4			19	M	dnaj protein 1293 20 7,56E-173 0,9165 8 C:cytoplasm; F:metal ion binding; P:protein folding; F:heat shock protein binding; F:ATP binding; F:unfolded protein binding; C:membrane; P:response to heat -
v18284_c0s5	868	102.78	LG4			6	M	heat stress transcription factor 1728 20 4,98E-134 0,7735 5 F:sequence-specific DNA binding transcription factor activity; F:sequence-specific DNA binding; P:response to stress; C:nucleus; P:regulation of transcription, DNA-dependent -
f16350_c0s3	611	104.419	LG4			30	L	---NA--- 2032 0 0 0 0 - 0
v1240_c0s2	288	106.951	LG4			19	L	40s ribosomal protein s18 401 20 2,24E-55 0,9 4 C:ribosome; F:structural constituent of ribosome; F:RNA binding; P:translation -
f28316_c0s3	238	107.312	LG4			44	L	uncharacterized n-acetyltransferase 418 20 2,84E-32 0,8105 3 P:response to abscisic acid stimulus; P:metabolic process; F:N-acetyltransferase activity -
f23983_c0s6	193	109.974	LG4	51050		18	M	hypothetical protein 1360 20 0 0,68 1 F:zinc ion binding 0
f1130_c0s3	88	109.974	LG4	51052		23	L	elongation factor 1-alpha 171 20 3,11E-31 0,96 5 F:translation elongation factor activity; P:translational elongation; P:GTP catabolic process; F:GTPase activity; F:GTP binding -
*v25170_c0s1	104	111.422	LG4	52402		40	L	---NA--- 367 0 0 0 0 - 0
v541_c0s1	701	112.009	LG4	52938		29	L	uncharacterized protein 1221 20 2,22E-86 0,86 1 C:plastid -
f8906_c0s2	1246	112.266	LG4	53205		4	M	protein kinase domain containing expressed 2863 20 0 0,749 2 C:plastid; C:mitochondrion -
&vrn-1		118.098	LG4		31.5			mads box protein 1 747 20 2,00E-160 1
f6811_c0s2	813	123.358	LG4	54839		21	L	phd finger protein 2304 20 3,22E-130 0,72 3 F:methylated histone residue binding; C:nucleus; C:plastid -
f1818_c0s2	543	123.611	LG4	55110		22	M	protein heat shock factor 1144 20 2,83E-45 0,795 13 P:cellular response to hypoxia; P:cellular response to unfolded protein; P:heat acclimation; F:sequence-specific DNA binding; P:response to chitin; F:protein binding; F:sequence-specific DNA binding transcription factor activity; C:endomembrane system; P:cellular response to heat; P:positive regulation of transcription, DNA-dependent; P:response…
f16624_c0s2	616	125.708	LG4			6	M	predicted protein 1255 20 0 0,7705 0 - 0
f3564_c0s1	370	128.393	LG4			22	LM	c heat stress transcription factor 1182 20 2,43E-79 0,67 3 P:transcription, DNA-dependent; F:DNA binding; C:plastid -
*f15572_c0s2	5867	132.119	LG4	57015		24	LM	serine/threonine-protein kinase smg1 8035 20 0 0,89
&PTA.967.C1		133.408	LG4		36.3			cbs domain-containing protein 255 20 1,00E-12 0,91
v3841_c0s1	353	134.357	LG4	57829		19	M	predicted protein 608 13 6,66E-19 0,7223 1 C:cytoplasmic membrane-bounded vesicle -
f12148_c0s3	480	135.163	LG4			23	LM	---NA--- 1147 0 0 0 0 - 0
f15501_c0s4	1157	136.885	LG4	59456		5	L	bsd domain containing protein 1427 20 1,10E-114 0,6665 0 - 0
v10788_c0s2	929	138.721	LG4	61082		23	LM	phosphatidylinositol transfer protein pdr17-like 1215 20 0,00E+00 0,8095 3 C:intracellular; P:transport; F:transporter activity -
v16000_c0s1	261	139.499	LG4	61891		25	L	serine carboxypeptidase-like 18-like 1457 20 0 0,84 3 F:serine-type carboxypeptidase activity; C:cytoplasmic membrane-bounded vesicle; P:proteolysis EC:3.4.16.0
f2260_c0s1	203	139.746	LG4	62159		18	M	predicted protein 703 20 1,09E-89 0,94 6 P:lipid metabolic process; C:cytoplasmic membrane-bounded vesicle; C:plasma membrane; C:vacuolar membrane; F:oxidoreductase activity, acting on the CH-CH group of donors; C:integral to membrane -
f18305_c0s1	258	145.864	LG4			8	M	---NA--- 370 0 0 0 0 - 0
v16729_c0s1	223	151.322	LG4			13	L	---NA--- 1054 0 0 0 0 - 0
v1979_c0s1	69	153.472	LG4	63610		2	M	oxalate oxidase 1028 20 3,95E-155 0,9545 9 F:nutrient reservoir activity; C:cytoplasm; F:manganese ion binding; P:response to stress; C:cell wall; P:cellular cell wall organization; C:apoplast; P:oxidation-reduction process; F:oxalate oxidase activity EC:1.2.3.4
f1434_c0s1	2023	154.019	LG4			20	M	lipoxygenase 1 3066 20 0 0,795 4 P:oxylipin biosynthetic process; F:iron ion binding; F:lipoxygenase activity; P:oxidation-reduction process EC:1.13.11.12
f16122_c0s1	568	154.511	LG4			13	M	pre-mrna-splicing factor 18-like 953 20 1,18E-119 0,8875 4 P:RNA splicing; C:spliceosomal complex; F:ion channel activity; C:mitochondrion -
v12295_c0s2	523	156.341	LG4			2	L	thioesterase family protein 859 20 1,95E-86 0,813 2 C:peroxisome; -
v16562_c0s1	357	156.858	LG4			32	L	general transcription factor iie subunit 653 20 1,03E-85 0,883 3 F:RNA polymerase II transcription factor activity; P:transcription initiation from RNA polymerase II promoter; C:transcription factor TFIIE complex -
f18667_c0s1	265	157.942	LG4			23	LM	protein far1-related sequence 3-like 1345 20 0 0,6935 1 F:zinc ion binding -
f8736_c0s1	862	159.92	LG4	66536		15	L	associated with hox family expressed 3002 20 0 0,804 4 F:sequence-specific DNA binding transcription factor activity; F:sequence-specific DNA binding; C:nucleus; P:regulation of transcription, DNA-dependent -
f466_c0s1	3122	159.92	LG4	66548		19	LM	c phosphomethylpyrimidine synthase-like 4135 20 0 0,9225 3 P:thiamine biosynthetic process; F:lyase activity; C:plastid -
f18337_c0s1	371	159.92	LG4	66548		22	L	c ---NA--- 544 0 0 0 0 - 0
f40_c2s2	127	160.915	LG4			19	M	---NA--- 197 0 0 0 0 - 0
v16811_c0s4	230	164.515	LG4			6	M	protein far1-related sequence 6-like 1663 20 0 0,7365 1 F:zinc ion binding -
f17998_c0s1	243	167.984	LG4			17	LM	---NA--- 724 0 0 0 0 - 0
v13871_c0s2	81	170.669	LG4			11	M	---NA--- 827 0 0 0 0 - 0
f16815_c0s2	154	171.019	LG4			10	L	---NA--- 463 0 0 0 0 - 0
v14565_c0s1	668	171.558	LG4			2	L	ice binding 1089 20 6,99E-122 0,8425 0 - 0
f22715_c0s2	350	172.378	LG4	69001		29	L	type i inositol- #NAME? 5-phosphatase 11 911 20 1,98E-88 0,8195 9 P:response to jasmonic acid stimulus; F:nuclease activity; P:phosphatidylinositol dephosphorylation; P:response to auxin stimulus; P:response to abscisic acid stimulus; F:phosphatidylinositol-4,5-bisphosphate 5-phosphatase activity; F:phosphatidylinositol-3,4,5-trisphosphate 5-phosphatase activity; F:phosphatidylinositol-3,5-bispho…
f6411_c0s1	3767	172.408	LG4	69001		2	LM	c aldehyde oxidase 4322 20 0 0,8245 6 F:flavin adenine dinucleotide binding; F:aldehyde oxidase activity; F:iron ion binding; F:electron carrier activity; F:2 iron, 2 sulfur cluster binding; P:oxidation-reduction process EC:1.2.3.1
f11426_c0s2	1176	173.322	LG4			8	M	probable u3 small nucleolar rna-associated protein 7-like 1260 20 0 0,8595 3 F:protein binding; C:CUL4-RING ubiquitin ligase complex; F:nucleotide binding -
&G02_029		173.879	LG4		46			---NA---
v18802_c0s1	411	176.763	LG4	70622		14	L	endonuclease iii 746 20 2,37E-99 0,8995 7 P:base-excision repair; F:endonuclease activity; F:DNA binding; C:chloroplast nucleoid; F:DNA N-glycosylase activity; F:4 iron, 4 sulfur cluster binding; F:DNA-(apurinic or apyrimidinic site) lyase activity EC:4.2.99.18
f3563_c1s2	632	177.068	LG4			22	L	c serine threonine-protein kinase 946 20 3,53E-125 0,948 3 F:ATP binding; P:protein phosphorylation; F:protein serine/threonine kinase activity EC:2.7.11.0
f43836_c0s1	478	177.068	LG4	70904		16	M	c protein 676 20 1,50E-118 0,784 3 F:O-methyltransferase activity; F:protein dimerization activity; P:methylation -
f4534_c0s9	715	177.078	LG4			11	M	tsn1 823 20 4,00E-85 0,562 2 P:cellular process; F:nucleotide binding -
f21593_c0s1	344	177.482	LG4			1	L	gcn5-related n-acetyltransferase family-like protein 1267 20 6,26E-123 0,8145 3 P:metabolic process; F:N-acetyltransferase activity; C:plastid -
f13052_c0s1	1140	179.509	LG4			6	L	mediator of rna polymerase ii transcription subunit 19a-like 1435 20 1,42E-82 0,879 0 - 0
f49021_c0s1	222	179.509	LG4			18	L	c ---NA--- 346 0 0 0 0 - 0
f7476_c0s4	1097	179.509	LG4			6	L	centromere protein 4937 20 0 0,7735 0 - 0
f13712_c0s2	212	180.053	LG4			18	LM	atp-dependent rna helicase dhx8-like 2553 20 0 0,816 3 F:nucleic acid binding; F:ATP binding; F:ATP-dependent RNA helicase activity -
v2587_c0s1	1886	181.773	LG4			29	L	c aldehyde oxidase 4340 20 0 0,8315 6 F:flavin adenine dinucleotide binding; F:aldehyde oxidase activity; F:iron ion binding; F:electron carrier activity; F:2 iron, 2 sulfur cluster binding; P:oxidation-reduction process EC:1.2.3.1
f9716_c0s2	813	183.474	LG4	75560		18	M	c glycerophosphoryl diester phosphodiesterase-like 1295 20 0 0,856 4 P:glycerol metabolic process; P:lipid metabolic process; C:cytoplasmic membrane-bounded vesicle; F:glycerophosphodiester phosphodiesterase activity EC:3.1.4.46
¤v2723_c0s1		183.474	LG4			20	M	glycerophosphoryl diester phosphodiesterase-like 1688 20 0 0,8455 4 P:glycerol metabolic process; P:lipid metabolic process; C:cytoplasmic membrane-bounded vesicle; F:glycerophosphodiester phosphodiesterase activity EC:3.1.4.46
f23648_c0s3	198	186.482	LG4			32	L	15 kda seleno 1138 20 3,44E-24 0,7915 1 C:cytoplasmic membrane-bounded vesicle -
v28673_c0s1	86	187.173	LG4	79230		43	L	---NA--- 343 0 0 0 0 - 0
v4098_c0s2	1863	187.173	LG4			6	LM	ccr4-not transcription complex subunit 3 2979 20 0 0,7435 1 P:regulation of transcription, DNA-dependent -
v19852_c0s2	941	190.719	LG4			38	L	f-box family-5 1484 20 1,29E-140 0,6365 1 C:mitochondrion 0
v15265_c0s6	476	191.148	LG4			21	L	c armadillo beta-catenin-like repeat and c2 domain-containing protein 5945 20 0 0,804 2 F:binding; C:plastid -
f5646_c0s1	407	191.148	LG4			45	L	c ---NA--- 1027 0 0 0 0 - 0
f17401_c0s2	868	191.962	LG4			22	L	tpa: emb2756 1850 20 0 0,8775 0 - 0
f2586_c0s2	132	192.527	LG4	80862		14	M	probable lysine-specific demethylase jmj14-like 4376 20 0 0,841 2 F:DNA binding; C:nucleus -
f29412_c0s1	248	192.533	LG4			5	L	predicted protein 487 2 1,52E-10 0,68 0 - 0
f12581_c0s2	1025	195.629	LG4			1	L	sentrin sumo-specific 1088 20 1,72E-117 0,688 1 F:peptidase activity -
f16455_c0s1	335	196.736	LG4			29	L	---NA--- 535 0 0 0 0 - 0
&P15M49_171		205.521	LG4		56.2			---NA---
v2173_c0s2	444	216.214	LG4			17	M	c low quality protein: cell number regulator 13-like 1039 20 3,79E-111 0,716 2 F:protein kinase activity; P:protein phosphorylation 0
f29150_c0s2	1000	229.673	LG4			23	LM	e3 sumo-protein ligase siz1-like 1341 18 8,14E-107 0,5028 22 F:metal ion binding; F:zinc ion binding; P:cell division; P:detection of phosphate ion; P:developmental growth; F:DNA binding; C:nucleus; P:protein sumoylation; P:response to freezing; P:regulation of salicylic acid metabolic process; P:regulation of growth; P:heat acclimation; F:SUMO ligase activity; P:cellular response to phosphate st…
f9127_c0s3	602	230.437	LG4			15	M	pwwp domain containing expressed 4762 20 0 0,6905 1 C:cytoplasmic membrane-bounded vesicle -
f5852_c0s2	187	230.75	LG4			44	L	---NA--- 309 0 0 0 0 - 0
v15336_c0s9	901	231.592	LG4			25	L	n-terminal conserved region family expressed 2006 6 0 0,6033 0 - 0
f5209_c0s1	1502	232.209	LG4			24	L	topoisomerase ii binding protein 1 2346 20 0 0,7 3 P:male meiosis; P:reciprocal meiotic recombination; P:female meiosis -
v3049_c0s3	1714	232.209	LG4			7	M	glucan endo- #NAME? 2791 20 0 0,8175 5 P:carbohydrate metabolic process; P:defense response; C:cytoplasmic membrane-bounded vesicle; F:glucan endo-1,3-beta-D-glucosidase activity; F:cation binding EC:3.2.1.39
f9124_c0s1	805	232.209	LG4			21	L	wd repeat-containing protein 20-like 2442 20 0 0,8185 1 F:nucleotide binding -
v40304_c0s1	196	233.276	LG4			13	M	phosphatidylinositol n-acetylglucosaminyltransferase gpi3 subunit-like 497 9 2,15E-23 0,8356 2 P:biosynthetic process; P:GPI anchor biosynthetic process 0
f13854_c0s3	2022	233.523	LG4			12	L	proline-rich family expressed 2176 20 0 0,813 0 - 0
f4209_c0s2	237	235.354	LG4			31	L	protein 969 20 2,00E-48 0,7875 3 P:poly(A)+ mRNA export from nucleus; C:nucleus; C:plastid -
v16110_c0s2	389	248.461	LG4			24	M	cp protein 1053 20 2,02E-94 0,8485 2 P:biological_process; C:cellular_component 0
f14062_c0s4	877	249.462	LG4			44	L	probable bifunctional methylthioribulose-1-phosphate dehydratase enolase-phosphatase e1-like 1034 20 5,23E-127 0,7925 6 F:methylthioribulose 1-phosphate dehydratase activity; F:metal ion binding; F:phosphoglycolate phosphatase activity; P:L-methionine salvage from methylthioadenosine; F:acireductone synthase activity; C:plastid EC:4.2.1.109; EC:3.1.3.18; EC:3.1.3.77
v28308_c0s2	590	249.462	LG4			25	M	pentatricopeptide repeat-containing protein at3g29290-like 705 20 2,57E-134 0,753 3 P:embryo development ending in seed dormancy; F:binding; C:plastid -
f5137_c0s2	923	250.701	LG4			8	M	---NA--- 1143 0 0 0 0 - 0
f18833_c0s1	1173	251.476	LG4			10	L	protein 1327 20 5,28E-165 0,702 1 F:protein binding 0
f11487_c0s1	134	253.078	LG4			4	L	polyol transporter protein 4 816 20 8,86E-39 0,7935 3 F:substrate-specific transmembrane transporter activity; C:integral to membrane; P:transmembrane transport -
v17752_c0s1	170	253.078	LG4			4	M	predicted protein 475 6 1,27E-18 0,8433 0 - 0
v25077_c0s3	892	259.462	LG4			4	M	ribonuclease p mrp 2143 20 0 0,782 6 P:GPI anchor metabolic process; F:binding; F:hydrolase activity, acting on ester bonds; P:intracellular protein transport; C:intrinsic to endoplasmic reticulum membrane; C:mitochondrion -
v34378_c0s2	312	259.462	LG4			21	M	origin recognition complex subunit 2 772 20 8,62E-165 0,8265 7 P:chromatin silencing at silent mating-type cassette; C:nuclear origin of replication recognition complex; F:identical protein binding; F:DNA replication origin binding; P:DNA-dependent DNA replication initiation; C:pre-replicative complex; P:pre-replicative complex assembly -
f11800_c0s2	801	261.799	LG4			9	LM	terpene synthase 7 2092 20 0 0,748 3 P:metabolic process; F:lyase activity; F:magnesium ion binding -
v8618_c0s1	1274	263.9	LG4			30	L	protein transparent testa 12-like 1395 20 0 0,8715 6 F:drug transmembrane transporter activity; P:fruit ripening; C:cytoplasmic membrane-bounded vesicle; P:drug transmembrane transport; C:membrane; F:antiporter activity -
v19638_c0s2	315	267.074	LG4			12	L	elongator complex protein 5-like 1340 20 8,97E-150 0,75 0 - 0
v21205_c0s2	419	270.715	LG4			16	L	microtubule-associated protein 70-5-like 2132 20 0 0,7665 0 - 0
f16872_c0s1	1057	271.803	LG4			11	L	u-box domain-containing protein 30 1591 20 2,16E-159 0,8635 4 F:ubiquitin-protein ligase activity; C:ubiquitin ligase complex; F:binding; P:protein ubiquitination EC:6.3.2.19
v13290_c0s2	740	273.75	LG4			17	L	inositol #NAME? 5 6-kinase 817 20 4,93E-59 0,875 7 F:inositol tetrakisphosphate 1-kinase activity; P:phosphorylation; F:ATP binding; F:magnesium ion binding; P:inositol trisphosphate metabolic process; F:inositol-1,3,4-trisphosphate 5/6-kinase activity; C:plastid EC:2.7.1.134; EC:2.7.1.159
f14694_c0s3	219	275.445	LG4			18	LM	receptor-like protein kinase 1150 20 1,68E-145 0,7075 3 C:cytoplasmic membrane-bounded vesicle; F:protein serine/threonine kinase activity; F:nucleotide binding EC:2.7.11.0
f9151_c0s4	556	280.6	LG4			21	L	uncharacterized tpr repeat-containing protein at1g05150-like 1062 20 5,84E-125 0,9035 2 F:zinc ion binding; F:calcium ion binding -
f14444_c0s10	640	280.618	LG4			12	L	c duf593 domain containing family protein 1000 20 1,50E-108 0,663 0 - 0
f14445_c0s1	644	283.875	LG4			15	L	rossmann-fold nad #NAME? domain-containing protein 1492 20 5,91E-171 0,7975 4 C:chloroplast thylakoid membrane; P:metabolic process; F:catalytic activity; F:binding -
f15704_c0s1	398	284.952	LG4			17	LM	ring zinc finger domain superfamily protein 1942 20 0 0,6815 1 C:plastid -
f46497_c0s2	239	285.51	LG4			7	M	probable pre-mrna-splicing factor atp-dependent rna helicase-like 304 20 4,63E-40 0,905 7 F:helicase activity; F:RNA binding; F:nucleic acid binding; F:ATP binding; F:hydrolase activity; F:nucleotide binding; F:ATP-dependent helicase activity 0
v7141_c0s5	863	286.858	LG4			25	M	c ---NA--- 1618 0 0 0 0 - 0
f10585_c0s4	1122	287.549	LG4			44	L	cytokinin-regulated kinase-like 1819 20 0 0,683 0 - 0
v5995_c0s4	1287	288.171	LG4			25	LM	nad kinase chloroplastic-like 1431 20 0 0,817 5 F:metal ion binding; P:pyridine nucleotide biosynthetic process; F:NAD+ kinase activity; C:chloroplast; F:calmodulin binding EC:2.7.1.23
f14412_c0s4	593	288.76	LG4	82203		18	M	low quality protein: uncharacterized loc101223156 787 20 2,11E-78 0,907 4 P:GPI anchor metabolic process; F:hydrolase activity, acting on ester bonds; P:intracellular protein transport; C:intrinsic to endoplasmic reticulum membrane -
¤f8550_c0s10		288.76	LG4			6	M	---NA--- 5,54E+02 0 0 0 0 - 0,00E+00
f12266_c0s2	600	288.917	LG4			18	LM	sec12-like protein 2 741 20 2,73E-153 0,7925 1 C:mitochondrion -
v11732_c0s2	226	288.917	LG4			40	L	multicopper oxidase family expressed 2077 20 0 0,833 6 F:copper ion binding; C:cytoplasmic membrane-bounded vesicle; C:apoplast; F:laccase activity; P:lignin catabolic process; P:oxidation-reduction process EC:1.10.3.2
f6446_c0s5	527	288.933	LG4			4	LM	c ---NA--- 1463 0 0 0 0 - 0
v11473_c0s2	1441	288.941	LG4	82288		10	L	predicted protein 2041 20 0 0,6885 3 F:molecular_function; C:chloroplast; P:biological_process 0
f20053_c0s1	222	288.954	LG4	82288		11	LM	rna-directed dna methylation 4 1193 20 1,38E-153 0,7585 4 P:DNA methylation; P:chromatin silencing; F:sequence-specific DNA binding transcription factor activity; P:post-embryonic development -
v16012_c0s1	859	289.718	LG4			3	L	receptor-like protein 1510 20 6,44E-165 0,816 7 F:receptor activity; C:cytoplasmic membrane-bounded vesicle; F:protein tyrosine kinase activity; P:protein phosphorylation; F:ATP binding; F:protein serine/threonine kinase activity; C:mitochondrion EC:2.7.10.0; EC:2.7.11.0
f10083_c0s2	1085	289.757	LG4			24	LM	c nucleotidyltransferase family expressed 2476 20 0 0,718 1 F:nucleotidyltransferase activity 0
f2085_c0s1	160	289.758	LG4			26	L	---NA--- 232 0 0 0 0 - 0
f7326_c0s1	441	289.763	LG4			35	L	c ribulose bisphosphate carboxylase oxygenase chloroplast expressed 798 20 2,75E-131 0,951 3 F:sequence-specific DNA binding transcription factor activity; F:ATP binding; C:chloroplast stroma -
f2173_c0s3	212	290.065	LG4	83090		6	M	protein 885 20 1,02E-66 0,8985 3 C:cytoplasmic membrane-bounded vesicle; C:integral to membrane; C:chloroplast -
v18246_c0s1	746	290.991	LG4			10	M	mitochondrial import inner membrane translocase subunit tim17 tim22 tim23 family protein 881 20 2,47E-94 0,7925 5 F:P-P-bond-hydrolysis-driven protein transmembrane transporter activity; C:plastid outer membrane; C:mitochondrial inner membrane presequence translocase complex; C:integral to membrane; P:protein transport -
f5256_c0s1	1215	291.016	LG4	83625		15	L	catalytic hydrolase 1365 20 2,33E-178 0,861 2 P:metabolic process; F:hydrolase activity -
f9056_c0s2	1055	291.557	LG4			24	LM	yth domain family protein 1298 20 0 0,768 8 P:DNA methylation; F:RNA binding; P:RNA-dependent DNA replication; F:RNA-directed DNA polymerase activity; F:DNA binding; F:molecular_function; P:biological_process; C:cellular_component 0
f21319_c0s2	342	291.557	LG4			9	LM	c chromodomain helicase-dna-binding protein 2416 20 0 0,6365 1 F:metal ion binding -
v6201_c0s1	1882	291.557	LG4			23	L	cas1 domain-containing protein 1-like 2131 20 0 0,8525 5 P:defense response to fungus; P:response to abscisic acid stimulus; C:membrane; C:endoplasmic reticulum; F:transferase activity -
v10553_c0s3	853	291.557	LG4			44	L	protein cobra 2000 20 0 0,7715 1 C:cytoplasmic membrane-bounded vesicle -
f4887_c0s2	1221	292.074	LG4			4	M	ankyrin repeat-containing protein at3g12360-like 1622 20 0 0,887 3 P:response to salt stress; C:plastid; C:plasma membrane -
v17227_c0s2	244	292.29	LG4	83891		12	L	bzip transcription factor bzip114 893 20 9,51E-141 0,6845 1 C:plasma membrane -
f16885_c0s2	3248	292.527	LG4			9	LM	125 kda kinesin-related 3384 20 0 0,7065 5 P:microtubule-based movement; C:plasma membrane; F:ATP binding; F:microtubule motor activity; C:microtubule -
v6847_c0s2	1776	292.858	LG4			6	LM	transmembrane protein g5p 1868 20 0 0,831 1 F:phosphatidylinositol-4,5-bisphosphate 5-phosphatase activity EC:3.1.3.36
f6393_c0s2	461	292.949	LG4			24	M	predicted protein 986 20 1,05E-61 0,864 2 C:chloroplast thylakoid membrane; C:mitochondrion -
v7686_c0s2	257	294.86	LG4			17	L	---NA--- 368 0 0 0 0 - 0
f15155_c0s1	428	294.913	LG4			5	L	c dhhc zinc finger domain containing protein 1639 20 0 0,825 2 F:zinc ion binding; C:membrane -
f9446_c0s2	131	295.061	LG4			8	M	---NA--- 282 0 0 0 0 - 0
f9544_c0s1	1402	295.209	LG4			26	L	c g-type lectin s-receptor-like serine threonine-protein kinase b120-like 1874 20 0 0,7395 2 C:cytoplasmic membrane-bounded vesicle; C:membrane -
f23434_c0s1	2094	295.209	LG4			9	LM	c predicted protein 2224 20 0 0,615 1 C:plastid 0
v8389_c0s2	3453	295.209	LG4			5	M	predicted protein 4336 9 0 0,62 0 - 0
f23795_c0s2	1342	295.66	LG4			5	L	trna pseudouridine synthase-like 1595 20 0 0,768 4 F:pseudouridine synthase activity; F:RNA binding; P:pseudouridine synthesis; C:mitochondrion EC:5.4.99.12
v8256_c0s1	276	296.097	LG4			49	L	c g-type lectin s-receptor-like serine threonine-protein kinase b120-like 2391 20 0 0,7265 2 C:cytoplasmic membrane-bounded vesicle; C:membrane -
f17946_c0s1	116	296.218	LG4			5	L	acyl- n-acyltransferase with ring fyve phd-type zinc finger domain-containing protein 1266 20 1,03E-90 0,6515 7 P:metabolic process; F:N-acetyltransferase activity; F:metal ion binding; F:zinc ion binding; P:regulation of transcription, DNA-dependent; C:nucleus; F:DNA binding 0
v19922_c0s2	934	296.339	LG4			14	M	rhodanese homology domain-containing protein 1329 20 0 0,7785 1 C:plastid -
f13347_c0s1	225	296.339	LG4			18	M	nitric oxide synthase interacting protein 437 20 2,46E-42 0,9135 1 F:zinc ion binding -
v3131_c0s2	790	297.092	LG4			23	M	hydroxyacylglutathione hydrolase 1254 20 4,71E-180 0,8625 5 C:cytoplasm; C:endomembrane system; P:methylglyoxal catabolic process to D-lactate; F:hydroxyacylglutathione hydrolase activity; F:zinc ion binding EC:3.1.2.6
v10558_c0s5	2423	297.093	LG4	84426		6	LM	wd40 yvtn repeat-like-containing domain 3692 20 0 0,7515 2 C:CUL4-RING ubiquitin ligase complex; F:nucleotide binding -
f3863_c0s1	382	297.117	LG4			14	L	sucrose synthase 2 465 20 4,04E-70 0,964 1 P:biosynthetic process -
f20689_c0s2	527	297.396	LG4	84693		24	M	probable mannan synthase 4-like 1395 20 0 0,8745 2 F:transferase activity, transferring glycosyl groups; C:membrane -
f11396_c0s3	236	297.408	LG4			25	L	---NA--- 592 0 0 0 0 - 0
v11623_c0s1	958	297.42	LG4	84718		11	LM	snare associated golgi protein 1540 20 0 0,8135 1 C:membrane -
f23130_c0s1	300	297.827	LG4			17	LM	ubiquitin-activating enzyme e1 expressed 1405 20 0 0,882 5 F:ligase activity; F:small protein activating enzyme activity; P:cellular protein modification process; F:ATP binding; C:mitochondrion -
f18002_c0s1	464	298.67	LG4			33	L	zinc finger ccch domain-containing protein 46 710 20 9,93E-33 0,5835 7 F:RNA binding; F:nucleic acid binding; F:nucleotide binding; F:zinc ion binding; F:metal ion binding; P:biological_process; C:cellular_component 0
v12873_c0s2	481	299.527	LG4			17	L	armadillo beta-catenin-like repeats-containing protein 3221 20 0 0,783 3 F:binding; P:intracellular protein transport; C:nucleus -
f23113_c0s1	422	299.802	LG4			12	L	c na+ h+ antiporter 1748 20 0 0,9235 5 F:sodium:hydrogen antiporter activity; P:transmembrane transport; P:regulation of pH; C:integral to membrane; P:sodium ion transport -
v22686_c0s1	491	300.154	LG4			2	L	map3k delta-1 protein 884 20 8,70E-66 0,8645 3 F:ATP binding; P:protein phosphorylation; F:protein serine/threonine kinase activity EC:2.7.11.0
f18174_c0s2	1563	300.474	LG4			18	LM	magnesium proton exchanger 2047 20 0 0,833 7 F:calcium:sodium antiporter activity; P:magnesium ion transport; P:zinc ion transport; P:transmembrane transport; C:vacuolar membrane; C:integral to membrane; P:iron ion transport -
f18018_c0s6	230	300.831	LG4			12	M	c protein 670 20 1,03E-54 0,7165 0 - 0
v6595_c0s2	304	301.525	LG4			3	M	atp-dependent protease la domain-containing protein 1447 20 7,88E-149 0,628 2 C:chloroplast; F:peptidase activity -
f1527_c0s2	786	301.525	LG4			3	LM	t-complex protein 1 subunit theta-like 1058 20 2,64E-96 0,9355 4 P:protein folding; C:cytoplasm; F:unfolded protein binding; F:ATP binding -
v10909_c0s2	1931	301.525	LG4			8	LM	at3g13990 mdc16_11 2634 20 0 0,5295 4 F:molecular_function; C:cytosol; P:biological_process; C:nucleus 0
v14192_c0s2	1255	301.91	LG4			17	L	protein 1693 20 0 0,813 2 F:protein binding; C:chloroplast stroma -
v9750_c0s3	749	302.654	LG4			4	L	---NA--- 901 0 0 0 0 - 0
v15912_c0s2	167	304.867	LG4			21	LM	methylosome subunit picln-like 1213 20 9,83E-117 0,737 2 P:cell volume homeostasis; P:chloride transport -
v11872_c0s9	576	304.905	LG4	86041		49	L	vacuolar sorting protein 9 domain-containing protein 1154 20 5,26E-165 0,75 10 P:embryo development; P:cell plate assembly; F:Rho guanyl-nucleotide exchange factor activity; F:protein binding; P:cell wall biogenesis; C:membrane; C:nucleus; C:cytosol; P:post-embryonic root development; C:mitochondrion -
f18721_c0s1	600	305.216	LG4	86308		6	M	josephin-like protein 1165 20 2,75E-111 0,8055 3 F:molecular_function; P:biological_process; C:cellular_component 0
f17669_c0s1	247	307.399	LG4			9	M	c esterase precursor 928 20 1,08E-133 0,687 3 F:hydrolase activity, acting on ester bonds; C:cytoplasmic membrane-bounded vesicle; P:lipid metabolic process -
f35070_c0s1	111	314.402	LG4	91022		12	M	---NA--- 334 0 0 0 0 - 0
f5953_c0s1	868	315.331	LG4			14	M	pinus taeda anonymous locus cl487contig1_01 genomic sequence 1160 20 5,44E-65 0,7015 3 F:molecular_function; P:biological_process; C:cellular_component 0
#f15596_c0s2	1036	315.792	LG4	91648		18	LM	c 5 -3 exonuclease-like protein 1224 20 4,08E-168 0,871 4 P:metabolic process; C:mitochondrion; F:5'-3' exonuclease activity; F:DNA binding -
#v12735_c0s4	1131	316.612	LG4			4	M	c 5 -3 exonuclease-like protein 1345 20 0 0,8505 4 P:metabolic process; C:mitochondrion; F:5'-3' exonuclease activity; F:DNA binding -
f36875_c0s1	530	316.612	LG4			12	M	c ---NA--- 677 0 0 0 0 - 0
f33999_c0s1	157	320.455	LG4	93767		8	M	protein 640 20 9,31E-100 0,7005 1 C:vacuolar membrane -
f14407_c0s1	714	320.894	LG4	94282		21	L	protein rik-like 2121 20 3,83E-150 0,7785 2 F:protein binding; C:membrane -
v10775_c0s1	1479	321.014	LG4	94301		4	L	alpha- #NAME? 2182 20 0 0,889 2 P:carbohydrate biosynthetic process; F:polygalacturonate 4-alpha-galacturonosyltransferase activity EC:2.4.1.43
v18694_c0s1	505	322.235	LG4	95377		49	L	ribosomal rna large subunit methyltransferase n 1572 20 0 0,86 5 F:iron-sulfur cluster binding; P:RNA methylation; P:rRNA processing; F:RNA methyltransferase activity; C:plastid -
&PTA.1629.C1		325.181	LG4		62.4			---NA---
v2585_c0s1	368	327.977	LG4			21	L	eukaryotic translation initiation factor 3 subunit k 1044 20 6,47E-152 0,8995 5 C:eukaryotic translation initiation factor 3 complex; P:regulation of translational initiation; F:translation initiation factor activity; C:nucleus; F:ribosome binding -
f24959_c0s1	193	329.035	LG4			41	L	low quality protein: #NAME? synthase-like 580 20 5,01E-49 0,766 4 P:metabolic process; C:mitochondrion; F:lyase activity; F:magnesium ion binding -
v3218_c0s2	621	329.876	LG4			31	L	zim motif family protein 941 20 4,07E-39 0,611 0 - 0
f17715_c0s2	487	330.566	LG4			14	L	c salt-inducible protein 1169 20 4,69E-85 0,6135 0 - 0
f23221_c0s8	378	332.353	LG4			1	L	trna (5-methylaminomethyl-2-thiouridylate)-methyltransferase 754 20 2,22E-30 0,8245 3 C:cytoplasm; F:transferase activity; P:tRNA processing -
v18261_c0s1	627	332.797	LG4			42	L	controlling leaf angle 983 20 5,13E-96 0,521 0 - 0
v8994_c0s2	1299	333.4	LG4			21	M	serine threonine-protein kinase expressed 2211 20 0 0,872 5 F:non-membrane spanning protein tyrosine kinase activity; P:protein phosphorylation; F:ATP binding; F:protein serine/threonine kinase activity; C:plastid EC:2.7.10.2; EC:2.7.11.0
v14621_c0s1	99	333.552	LG4			43	L	predicted protein 497 20 1,27E-54 0,664 0 - 0
v11687_c0s4	1055	334.826	LG4			17	L	pfkb-type carbohydrate kinase family protein 1330 20 0 0,832 4 F:fructokinase activity; P:phosphorylation; C:nucleus; C:plastid EC:2.7.1.4
f12366_c0s2	2226	336.367	LG4			5	L	methyltransferase-like protein 1-like 2522 20 0 0,79 4 F:nucleic acid binding; P:nucleobase-containing compound metabolic process; P:methylation; F:methyltransferase activity EC:2.1.1.0
f10414_c0s1	674	338.367	LG4			14	M	c hsf-type dna-binding domain containing expressed 927 20 5,21E-115 0,7675 2 P:transcription, DNA-dependent; F:DNA binding -
v37450_c0s1	445	340.211	LG4			33	L	pinus taeda anonymous locus 0_18587_01 genomic sequence 532 20 6,26E-44 0,7875 1 C:plastid -
v14091_c0s1	606	340.467	LG4	101168		14	M	kelch-motif containing protein 1332 20 1,47E-99 0,8985 1 C:plastid -
f12661_c0s22	1133	344.865	LG4			5	L	---NA--- 1429 0 0 0 0 - 0
v25223_c0s2	674	353.567	LG4			4	M	outer mitochondrial membrane protein porin 1033 20 1,30E-151 0,8345 4 F:voltage-gated anion channel activity; P:transmembrane transport; P:regulation of anion transport; C:mitochondrial outer membrane -
&PTA.475.C1		356.32	LG4		72			---NA---
f7389_c0s1	302	357.703	LG4			26	L	c predicted protein 1414 20 0 0,9425 3 F:molecular_function; P:biological_process; C:cellular_component 0
f6244_c0s5	284	364.882	LG4			25	L	c smad fha domain-containing protein 2179 20 0 0,7 2 F:sequence-specific DNA binding transcription factor activity; P:regulation of transcription, DNA-dependent -
v24473_c0s3	221	366.949	LG4			14	M	n ---NA--- 511 0 0 0 0 - 0
&PTA.3084.C1		369.184	LG4		84.8			---NA---
v7112_c0s3	265	370.428	LG4	119833		19	L	bel1-related homeotic protein 14 1192 10 1,25E-45 0,647 6 P:regulation of transcription, DNA-dependent; P:transcription, DNA-dependent; F:sequence-specific DNA binding; C:nucleus; F:sequence-specific DNA binding transcription factor activity; F:DNA binding 0
f19002_c0s1	231	376.448	LG4	126201		4	L	s-norcoclaurine synthase 1-like 1064 20 3,17E-136 0,792 3 F:oxidoreductase activity; F:iron ion binding; P:oxidation-reduction process -
¤fVRN2-like		376.448	LG4					VRN2
v9241_c0s1	92	380.705	LG4			1	L	c flavonol sulfotransferase-like 1402 20 2,61E-155 0,677 2 F:transferase activity; F:sulfotransferase activity 0
*f2202_c0s1	600	381.345	LG4	131559		22	M	heat shock 70 kda mitochondrial-like 711 20 6,86E-43 0,76 2 F:ATP binding; P:response to stress -
&r_004d_b05		382.242	LG4		101.7			tetratricopeptide repeat-like superfamily protein 255 20 1,00E-34 0,85 binding
&PTA.359.C1		388.399	LG4		109.4			transcription factor btf3 255 20 4,00E-22 1
f3995_c0s3	5763	398.137	LG4			4	LM	c ccr4-not transcription complex subunit 1-like 7585 20 0 0,78 1 C:membrane -
v1141_c0s2	486	400.284	LG4	146598		2	L	14 kDa proline rich protein 1019 20 1,00E-37 0,86 3 P:lipid transport; C:cytoplasmic membrane-bounded vesicle; F:lipid binding -
f19003_c0s3	1326	418.573	LG4			24	LM	trna nucleotidyltransferase (cca-adding enzyme) 1886 20 0 0,664 3 F:nucleotidyltransferase activity; F:RNA binding; P:RNA processing EC:2.7.7.0
f19207_c0s1	128	447.918	LG4			8	L	---NA--- 1242 0 0 0 0 - 0
f20881_c0s4	672	458.934	LG4			37	L	c ---NA--- 878 0 0 0 0 - 0
f10983_c0s2	224	471.48	LG4			18	M	c leucine zipper-containing protein 1039 20 2,37E-23 0,496 2 C:exocyst; P:exocytosis 0
f28944_c0s1	347	472.36	LG4			12	L	c polygalacturonase inhibitor 1 precursor 452 6 4,04E-15 0,875 1 C:cytoplasmic membrane-bounded vesicle -
v17853_c0s5	2246	473.507	LG4			17	M	---NA--- 2562 0 0 0 0 - 0
v8418_c0s8	111	474.611	LG4			32	L	alpha beta fold family expressed 1719 20 0 0,839 1 C:cytoplasmic membrane-bounded vesicle -
f37385_c0s3	951	475.93	LG4			8	M	kinesin-like protein kifc3-like 1342 20 5,02E-145 0,8265 6 P:microtubule-based movement; F:ATP binding; C:plastid; C:mitochondrion; F:microtubule motor activity; C:microtubule -
f34093_c0s2	356	495.822	LG4			7	M	---NA--- 640 0 0 0 0 - 0
v13534_c0s2	479	503.408	LG4			9	M	c heat shock protein 70 557 20 8,42E-24 0,854 2 F:ATP binding; P:response to stress -
v16406_c0s2	102	505.757	LG4			25	M	hemolysin a 1171 20 2,98E-121 0,893 5 F:RNA binding; P:methylation; P:hemolysis by symbiont of host erythrocytes; F:methyltransferase activity; C:mitochondrion EC:2.1.1.0
v11757_c0s1	776	505.757	LG4			1	L	mannose-6-phosphate isomerase 1434 20 0 0,841 3 F:zinc ion binding; F:mannose-6-phosphate isomerase activity; P:carbohydrate metabolic process EC:5.3.1.8
v10809_c0s2	1175	509.805	LG4			19	L	dwnn a cchc-type zinc finger 2356 20 0 0,567 1 F:binding -
f627_c0s4	817	512.223	LG4			24	L	c chloroplast post-illumination chlorophyll fluorescence increase protein 1172 20 3,98E-152 0,822 1 C:plastid -
f8731_c0s2	421	516.001	LG4			1	L	---NA--- 504 0 0 0 0 - 0
f6683_c0s1	944	518.373	LG4			11	M	5 #NAME? protein kinase-like protein 1086 20 2,78E-168 0,7395 1 C:plastid -
v7879_c0s3	360	520.52	LG4			21	M	adenylosuccinate chloroplast expressed 944 20 5,17E-144 0,9275 5 F:adenylosuccinate synthase activity; P:purine nucleotide biosynthetic process; F:GTP binding; F:magnesium ion binding; C:chloroplast EC:6.3.4.4
f15883_c0s1	953	524.001	LG4			4	LM	c growth-regulating factor 1 1208 20 1,08E-132 0,846 4 F:ATP binding; C:nucleus; F:hydrolase activity, acting on acid anhydrides, in phosphorus-containing anhydrides; C:plastid EC:3.6.1.0
v7725_c0s2	940	528.184	LG4			21	L	c zinc-binding protein 1355 20 2,66E-112 0,7905 0 - 0
v18008_c0s1	518	528.801	LG4			25	M	tbc1 domain family member 13-like 1430 20 0 0,8535 3 F:Rab GTPase activator activity; C:plastid; P:positive regulation of Rab GTPase activity -
v21118_c0s1	322	529.345	LG4			17	M	udp-glycosyltransferase 83a1-like 1654 20 0 0,7385 2 F:transferase activity, transferring hexosyl groups; P:metabolic process EC:2.4.1.0
v6086_c0s1	904	530.662	LG4			1	L	c cysteine protease 1033 20 1,29E-161 0,7765 4 C:cytoplasmic membrane-bounded vesicle; C:mitochondrion; P:proteolysis; F:cysteine-type endopeptidase activity EC:3.4.22.0
v3736_c0s1	1698	532.352	LG4			28	L	tpa: exhydrolase ii 4207 20 0 0,8895 4 F:hydrolase activity, hydrolyzing O-glycosyl compounds; P:carbohydrate metabolic process; C:cytoplasmic membrane-bounded vesicle; F:nutrient reservoir activity EC:3.2.1.0
v9648_c0s3	603	533.694	LG4			19	L	predicted: BEACH domain-containing protein lvsA-like 11200 20 0 0,94 0 0 0
v22955_c0s2	782	0	LG5			12	LM	autophagy-related protein 10 1749 20 7,93E-144 0,6565 1 C:plastid 0
v13863_c0s2	320	38.894	LG5			13	M	light-harvesting complex 647 20 1,22E-104 0,89 7 P:photosynthesis, light harvesting; C:light-harvesting complex; P:response to blue light; F:chlorophyll binding; C:chloroplast; C:membrane; P:response to far red light -
f10787_c0s2	404	39.919	LG5			23	L	c protein 848 20 7,14E-78 0,6125 1 C:membrane -
v4563_c0s1	153	53.409	LG5			49	L	octicosapeptide phox bem1p domain-containing protein 896 20 2,84E-141 0,7355 2 F:binding; C:plastid -
v26610_c0s2	273	53.409	LG5			4	M	pra1 family protein h-like 841 20 1,22E-87 0,7645 2 C:endoplasmic reticulum; P:vesicle-mediated transport -
v10076_c0s8	4007	53.409	LG5			21	M	rna polymerase ii transcription mediator 6431 20 0 0,7665 4 P:regulation of transcription from RNA polymerase II promoter; P:positive regulation of cell proliferation; C:mediator complex; P:positive regulation of transcription, DNA-dependent -
f8769_c0s3	111	62.159	LG5			40	L	c wrky transcription factor 1380 20 3,38E-108 0,6685 3 F:sequence-specific DNA binding; F:sequence-specific DNA binding transcription factor activity; P:transcription, DNA-dependent -
v765_c0s3	1084	66.695	LG5			29	L	cysteine protease 1488 20 0 0,8985 4 C:cytoplasmic membrane-bounded vesicle; C:vacuole; P:proteolysis; F:cysteine-type endopeptidase activity EC:3.4.22.0
f6267_c0s1	398	67.026	LG5			4	L	c tpa: tify domain cct motif transcription factor family protein 758 20 1,33E-50 0,659 0 - 0
f17760_c0s3	185	69.597	LG5			9	L	monoglyceride lipase-like 1182 20 9,88E-167 0,865 2 F:hydrolase activity; C:plastid -
v7681_c0s2	68	70.951	LG5			12	M	PREDICTED: uncharacterized protein LOC100845849 1198 20 3,35E-81 0,694 0 - 0
v13746_c0s1	619	74.064	LG5			11	L	indole-3-glycerol phosphate synthase 1273 20 0 0,8745 3 P:tryptophan metabolic process; F:indole-3-glycerol-phosphate synthase activity; C:plastid EC:4.1.1.48
v2939_c0s1	1121	76.741	LG5			16	LM	asparagine synthetase 2355 20 0 0,919 4 F:asparagine synthase (glutamine-hydrolyzing) activity; P:glutamine metabolic process; P:asparagine biosynthetic process; F:ATP binding EC:6.3.5.4
v1371_c0s1	488	83.739	LG5			18	L	protein transparent testa 12-like 2137 20 0 0,858 4 P:drug transmembrane transport; C:membrane; F:antiporter activity; F:drug transmembrane transporter activity -
v4531_c0s1	2210	84.139	LG5			21	M	long chain acyl- synthetase 4-like 2334 20 0 0,8865 2 F:catalytic activity; P:metabolic process -
f20353_c0s1	2211	84.139	LG5			6	L	phd-finger family expressed 2479 20 0 0,622 1 F:metal ion binding -
v12184_c0s1	356	84.139	LG5			4	M	double-stranded rna binding motif family expressed 1092 20 1,16E-146 0,758 2 C:intracellular; F:double-stranded RNA binding -
f28241_c0s1	504	86.969	LG5			23	M	predicted protein 752 20 1,27E-100 0,666 1 C:mitochondrion -
f30055_c0s2	743	87.342	LG5			8	M	dna binding and zinc-finger domain-containing protein 1290 20 0 0,7265 1 F:zinc ion binding -
f1724_c0s1	310	87.342	LG5			40	L	stress responsive a b barrel domain family protein 748 20 8,62E-57 0,7615 1 C:cytoplasmic membrane-bounded vesicle -
f51486_c0s1	307	87.925	LG5			18	L	c ---NA--- 569 0 0 0 0 - 0
v7898_c0s2	1007	89.018	LG5			4	M	spf1-like dna-binding protein 1615 20 0 0,7755 3 P:transcription, DNA-dependent; F:sequence-specific DNA binding transcription factor activity; F:sequence-specific DNA binding -
v2015_c0s1	1152	89.398	LG5			25	M	duf246 domain-containing protein at1g04910-like 2293 20 9,52E-149 0,8805 2 C:nucleus; C:cytoplasm -
f14583_c0s1	446	89.665	LG5			1	L	c PREDICTED: uncharacterized protein LOC100825763 1233 20 5,82E-165 0,6515 0 - 0
v21929_c0s1	377	89.8	LG5			13	M	aba-responsive protein 966 20 3,00E-120 0,8405 2 F:molecular_function; P:biological_process 0
v19277_c0s2	977	91.243	LG5			11	LM	uncharacterized loc101208223 2126 20 0 0,6105 1 C:plastid -
f12232_c0s1	1304	91.847	LG5			6	M	c regulator of chromosome expressed 2176 20 0 0,8935 1 F:Ran GTPase binding -
v9592_c0s1	485	91.968	LG5			11	M	tyrosine phosphatase 1 1193 20 2,10E-126 0,7775 7 C:cytoplasm; F:protein tyrosine phosphatase activity; F:receptor activity; C:plasma membrane; P:intracellular protein kinase cascade; P:peptidyl-tyrosine dephosphorylation; C:nucleus EC:3.1.3.48
v12024_c0s2	210	93.143	LG5			41	L	c harpin-induced protein 1 containing expressed 985 20 5,09E-99 0,5975 1 C:cytoplasmic membrane-bounded vesicle 0
f13729_c0s1	379	96.497	LG5			16	L	predicted protein 743 19 1,36E-24 0,8595 1 C:mitochondrial respiratory chain complex I -
f36676_c0s1	304	97.946	LG5			29	L	probable l-type lectin-domain containing receptor kinase #NAME? 609 20 2,35E-31 0,6995 10 C:cytoplasmic membrane-bounded vesicle; F:ATP binding; F:protein kinase activity; F:nucleotide binding; P:protein phosphorylation; F:protein serine/threonine kinase activity; P:phosphorylation; ; F:kinase activity; F:binding 0
f7413_c0s1	2927	98.672	LG5			15	M	disease resistance protein rga2-like 3464 20 0 0,6185 5 P:defense response; P:apoptotic process; F:ATP binding; F:nucleotide binding; F:nucleoside-triphosphatase activity 0
v10059_c0s3	309	101.83	LG5			11	M	leucine-rich repeat receptor-like tyrosine-protein kinase at2g41820-like 803 20 1,46E-158 0,8425 6 F:oxidoreductase activity; F:protein kinase activity; P:protein phosphorylation; F:ATP binding; C:integral to membrane; P:oxidation-reduction process -
f11905_c0s2	825	102.825	LG5			31	L	ssxt protein 1057 20 7,49E-62 0,7305 0 - 0
v17074_c0s3	508	102.853	LG5			3	M	mature t-cell proliferation 1 neighbor 653 13 1,57E-32 0,8677 0 - 0
f8322_c0s1	1923	103.131	LG5			14	L	c pumilio homolog chloroplastic-like 2054 20 0 0,7525 2 F:mRNA binding; C:cytoplasm -
f14065_c0s5	526	103.144	LG5			9	L	dnaj heat shock n-terminal domain-containing protein 1350 20 5,77E-60 0,78 4 P:response to stress; C:intracellular; F:zinc ion binding; F:protein binding -
f3945_c0s1	715	103.741	LG5			29	L	c harpin-induced protein 1 containing expressed 1023 20 2,07E-98 0,5955 1 C:cytoplasmic membrane-bounded vesicle 0
f10739_c0s4	1494	106.039	LG5			23	LM	hlh dna-binding domain superfamily protein 2629 20 0 0,757 3 C:nucleus; F:transcription regulator activity; C:mitochondrion -
f11099_c0s4	151	108.539	LG5			6	M	---NA--- 388 0 0 0 0 - 0
f5849_c0s3	468	108.539	LG5			18	M	importin subunit beta-1-like 1005 9 1,59E-12 0,9767 3 F:binding; P:intracellular protein transport; F:protein transporter activity 0
f30109_c0s2	251	109.564	LG5			44	L	anthocyanidin reductase-like 588 20 1,73E-50 0,7555 2 P:metabolic process; F:binding -
f2327_c0s6	119	110.549	LG5			13	LM	tpr domain containing expressed 1834 20 0 0,6965 1 F:binding 0
v10237_c0s1	1310	110.58	LG5			25	LM	unc93-like protein 1775 20 1,81E-176 0,75 1 C:membrane -
f21055_c0s4	1004	111.048	LG5			6	LM	gpi ethanolamine phosphate transferase 3-like 1187 20 0 0,643 4 P:metabolic process; C:membrane; F:catalytic activity; C:mitochondrion -
v7402_c0s2	347	111.473	LG5			21	L	nuclear export mediator factor nemf-like 1117 20 1,07E-108 0,797 4 P:embryo development ending in seed dormancy; F:nucleic acid binding; P:metabolic process; F:zinc ion binding -
v3452_c0s3	1109	112.236	LG5			3	L	auxilin-like protein 2923 20 5,48E-150 0,8305 1 F:heat shock protein binding -
f8633_c0s1	1679	112.284	LG5			23	L	golgin candidate 6-like 2720 20 0 0,809 9 C:Golgi membrane; P:vesicle fusion with Golgi apparatus; F:binding; C:Golgi stack; P:post-embryonic development; F:protein transporter activity; C:cytosol; C:mitochondrion; P:protein exit from endoplasmic reticulum -
f16302_c0s1	370	116.117	LG5			38	L	pathogenesis-related protein 10 788 20 2,15E-50 0,6525 1 P:response to stimulus -
f12701_c0s1	434	117.586	LG5			5	L	large subunit gtpase 1 homolog 569 18 1,78E-24 0,7456 3 F:GTP binding; C:intracellular; P:biological_process 0
f6378_c0s2	1021	121.089	LG5			33	L	c ---NA--- 1552 0 0 0 0 - 0
&P15M48_167		130.528	LG5		9			---NA---
f19864_c0s1	859	137.855	LG5			21	L	ethylene receptor 1975 20 0 0,9115 6 F:receptor activity; P:two-component signal transduction system (phosphorelay); F:two-component sensor activity; P:peptidyl-histidine phosphorylation; F:ATP binding; C:membrane -
f10949_c0s7	202	141.999	LG5			2	L	peroxisome biogenesis protein 3-2-like 1308 20 0 0,7595 4 C:integral to peroxisomal membrane; C:cytoplasmic membrane-bounded vesicle; P:peroxisome organization; C:mitochondrion -
f23256_c0s2	111	144.971	LG5	0		6	L	nbs-lrr disease resistance protein homologue 2113 20 3,05E-143 0,549 3 P:defense response; P:apoptotic process; F:ATP binding 0
v7673_c0s2	855	145.233	LG5	0.286		4	LM	c aspartic proteinase nepenthesin-1-like 1862 20 1,09E-38 0,457 6 C:plastid; P:proteolysis; F:aspartic-type endopeptidase activity; C:cytoplasmic membrane-bounded vesicle; F:hydrolase activity; F:peptidase activity 0
f16077_c0s3	304	151.104	LG5			48	L	protein yippee-like 492 3 6,00E-18 0,8167 0 - 0
f52327_c0s1	619	158.719	LG5			5	L	probable protein phosphatase 2c 63-like 838 20 4,95E-106 0,821 5 C:protein serine/threonine phosphatase complex; F:metal ion binding; F:protein serine/threonine phosphatase activity; P:protein dephosphorylation; C:mitochondrion -
f3690_c0s1	381	162.156	LG5	9939		39	L	c iaa31 - auxin-responsive aux iaa family member 534 20 1,32E-15 0,9645 4 F:protein dimerization activity; P:auxin mediated signaling pathway; C:nucleus; P:regulation of transcription, DNA-dependent -
f15768_c0s1	380	163.721	LG5			7	L	cbl-interacting serine threonine-protein kinase 15 1004 20 6,45E-132 0,75 5 P:protein phosphorylation; F:ATP binding; P:signal transduction; F:protein serine/threonine kinase activity; C:mitochondrion EC:2.7.11.0
f31494_c0s1	90	163.889	LG5			6	M	---NA--- 822 0 0 0 0 - 0
f10590_c0s3	261	163.889	LG5			22	L	tpa: protein kinase superfamily protein 1553 6 0 0,6767 6 C:mitochondrion; F:ATP binding; F:protein kinase activity; F:nucleotide binding; P:protein phosphorylation; F:protein serine/threonine kinase activity 0
f14517_c0s1	1359	164.794	LG5			25	M	hypothetical protein 1714 20 2,28E-72 0,461 0 - 0
v11157_c0s1	966	166.104	LG5			20	LM	c ---NA--- 1971 0 0 0 0 - 0
v9335_c0s1	2655	168.889	LG5			22	L	math domain-containing protein at5g43560-like 4001 20 0 0,836 0 - 0
v8837_c0s1	1108	173.594	LG5			24	M	single myb histone 6 1742 20 3,59E-125 0,749 3 F:DNA binding; P:nucleosome assembly; C:intracellular organelle -
v24102_c0s1	439	173.619	LG5			11	M	protein rrnad1-like 1909 20 0 0,7025 3 F:molecular_function; P:biological_process; C:cellular_component 0
#v9009_c0s1	708	174.641	LG5			17	L	c auxin response factor 6-like 3379 20 0 0,859 5 F:DNA binding; F:protein dimerization activity; P:auxin mediated signaling pathway; C:nucleus; P:regulation of transcription, DNA-dependent -
#f9017_c0s1	708	174.703	LG5			2	M	c auxin response factor 6-like 2654 20 0 0,8665 5 F:DNA binding; F:protein dimerization activity; P:auxin mediated signaling pathway; C:nucleus; P:regulation of transcription, DNA-dependent -
f15479_c0s4	396	176.297	LG5			5	L	mediator of rna polymerase ii transcription subunit 19a-like 906 20 5,78E-73 0,8995 0 - 0
v14298_c0s2	613	176.297	LG5			16	L	histone-lysine n-methyltransferase setd1b 1498 9 0 0,6189 6 F:methyltransferase activity; F:transferase activity; F:histone-lysine N-methyltransferase activity; P:methylation; P:histone lysine methylation; C:nucleus 0
&rg1_007c_h06		177.722	LG5		19.5			---NA---
v13816_c0s2	1146	180.818	LG5			49	L	tpa: protein kinase superfamily protein 1496 20 0 0,808 5 F:receptor activity; F:non-membrane spanning protein tyrosine kinase activity; P:protein phosphorylation; F:ATP binding; F:protein serine/threonine kinase activity EC:2.7.10.2; EC:2.7.11.0
f9899_c0s2	525	181.437	LG5	12765		45	L	c ice recrystalization inhibition protein 679 20 1,88E-49 0,6 0 - 0
f7340_c0s1	65	181.437	LG5	12765		14	L	c ---NA--- 179 0 0 0 0 - 0
v18884_c0s2	679	181.437	LG5			22	L	tuftelin-interacting protein 11-like 2474 20 0 0,757 4 P:transcription, DNA-dependent; F:sequence-specific DNA binding transcription factor activity; F:DNA binding; C:nucleus -
v12710_c0s1	176	183.538	LG5			11	LM	protein 1332 20 0 0,703 1 C:mitochondrion -
f4454_c0s3	479	186.303	LG5			30	L	scarecrow-like protein 9-like 2484 20 0 0,73 1 P:transcription, DNA-dependent -
&gsa_001d_c05		186.303	LG5		24.4			---NA---
v1719_c0s1	750	186.303	LG5			18	L	phytoene synthase 2 1612 20 0 0,9215 4 F:geranylgeranyl-diphosphate geranylgeranyltransferase activity; C:mitochondrion; P:biosynthetic process; C:plastid EC:2.5.1.32
f34411_c0s1	175	187.949	LG5	16349		48	L	---NA--- 661 0 0 0 0 - 0
f15274_c0s1	1184	188.579	LG5	16883		48	L	phospholipase carboxylesterase family expressed 1315 20 0 0,7965 3 F:molecular_function; P:biological_process; C:cellular_component 0
v12673_c0s1	144	192.507	LG5	19269		4	L	eukaryotic aspartyl protease family expressed 1912 20 0 0,842 3 C:cytoplasmic membrane-bounded vesicle; P:proteolysis; F:aspartic-type endopeptidase activity EC:3.4.23.0
v2458_c0s5	1586	193.548	LG5	20143		4	M	probable leucine-rich repeat receptor-like protein kinase at5g49770-like 3254 20 0 0,783 5 F:oxidoreductase activity; C:cytoplasmic membrane-bounded vesicle; P:protein phosphorylation; F:ATP binding; F:protein serine/threonine kinase activity EC:2.7.11.0
f11471_c0s1	2180	194.244	LG5			6	LM	c lysine-specific demethylase ref6-like 3332 20 0 0,6365 8 P:negative regulation of histone acetylation; P:response to brassinosteroid stimulus; P:vegetative to reproductive phase transition of meristem; P:histone H3-K9 demethylation; F:protein binding; P:leaf development; P:unidimensional cell growth; C:nucleus -
v4620_c0s2	141	195.121	LG5			4	M	transcription elongation expressed 1537 20 3,41E-98 0,7485 3 F:transcription regulator activity; C:nucleus; F:DNA binding 0
v8024_c0s6	289	195.123	LG5	21021		23	LM	sap domain containing expressed 1945 5 2,20E-22 0,44 0 - 0
f16177_c0s1	419	197.529	LG5			24	M	c duf231 domain containing family protein 1407 20 0 0,8055 0 - 0
v4101_c0s2	1247	197.529	LG5	22845		5	M	phytochrome and flowering time regulatory protein 1 3806 20 0 0,7525 10 P:red, far-red light phototransduction; P:response to red light; P:jasmonic acid mediated signaling pathway; P:regulation of flower development; C:cytoplasmic membrane-bounded vesicle; P:positive regulation of defense response; C:mediator complex; P:response to far red light; P:positive regulation of transcription, DNA-depend…
v8123_c0s1	914	197.529	LG5	22845		28	L	protein 1953 20 0 0,6465 0 - 0
v11197_c0s2	504	197.794	LG5	23133		13	LM	chloroplastic group iia intron splicing facilitator chloroplastic-like 647 12 9,08E-61 0,6642 1 C:plastid -
f27162_c0s1	156	198.308	LG5	23709		5	M	tpa: histone-lysine n-methyltransferase family protein 768 7 3,78E-77 0,6414 9 F:transferase activity; P:methylation; F:methyltransferase activity; C:chromosome; C:nucleus; F:zinc ion binding; F:histone-lysine N-methyltransferase activity; P:chromatin modification; P:histone lysine methylation 0
f39383_c0s1	176	198.575	LG5			29	L	probable l-type lectin-domain containing receptor kinase #NAME? 812 20 3,30E-132 0,7455 4 C:cytoplasmic membrane-bounded vesicle; P:phosphorylation; F:protein kinase activity; F:nucleotide binding -
f17845_c0s2	650	199.31	LG5	24871		8	M	cytidine deoxycytidylate deaminase-like protein 1152 20 0 0,7145 1 F:catalytic activity -
f9333_c0s3	1261	199.691	LG5	24874		23	L	major facilitator superfamily expressed 1570 20 0 0,8165 1 C:membrane -
f11647_c0s1	2799	200.115	LG5	25287		22	L	probable lrr receptor-like serine threonine-protein kinase at1g67720-like 3071 20 0 0,793 6 F:signal transducer activity; C:cytoplasmic membrane-bounded vesicle; C:plasma membrane; P:protein phosphorylation; F:ATP binding; F:protein serine/threonine kinase activity EC:2.7.11.0
f30874_c0s1	2308	200.768	LG5			4	M	c protein nedd1-like 2420 20 0 0,754 8 C:CUL4-RING ubiquitin ligase complex; P:embryo sac development; P:pollen development; P:positive regulation of cytokinesis; F:nucleotide binding; C:kinetochore microtubule; P:cell plate assembly; P:regulation of mitotic spindle organization -
v1850_c0s4	1462	200.776	LG5			1	L	omega-3 fatty acid desaturase 1601 20 0 0,8575 5 C:membrane; P:fatty acid biosynthetic process; F:delta12-fatty acid dehydrogenase activity; P:oxidation-reduction process; F:oxidoreductase activity, acting on paired donors, with oxidation of a pair of donors resulting in the reduction of molecular oxygen to two molecules of water EC:1.14.99.33; EC:1.14.19.0
v26316_c0s1	165	201.558	LG5	25700		4	M	c nac domain transcription factor 419 20 1,86E-33 0,683 1 F:DNA binding -
v17442_c0s2	2034	203.36	LG5	27752		23	LM	protein 2274 20 0 0,838 2 C:cytoplasmic membrane-bounded vesicle; C:mitochondrion -
v7076_c0s2	787	203.953	LG5	28325		11	L	trehalose-6-phosphate synthase 6-like brachypodium 1410 20 0 0,8885 5 F:alpha,alpha-trehalose-phosphate synthase (UDP-forming) activity; F:glucosylglycerol-phosphate synthase activity; F:trehalose-phosphatase activity; P:trehalose biosynthetic process; C:mitochondrion EC:2.4.1.15; EC:2.4.1.213; EC:3.1.3.12
v3694_c0s4	278	206.712	LG5	30691		21	L	anthranilate n-benzoyltransferase protein 1 1777 20 0 0,803 1 F:transferase activity, transferring acyl groups other than amino-acyl groups EC:2.3.1.0
f11852_c0s1	172	207.553	LG5			16	LM	c tpa: wrky dna-binding domain superfamily protein 678 20 1,77E-56 0,7205 3 F:sequence-specific DNA binding; F:sequence-specific DNA binding transcription factor activity; P:transcription, DNA-dependent -
f18388_c0s2	804	210.012	LG5			42	L	alpha beta-hydrolases-like protein 3907 20 0 0,6055 2 C:membrane; C:plastid -
f21086_c0s6	1301	212.599	LG5			5	L	---NA--- 1731 0 0 0 0 - 0
f18558_c0s3	1158	214.588	LG5			1	L	c PREDICTED: uncharacterized protein LOC100824729 1339 20 3,48E-102 0,766 1 C:plastid -
¤v11408_c0s4		215.38	LG5			4	M	hydroxyproline-rich glyco protein 945 20 2,08E-100 0,7565 0 - 0,00E+00
f11275_c0s1	1082	215.38	LG5			8	M	rhomboid-like protein 10 1218 20 1,21E-149 0,8015 3 C:integral to membrane; F:serine-type endopeptidase activity; C:plastid EC:3.4.21.0
f24212_c0s2	453	216.322	LG5			8	M	f-box protein at1g10780-like 662 20 1,73E-121 0,878 0 - 0
f24711_c0s1	988	217.266	LG5	34680		23	M	c phosphate carrier mitochondrial-like 1485 20 0 0,8405 4 C:mitochondrial inner membrane; C:integral to membrane; F:protein binding; P:transport -
v10022_c0s1	667	217.905	LG5			3	L	bzip transcription factor abi5 1062 20 3,33E-81 0,83 5 F:sequence-specific DNA binding transcription factor activity; F:sequence-specific DNA binding; F:protein dimerization activity; C:nucleus; P:regulation of transcription, DNA-dependent -
v699_c0s1	667	220.231	LG5			16	M	---NA--- 952 0 0 0 0 - 0
¤v10398_c0s1		221.173	LG5			9		dehydrin 1	309 15 4,33E-21 0,874 2 P:response to water; P:response to stress -
¤v22167_c0s3		221.173	LG5			17	LM	nb-arc domain containing expressed 2296 20 0 0,585 6 P:apoptotic process; P:defense response; F:kinase activity; P:phosphorylation; F:ATP binding; F:nucleoside-triphosphatase activity EC:3.6.1.15
v18006_c0s2	714	221.173	LG5			11	LM	bpi lbp family protein at3g20270-like 1363 20 0 0,75 3 C:cytoplasmic membrane-bounded vesicle; C:vacuolar membrane; F:lipid binding -
v53314_c0s1	566	221.696	LG5			14	M	---NA--- 713 0 0 0 0 - 0
v12436_c0s3	818	222.508	LG5			31	L	tonoplast dicarboxylate transporter-like 1029 20 2,41E-172 0,892 4 C:integral to membrane; P:sodium ion transport; P:transmembrane transport; F:transporter activity -
v12813_c0s1	1103	224.162	LG5			21	L	tpa: hlh dna-binding domain superfamily protein 1381 20 0 0,794 2 C:nucleus; F:transcription regulator activity -
f8489_c0s1	347	224.987	LG5			6	M	tpa: calcium-dependent protein kinase family protein 932 20 5,27E-106 0,9055 3 F:ATP binding; P:protein phosphorylation; F:calmodulin-dependent protein kinase activity EC:2.7.11.17
v21640_c0s3	631	226.93	LG5	36764		12	LM	f-box protein cpr30-like 928 12 3,87E-78 0,6292 0 - 0
f19638_c0s2	524	228.29	LG5			10	L	protein 950 20 9,57E-105 0,804 2 P:metabolic process; F:binding -
f24566_c0s1	356	228.297	LG5			41	L	protein 1146 20 4,50E-163 0,7845 3 P:cellular metabolic process; F:coenzyme binding; F:catalytic activity -
v13118_c0s1	130	229.984	LG5			34	L	sarcosine oxidase 1574 20 0 0,8245 3 F:oxidoreductase activity; C:mitochondrion; P:oxidation-reduction process -
f8965_c0s2	170	230.634	LG5	38870		14	M	c PREDICTED: uncharacterized protein LOC100832085 665 3 7,48E-16 0,5967 0 - 0
f32645_c0s1	1025	231.271	LG5			5	L	c ru large subunit-binding protein subunit chloroplastic-like 1341 20 0 0,845 5 C:cytoplasmic membrane-bounded vesicle; F:ATP binding; P:protein refolding; C:membrane; C:plastid -
v20369_c0s1	160	232.944	LG5			21	M	ternary complex factor-like 931 20 7,71E-172 0,783 0 - 0
v18760_c0s1	307	234.926	LG5			11	L	acyltransferase-like protein chloroplastic-like 2036 20 0 0,786 3 ; P:metabolic process; C:plastid -
v20873_c0s2	664	236.275	LG5			17	L	phospholipase a lcat3-like 1481 20 0 0,8465 3 C:mitochondrion; F:phosphatidylcholine-sterol O-acyltransferase activity; P:lipid metabolic process EC:2.3.1.43
v9895_c0s1	126	236.297	LG5			23	LM	f-box domain containing expressed 1442 20 2,89E-110 0,651 3 C:cytoplasmic membrane-bounded vesicle; C:mitochondrion; C:plastid -
&PTA.1197.C1		238.924	LG5		44.9			---NA---
f17421_c0s1	609	239.995	LG5			23	M	f-box protein pp2-a13-like 930 20 8,81E-131 0,857 0 - 0
v17400_c0s2	70	240.619	LG5			12	LM	protein 517 20 5,04E-83 0,8185 3 P:lipid biosynthetic process; F:methyltransferase activity; P:methylation EC:2.1.1.0
v18162_c0s1	435	242.025	LG5			21	M	c dna topoisomerase 3-beta-1-like 1799 20 0 0,8405 6 P:DNA unwinding involved in replication; F:DNA topoisomerase type I activity; C:endomembrane system; C:chromosome; P:DNA topological change; C:plastid EC:5.99.1.2
v10058_c0s4	766	243.389	LG5			7	L	nad-dependent epimerase dehydratase family protein 1032 20 9,85E-99 0,895 5 P:carbohydrate metabolic process; P:cellular metabolic process; C:mitochondrion; F:coenzyme binding; F:racemase and epimerase activity, acting on carbohydrates and derivatives EC:5.1.3.0
f4542_c0s2	613	253.267	LG5			24	L	protein 1694 20 0 0,865 4 F:phospholipase C activity; C:plastid; P:intracellular signal transduction; P:lipid metabolic process -
&PTA.1577.C1		254.097	LG5		55.2			---NA---
v18909_c0s2	404	258.837	LG5			12	M	---NA--- 796 0 0 0 0 - 0
v6991_c0s1	83	262.207	LG5			11	M	26s proteasome non-atpase regulatory subunit 3 680 20 1,42E-76 0,972 5 P:regulation of protein catabolic process; F:enzyme regulator activity; C:proteasome complex; P:regulation of catalytic activity; C:plastid -
f12725_c0s7	78	268.426	LG5			6	M	auxin induced protein 913 20 4,88E-51 0,7195 3 P:auxin mediated signaling pathway; C:mitochondrion; F:calmodulin binding -
v8354_c0s1	1615	270.745	LG5			28	L	probable flavin-containing monooxygenase 1-like 1727 20 0 0,795 5 F:flavin adenine dinucleotide binding; F:N,N-dimethylaniline monooxygenase activity; F:NADP binding; C:intrinsic to endoplasmic reticulum membrane; P:oxidation-reduction process EC:1.14.13.8
f7421_c0s2	520	277.658	LG5			48	L	rrm-containing rna-binding 1815 20 1,83E-140 0,7975 4 F:zinc ion binding; C:intracellular; F:nucleotide binding; F:RNA binding -
&PTA.1250.C1		288.426	LG5		74.3			---NA---
f19420_c0s4	450	289.683	LG5			5	L	c histone-lysine n-methyltransferase 1593 20 0 0,716 5 P:methylation; C:nucleus; F:zinc ion binding; F:methyltransferase activity; C:mitochondrion EC:2.1.1.0
v12489_c0s1	1123	294.071	LG5			31	L	fatty acyl coa reductase 1898 20 0 0,73 5 P:oxidation-reduction process; F:binding; F:oxidoreductase activity, acting on the aldehyde or oxo group of donors, NAD or NADP as acceptor; P:metabolic process; F:catalytic activity 0
f6137_c0s2	1111	297.537	LG5			26	L	c e3 ubiquitin-protein ligase listerin-like 4625 20 0 0,7185 1 F:zinc ion binding -
f12853_c0s2	1587	305.883	LG5			5	L	histone-lysine n-methyltransferase ashr3 2343 20 0 0,773 4 P:histone lysine methylation; F:histone-lysine N-methyltransferase activity; C:nucleus; F:zinc ion binding EC:2.1.1.43
&G01_080		306.795	LG5		87.5			---NA---
f13566_c0s1	475	311.242	LG5			24	LM	calcineurin-like phosphoesterase domain-containing protein 3600 20 0 0,8635 5 C:membrane; C:cytoplasmic membrane-bounded vesicle; F:protein serine/threonine phosphatase activity; C:endoplasmic reticulum; C:mitochondrion -
&PTA.56.C1		0	LG6		0			---NA---
&LpRGA3		8.236	LG6		3.3			---NA---
v12429_c0s2	1346	16.097	LG6			49	L	enhancer of polycomb-like transcription factor protein 2633 20 0 0,6315 2 F:molecular_function; P:biological_process 0
f4670_c0s4	679	20.869	LG6	0		20	L	deubiquitination-protection dph1 protein 2190 20 0 0,73 0 - 0
&PTA.288.C1		22.06	LG6		21.6			adenosylhomocysteinase 255 20 8,00E-46 0,9
f13872_c0s1	389	22.748	LG6			1	L	---NA--- 753 0 0 0 0 - 0
v2863_c0s3	651	30.81	LG6			25	L	c hydroperoxide lyase 1834 20 0 0,81 4 F:heme binding; F:monooxygenase activity; F:electron carrier activity; F:lyase activity -
v24172_c0s3	218	33.086	LG6			2	L	gpi mannosyltransferase 3-like 1204 20 0 0,88 3 P:GPI anchor biosynthetic process; F:mannosyltransferase activity; C:intrinsic to endoplasmic reticulum membrane -
f23712_c0s2	333	38.055	LG6			5	M	---NA--- 397 0 0 0 0 - 0
&PTA.414.C2		40.05	LG6		31.6			probable 26S proteasome non-ATPase regulatory subunit 7-like 255 20 6,00E-18 0,98
v10543_c0s4	335	43.438	LG6			19	L	c phd finger protein 3 2879 20 0 0,84 5 P:translational elongation; F:translation elongation factor activity; P:transcription, DNA-dependent; F:zinc ion binding; C:nucleus 0
f11927_c0s1	437	44.626	LG6			4	L	ubiquitin-conjugating enzyme e2 28-like 797 20 7,21E-100 0,9395 6 C:plasma membrane; P:protein ubiquitination; P:ubiquitin-dependent protein catabolic process; F:ATP binding; F:ubiquitin-protein ligase activity; P:post-translational protein modification EC:6.3.2.19
*v20701_c0s1	342	45.154	LG6	21.272		13	LM	PREDICTED: uncharacterized protein LOC100845193 1543 10 1,63E-177 0,601 0 - 0
&PTA.4.C1		48.61	LG6		37.3			predicted probable atp synthase mitochondrial-like 255 20 3,00E-46 9,20E-01
f16294_c0s1	777	52.065	LG6	24.141		23	L	pentatricopeptide repeat-containing protein 2093 20 0 0,83 2 F:binding; C:plastid -
f20346_c0s3	282	54.27	LG6			5	M	PREDICTED: uncharacterized protein loc100831454 551 20 7,82E-82 0,666 1 F:metal ion binding -
f15203_c0s1	2081	55.23	LG6			24	M	c pentatricopeptide repeat-containing protein 2391 20 0 0,7285 1 C:mitochondrion -
f12546_c0s2	1066	55.23	LG6			24	M	c ring fyve phd zinc finger-containing protein 1172 20 1,45E-137 0,831 1 F:zinc ion binding -
f2254_c0s13	150	58.963	LG6			15	L	cell division protein aaa atpase family 417 20 3,31E-67 0,962 3 F:nucleoside-triphosphatase activity; F:ATP binding; P:cell division EC:3.6.1.15
*f10396_c0s5	4608	59.155	LG6	26.079		15	M	predicted sporulation-specific protein 15-like 5901 20 0 0,75 3 F:molecular_function; P:biological_process; C:cellular_component 0
*v1780_c0s1	1200	59.415	LG6	26.352		19	M	jacalin-like lectin 1 protein 1406 20 2,24E-152 0,73 1 0 -
f19259_c0s1	376	60.478	LG6	27.443		40	L	myb family transcription factor apl-like 984 20 6,20E-74 0,8 1 C:intracellular membrane-bounded organelle -
v7635_c0s1	2778	61.064	LG6	27.988		23	M	strubbelig receptor family 8-like 4007 20 0 0,88 7 F:protein kinase activity; P:protein phosphorylation; F:ATP binding; -
#f1211_c0s2	1225	62.895	LG6			2	LM	c caffeic acid o-methyltransferase 1447 20 0 0,99 5 P:lignin biosynthetic process; F:protein dimerization activity; P:flavonoid biosynthetic process; P:methylation; F:catechol O-methyltransferase activity EC:2.1.1.6
#v707_c0s3	746	63.228	LG6			2	M	caffeic acid o-methyltransferase 816 20 1,53E-84 0,8705 5 P:lignin biosynthetic process; F:protein dimerization activity; P:flavonoid biosynthetic process; P:methylation; F:catechol O-methyltransferase activity EC:2.1.1.6
v838_c0s5	2547	64.687	LG6			46	L	c lipoxygenase 2627 20 0 0,823 5 P:oxylipin biosynthetic process; F:iron ion binding; C:chloroplast; F:lipoxygenase activity; P:oxidation-reduction process EC:1.13.11.12
v12848_c0s2	1250	65.746	LG6	28.533		2	L	putative gtpase activator protein 3093 20 0 0,84 1 P:regulation of Rab GTPase activity -
f1910_c0s2	659	66.25	LG6	29.068		30	L	coatomer beta subunit family protein 1538 20 0 0,975 5 F:structural molecule activity; P:vesicle-mediated transport; P:intracellular protein transport; F:binding; C:membrane coat -
v3207_c0s2	956	66.9	LG6	29.277		1	L	PREDICTED: uncharacterized protein LOC100832376 2237 7 4,45E-105 0,58 3 C:plastid; F:molecular_function; P:biological_process 0
v5543_c0s2	1462	66.943	LG6	29.502		6	M	putative adp-ribosylation factor gtpase-activating protein agd14-like 2844 20 0 0,81 2 F:binding; P:GTP catabolic process -
v3328_c0s1	123	67.194	LG6	29.8		1	L	transcription factor hy5 1091 20 7,00E-61 0,92 17 P:positive regulation of circadian rhythm; F:double-stranded DNA binding; P:response to UV-B; P:response to red light; P:regulation of transcription, DNA-dependent; P:positive regulation of anthocyanin metabolic process; P:regulation of photomorphogenesis; C:plastid; F:sequence-specific DNA binding; P:response to abscisic acid stimulus; F:protein …
f16673_c0s1	554	67.258	LG6	29.87		4	L	c PREDICTED: uncharacterized protein LOC100828757 866 20 1,98E-86 0,7635 1 C:plastid -
v13748_c0s2	1069	67.767	LG6	30.431		21	LM	predicted calumenin-like 1251 20 0 0,9 4 P:signal transduction; C:proteinaceous extracellular matrix; F:calcium ion binding; C:plasma membrane -
f9492_c0s1	649	70.916	LG6			15	LM	lipoxygenase expressed 2005 20 0 0,716 7 C:cytoplasm; P:fatty acid biosynthetic process; P:response to wounding; F:iron ion binding; P:response to other organism; F:lipoxygenase activity; P:electron transport chain EC:1.13.11.12
f11069_c0s1	369	72.09	LG6			23	L	protein kinase superfamily protein 1939 20 0 0,864 4 P:protein phosphorylation; F:ATP binding; F:protein serine/threonine kinase activity; C:mitochondrion EC:2.7.11.0
v10364_c0s2	2929	73.539	LG6			6	LM	disease resistance protein rpm1-like 4011 20 0 0,748 7 P:apoptotic process; P:defense response; F:protein tyrosine kinase activity; P:protein phosphorylation; F:ATP binding; F:protein serine/threonine kinase activity; C:plastid EC:2.7.10.0; EC:2.7.11.0
f19350_c0s2	181	74.156	LG6			8	M	---NA--- 620 0 0 0 0 - 0
f13031_c0s2	2193	75.16	LG6			16	LM	pathogenesis-related homeodomain 2845 20 0 0,627 7 F:metal ion binding; F:sequence-specific DNA binding; P:response to auxin stimulus; F:protein binding; F:sequence-specific DNA binding transcription factor activity; P:positive regulation of transcription, DNA-dependent; C:nucleus -
f5152_c0s2	886	76.045	LG6			18	M	protein lurp-one-related 15-like 1016 20 8,25E-120 0,832 0 - 0
f8411_c0s1	1595	78.135	LG6			22	L	strubbelig family receptor protein kinase 3089 20 0 0,7755 6 C:cytoplasmic membrane-bounded vesicle; F:protein kinase activity; P:protein phosphorylation; F:ATP binding; C:membrane; C:mitochondrion -
v82_c0s2	285	78.693	LG6			10	M	chlorophyll a b-binding protein cab- partial 418 20 2,63E-14 1 8 F:metal ion binding; P:photosynthesis, light harvesting; C:photosystem II; P:protein-chromophore linkage; F:chlorophyll binding; C:integral to membrane; C:photosystem I; C:chloroplast thylakoid membrane -
f29872_c0s1	273	79.798	LG6			18	LM	transcription initiation factor tfiid subunit a 943 20 2,05E-66 0,791 5 F:DNA binding; P:DNA-dependent transcription, initiation; C:transcription factor TFIID complex; F:transcription initiation factor activity; C:plastid -
f18411_c0s1	1126	80.071	LG6			6	M	f-box family protein 2098 20 0 0,539 0 - 0
v9221_c0s1	2337	80.598	LG6			21	M	probable lrr receptor-like serine threonine-protein kinase at1g53440-like 3411 20 0 0,751 4 C:cytoplasmic membrane-bounded vesicle; P:protein phosphorylation; F:ATP binding; F:protein serine/threonine kinase activity EC:2.7.11.0
f3751_c0s3	609	80.598	LG6			13	L	probable lactoylglutathione chloroplast-like 941 20 0 0,932 8 F:metal ion binding; P:carbohydrate metabolic process; P:response to cold; C:thylakoid lumen; C:stromule; C:chloroplast stroma; F:lactoylglutathione lyase activity; C:mitochondrion EC:4.4.1.5
f10327_c0s1	3110	80.872	LG6			22	M	bcl-2-associated athanogene 6 4376 20 0 0,544 1 P:apoptotic process 0
f6275_c0s1	1297	81.411	LG6			21	L	intracellular chloride channel-like protein 1426 20 3,85E-133 0,8825 3 P:response to cadmium ion; C:chloroplast; F:transferase activity -
CWI-Sc6905	3682	82.267	LG6					cell wall invertase 3871 20 0 0,98
ALI-Sc756	6644	84.77	LG6					neutral/alcaline invertase 7001 20 0 0,97
f16099_c0s1	355	84.77	LG6			5	L	uv-stimulated scaffold protein a homolog 848 20 5,44E-136 0,736 1 C:plastid -
f6941_c0s2	731	85.139	LG6			25	LM	c ---NA--- 1725 0 0 0 0 - 0
v2134_c0s1	719	85.527	LG6			39	L	chaperone protein chloroplastic-like 1866 20 0 0,9025 4 F:nucleoside-triphosphatase activity; P:protein metabolic process; F:ATP binding; C:plastid EC:3.6.1.15
f4219_c0s2	1361	86.832	LG6			2	M	auxin response factor 1 1635 20 1,86E-141 0,7435 5 F:DNA binding; F:protein dimerization activity; P:auxin mediated signaling pathway; C:nucleus; P:regulation of transcription, DNA-dependent -
f1788_c0s2	1963	86.839	LG6			1	M	t-complex protein 11 5244 20 0 0,763 0 - 0
f21407_c0s2	293	87.863	LG6			8	M	predicted protein 471 6 3,53E-26 0,615 0 - 0
f10556_c0s2	1173	88.559	LG6			6	L	---NA--- 2839 0 0 0 0 - 0
f26372_c0s2	241	88.647	LG6			20	L	predicted protein 880 6 1,38E-56 0,7817 0 - 0
f18792_c0s3	1695	89.436	LG6			16	LM	protein chloroplastic-like 1964 20 0 0,7215 10 F:thiamine pyrophosphate binding; F:manganese ion binding; F:2-succinyl-5-enolpyruvyl-6-hydroxy-3-cyclohexene-1-carboxylic-acid synthase activity; P:photosystem I stabilization; P:menaquinone biosynthetic process; F:carboxylic ester hydrolase activity; F:magnesium ion binding; P:cellular amino acid catabolic process; F:hydro-lyase activity; P:phylloq…
f2647_c0s9	672	90.557	LG6			21	L	c protein kinase 1357 20 1,25E-128 0,9095 8 P:protein autophosphorylation; F:ferrochelatase activity; P:heme biosynthetic process; F:protein serine/threonine kinase activity; F:ATP binding; F:protein binding; P:mRNA processing; C:chloroplast EC:4.99.1.1; EC:2.7.11.0
v18864_c0s1	415	92.405	LG6			6	M	actin-related protein 3 1596 20 0 0,9085 7 P:multidimensional cell growth; P:regulation of actin filament polymerization; C:Arp2/3 protein complex; P:trichome morphogenesis; F:ATP binding; F:actin binding; F:structural constituent of cytoskeleton -
f26638_c0s2	211	97.312	LG6			8	M	tpa: far1-domain family sequence 1868 20 0 0,802 5 F:sequence-specific DNA binding transcription factor activity; F:sequence-specific DNA binding; F:zinc ion binding; C:plastid; P:regulation of transcription, DNA-dependent -
f10506_c0s1	136	102.256	LG6			38	L	PREDICTED: uncharacterized protein LOC100833395 379 1 2,34E-16 0,7 0 - 0
v24960_c0s4	1339	106.779	LG6			3	M	---NA--- 1543 0 0 0 0 - 0
v6669_c0s3	518	109.227	LG6			6	M	PREDICTED: uncharacterized protein LOC100845094 2445 20 0 0,7025 0 - 0
v410_c0s4	768	119.906	LG6			7	L	beta-tubulin 2 1772 20 0 0,989 8 C:microtubule; P:protein polymerization; P:GTP catabolic process; P:microtubule-based movement; F:GTPase activity; F:structural molecule activity; C:cytoplasm; F:GTP binding -
f5614_c0s1	136	132.059	LG6			4	L	c lipoxygenase 228 20 8,66E-39 0,9415 3 F:metal ion binding; P:oxidation-reduction process; F:oxidoreductase activity, acting on single donors with incorporation of molecular oxygen, incorporation of two atoms of oxygen EC:1.13.11.0
v30920_c0s1	92	138.609	LG6			2	L	c ---NA--- 462 0 0 0 0 - 0
f7798_c0s2	109	151.288	LG6			38	L	---NA--- 316 0 0 0 0 - 0
f5339_c0s1	303	151.351	LG6			12	L	amino acid permease 631 20 9,29E-134 0,9075 1 C:integral to membrane -
f4146_c0s3	2255	151.577	LG6			26	L	PREDICTED: uncharacterized protein LOC100833395 2594 5 0 0,532 0 - 0
f16419_c0s1	1071	152.151	LG6			24	M	dnaj homolog subfamily b member 13-like 1628 20 0 0,713 3 P:protein folding; F:heat shock protein binding; F:unfolded protein binding -
f11266_c0s6	401	152.607	LG6			26	L	PREDICTED: uncharacterized protein LOC100833395 779 4 2,00E-96 0,6925 0 - 0
f9656_c0s5	183	153.025	LG6			7	M	c pre-rrna-processing protein esf1-like 1219 20 1,54E-155 0,698 2 C:nucleus; C:cytosol -
f28424_c0s1	245	154.641	LG6			18	L	terpene synthase 2 774 20 3,10E-146 0,7745 4 P:metabolic process; F:lyase activity; C:plastid; F:magnesium ion binding -
v27747_c0s5	512	155.454	LG6			36	L	transposon pong sub- expressed 671 16 6,06E-21 0,4975 1 C:plastid 0
v6564_c0s2	1049	155.454	LG6			19	L	at3g61870 f21f14_40 1161 20 8,51E-93 0,8365 1 C:chloroplast inner membrane -
f11090_c0s1	99	156.598	LG6			26	L	PREDICTED: uncharacterized protein LOC100833395 561 3 1,91E-50 0,7033 0 - 0
f13249_c0s2	1024	166.787	LG6	36.81		8	M	---NA--- 2013 0 0 0 0 - 0
f4927_c0s2	3750	172.451	LG6			25	LM	protein phosphatase 2c and cyclic nucleotide-binding kinase domain-containing protein 4297 20 0 0,8595 10 P:protein dephosphorylation; P:regulation of protein phosphorylation; F:cGMP-dependent protein kinase activity; F:metal ion binding; C:protein serine/threonine phosphatase complex; F:ATP binding; F:protein serine/threonine phosphatase activity; F:cAMP-dependent protein kinase regulator activi…
f9430_c0s3	188	172.451	LG6			47	L	microfibrillar-associated protein 1-like 790 20 9,93E-42 0,79 2 C:extracellular region; C:chloroplast -
v8404_c0s1	103	174.519	LG6			19	L	isochorismatase family protein rutb 1063 20 1,49E-85 0,9075 3 P:metabolic process; C:mitochondrion; F:catalytic activity -
#v125_c0s1	388	175.718	LG6			6	M	c protein 1436 20 1,49E-158 0,832 8 F:chitinase activity; P:chitin catabolic process; C:cytoplasmic membrane-bounded vesicle; P:defense response to fungus; P:killing of cells of other organism; F:chitin binding; C:extracellular region; P:cell wall macromolecule catabolic process EC:3.2.1.14
#f316_c0s1	847	175.718	LG6			2	M	c protein 1536 20 2,38E-157 0,8325 8 F:chitinase activity; P:chitin catabolic process; C:cytoplasmic membrane-bounded vesicle; P:defense response to fungus; P:killing of cells of other organism; F:chitin binding; C:extracellular region; P:cell wall macromolecule catabolic process EC:3.2.1.14
v13709_c0s3	258	176.682	LG6			3	L	leucine-rich repeat transmembrane protein 549 20 1,53E-109 0,9615 8 F:receptor activity; C:cytoplasmic membrane-bounded vesicle; P:protein phosphorylation; F:ATP binding; C:integral to membrane; F:protein serine/threonine kinase activity; P:oxidation-reduction process; F:2-alkenal reductase [NAD(P)] activity EC:2.7.11.0; EC:1.3.1.74
v14961_c0s2	1100	178.608	LG6	41.082		6	LM	dna binding protein 2542 20 0 0,614 3 C:nucleus; F:DNA binding; P:regulation of transcription, DNA-dependent 0
f15321_c0s3	383	180.262	LG6			6	M	n-glycosylase dna lyase 929 20 1,73E-133 0,8375 5 P:base-excision repair; F:oxidized purine nucleobase lesion DNA N-glycosylase activity; F:damaged DNA binding; P:nucleotide-excision repair; C:chloroplast EC:3.2.2.23
v12600_c0s3	842	180.551	LG6			44	L	rgh3 splicing factor 1846 20 7,11E-134 0,842 6 F:RNA binding; C:nucleus; F:nucleotide binding; F:zinc ion binding; C:plastid; -
v11608_c0s2	82	180.67	LG6			6	LM	ran-binding protein 10-like 1513 20 0 0,821 3 F:molecular_function; P:biological_process; C:cellular_component 0
v23929_c0s1	258	180.876	LG6			8	L	ring zinc finger domain superfamily protein 605 11 4,25E-23 0,6027 3 F:metal ion binding; F:zinc ion binding; C:plastid 0
v15315_c0s3	250	182.026	LG6	43.551		14	M	sugar transport protein 5 1611 20 0 0,592 3 C:membrane; P:transport; F:transporter activity -
v5021_c0s6	934	183.721	LG6	44.755		8	M	n-acetylglucosaminyltransferase iii 1332 20 0 0,946 4 F:beta-1,4-mannosylglycoprotein 4-beta-N-acetylglucosaminyltransferase activity; C:cytoplasmic membrane-bounded vesicle; C:membrane; P:protein N-linked glycosylation EC:2.4.1.144
f13695_c0s2	3144	185.26	LG6			21	L	c ccaat enhancer-binding protein zeta-like 3229 20 0 0,734 2 C:nucleolus; P:polar nucleus fusion -
v32597_c0s1	96	185.554	LG6			14	M	---NA--- 243 0 0 0 0 - 0
#f1222_c0s1	313	187.282	LG6			14	M	c s-adenosylmethionine decarboxylase 460 20 8,01E-93 0,947 3 P:spermine biosynthetic process; F:adenosylmethionine decarboxylase activity; P:spermidine biosynthetic process EC:4.1.1.50
#f636_c0s1	75	188.218	LG6			14	M	c s-adenosylmethionine decarboxylase 656 20 3,19E-73 0,7825 3 P:spermine biosynthetic process; F:adenosylmethionine decarboxylase activity; P:spermidine biosynthetic process EC:4.1.1.50
#f1404_c0s1	176	189.588	LG6			14	M	c s-adenosylmethionine decarboxylase 668 20 3,78E-38 0,844 7 F:adenosylmethionine decarboxylase activity; P:spermidine biosynthetic process; P:spermine biosynthetic process; F:carboxy-lyase activity; F:lyase activity; P:polyamine biosynthetic process; C:plastid 0
f9044_c0s2	1311	192.976	LG6			36	L	wd repeat-containing protein 44-like 1941 20 5,08E-178 0,795 1 C:plastid -
v17859_c0s1	413	193.329	LG6			22	M	---NA--- 577 0 0 0 0 - 0
f7932_c0s6	294	194.042	LG6	46.429		6	L	e3 ubiquitin-protein ligase prt1 624 20 1,71E-40 0,777 1 F:metal ion binding -
f19230_c0s1	444	194.589	LG6			1	L	e2f-associated phospho 776 20 1,03E-108 0,748 3 F:molecular_function; P:biological_process; C:cellular_component 0
f2037_c0s1	84	195.221	LG6	46.848		41	L	s-norcoclaurine synthase-like 782 20 4,47E-54 0,712 1 P:response to stimulus -
f22547_c0s2	675	195.596	LG6	47.247		8	M	cytochrome b5 813 20 3,45E-64 0,7345 3 F:heme binding; C:cytoplasmic membrane-bounded vesicle; P:electron transport chain -
&CRY2		199.473	LG6		52.6			---NA---
v15230_c0s2	1029	201.087	LG6			21	L	PREDICTED: uncharacterized protein LOC100832685 2299 20 0 0,636 0 - 0
f32535_c0s3	1195	201.087	LG6			18	M	c polyribonucleotide nucleotidyltransferase 1486 20 0 0,8095 6 P:mRNA catabolic process; F:3'-5'-exoribonuclease activity; F:RNA binding; F:polyribonucleotide nucleotidyltransferase activity; C:mitochondrion; P:RNA processing EC:2.7.7.8
v21873_c0s3	2240	202.789	LG6			22	LM	c leucine rich repeat family protein 2343 20 0 0,7145 6 C:cytoplasmic membrane-bounded vesicle; F:protein tyrosine kinase activity; P:protein phosphorylation; F:ATP binding; F:protein serine/threonine kinase activity; C:plastid EC:2.7.10.0; EC:2.7.11.0
v15455_c0s2	1177	203.092	LG6			4	LM	u-box domain-containing protein 33-like 1246 20 2,81E-141 0,785 7 P:protein ubiquitination; P:protein phosphorylation; F:ATP binding; F:ubiquitin-protein ligase activity; F:protein serine/threonine kinase activity; C:plastid; C:ubiquitin ligase complex EC:6.3.2.19; EC:2.7.11.0
f5396_c0s2	771	204.154	LG6	48.905		40	L	probable rhamnose biosynthetic enzyme 1-like 1363 20 0 0,9305 11 C:soluble fraction; P:dTDP-rhamnose biosynthetic process; F:UDP-4-keto-6-deoxy-glucose-3,5-epimerase activity; C:plasma membrane; F:UDP-4-keto-rhamnose-4-keto-reductase activity; F:dTDP-4-dehydrorhamnose 3,5-epimerase activity; P:extracellular polysaccharide biosynthetic process; P:UDP-rhamnose biosynthetic process; F:coenzyme bindi…
v24422_c0s2	881	205.945	LG6			14	M	mitochondrial substrate carrier 1006 4 2,71E-82 0,62 3 C:integral to membrane; C:membrane; P:transport 0
v12644_c0s3	233	205.945	LG6	49.915		44	L	late elongated hypocoty 416 20 1,95E-46 0,87 2 C:nucleus; F:DNA binding -
v25749_c0s2	323	205.945	LG6			5	L	lipase class 3 family protein 833 18 1,53E-87 0,7333 3 F:triglyceride lipase activity; C:mitochondrion; P:lipid metabolic process EC:3.1.1.3
#v11842_c0s4	298	206.241	LG6			8	L	c myb dna-binding domain superfamily protein 901 20 3,07E-86 0,5055 2 C:nucleus; F:DNA binding 0
#f8486_c0s1	1171	206.465	LG6			26	L	c myb dna-binding domain superfamily protein 2153 20 2,50E-171 0,6255 2 C:nucleus; F:DNA binding -
v19209_c0s2	341	209.583	LG6			13	M	hypothetical protein ZEAMMB73_651851 672 6 3,70E-30 0,795 2 C:mitochondrion; C:plastid -
&PTA.737.C1		215.2	LG6		62.6			---NA---
f12977_c0s1	685	216.45	LG6			1	L	meiosis expressed 756 20 7,73E-142 0,761 1 C:plastid -
f22221_c0s1	99	217.652	LG6			20	L	precursor thionin 676 20 3,22E-38 0,607 2 P:defense response; C:extracellular region 0
v8030_c0s2	94	219.436	LG6			4	L	pyruvate dehydrogenase e1 component subunit alpha-like 516 20 1,53E-44 0,93 4 F:pyruvate dehydrogenase (acetyl-transferring) activity; P:glycolysis; C:plastid; P:oxidation-reduction process EC:1.2.4.1
v18183_c0s9	1520	223.714	LG6			13	LM	replication protein a 70 kda dna-binding subunit-like 1854 20 0 0,777 8 P:male meiosis I; P:chiasma assembly; C:nuclear chromatin; P:DNA replication; F:DNA binding; P:male gamete generation; P:pollen development; P:reciprocal meiotic recombination -
f18247_c0s2	965	228.017	LG6			3	L	lmbr1 domain-containing protein 2 homolog a-like 1312 20 0 0,909 1 C:integral to membrane -
f14396_c0s3	272	228.302	LG6			44	L	---NA--- 531 0 0 0 0 - 0
f13007_c0s1	743	244.664	LG6			25	L	---NA--- 1243 0 0 0 0 - 0
f16116_c0s3	573	257.852	LG6			11	M	ap2 erebp transcription factor superfamily protein 842 16 1,06E-43 0,6944 6 P:regulation of transcription, DNA-dependent; P:transcription, DNA-dependent; C:nucleus; F:sequence-specific DNA binding transcription factor activity; F:DNA binding; C:plastid 0
v46299_c0s1	275	264.349	LG6			14	M	---NA--- 478 0 0 0 0 - 0
f20690_c0s2	488	267.529	LG6			5	M	c probable receptor-like protein kinase at5g47070-like 841 20 0 0,8545 3 F:ATP binding; P:protein phosphorylation; F:protein serine/threonine kinase activity EC:2.7.11.0
v9611_c0s2	615	267.529	LG6			23	LM	c protein 1815 20 0 0,7975 3 F:ATP binding; P:protein phosphorylation; F:protein serine/threonine kinase activity EC:2.7.11.0
v37296_c0s1	136	268.51	LG6			13	M	transcription factor bhlh128-like 596 20 4,89E-70 0,7555 5 F:transcription regulator activity; C:nucleus; C:cytosol; C:mitochondrion; P:regulation of transcription, DNA-dependent -
f18429_c0s1	91	268.677	LG6			44	L	cytochrome b561 663 20 5,86E-44 0,8895 3 C:cytoplasmic membrane-bounded vesicle; C:integral to membrane; C:mitochondrion -
f5766_c0s2	160	269.906	LG6			12	LM	peptidyl-prolyl cis-trans isomerase cyp19-3 436 20 9,33E-50 0,9055 8 P:protein folding; P:response to cadmium ion; F:protein binding; F:cyclosporin A binding; P:signal transduction; P:protein peptidyl-prolyl isomerization; C:cytosol; F:peptidyl-prolyl cis-trans isomerase activity EC:5.2.1.8
v20521_c0s1	484	273.349	LG6			4	M	PREDICTED: uncharacterized protein LOC100839098 795 2 7,71E-36 0,585 0 - 0
f19687_c0s1	843	274.626	LG6			13	M	---NA--- 915 0 0 0 0 - 0
f11228_c0s1	827	274.67	LG6			14	M	cellulose synthase-like protein sle1 2364 20 0 0,7655 5 F:cellulose synthase (UDP-forming) activity; P:cellulose biosynthetic process; C:integral to membrane; P:cellular cell wall organization; C:mitochondrion EC:2.4.1.12
v10884_c0s2	186	274.984	LG6			13	M	at3g50680 t3a5_60 731 20 7,25E-39 0,832 1 C:plastid -
v9610_c0s1	534	276.359	LG6			5	LM	atp-dependent dna helicase recg-like 3611 20 0 0,777 5 P:DNA metabolic process; F:ATP-dependent helicase activity; F:nucleic acid binding; C:cytoplasmic membrane-bounded vesicle; F:ATP binding -
v15432_c0s2	264	276.714	LG6			16	L	map3k alpha 1 protein kinase 1046 20 5,32E-51 0,698 5 F:ATP binding; F:protein kinase activity; P:protein phosphorylation; F:nucleotide binding; F:protein serine/threonine kinase activity 0
f12600_c0s3	146	278.97	LG6	50.254		5	L	c predicted protein 470 6 1,41E-40 0,7217 0 - 0
f14626_c0s5	436	280.025	LG6			1	L	c leucine rich repeat family protein 552 20 3,64E-42 0,6645 2 C:cytoplasmic membrane-bounded vesicle; C:mitochondrion -
v14559_c0s1	2038	280.025	LG6			44	L	c gl2-type homeodomain protein 2172 20 0 0,867 5 F:sequence-specific DNA binding transcription factor activity; F:transcription regulator activity; F:sequence-specific DNA binding; C:nucleus; P:regulation of transcription, DNA-dependent -
v11959_c0s4	881	280.025	LG6			17	L	retinoblastoma-binding protein 2792 20 8,00E-161 0,4 3 F:nucleic acid binding; C:nucleus; F:zinc ion binding -
v6871_c0s3	308	282.323	LG6			2	L	alternative oxidase 782 20 6,10E-22 0,613 2 C:membrane; C:mitochondrion -
f17016_c0s1	815	282.323	LG6			4	LM	c isoflavone reductase-like protein 1324 20 3,45E-164 0,82 4 P:oxidation-reduction process; F:pinoresinol reductase activity; F:binding; F:2'-hydroxyisoflavone reductase activity EC:1.3.1.45
#v15106_c0s2	147	283.305	LG6	51.348		4	M	tubby-like f-box protein 5-like 450 20 4,91E-29 0,957 1 F:hydrolase activity 0
#f15026_c0s2	226	283.726	LG6			9	L	tubby-like f-box protein 5-like 1288 20 2,19E-171 0,8095 1 F:hydrolase activity 0
v9617_c0s1	591	284.407	LG6			14	L	4-coumarate-- ligase 3 1232 20 0 0,835 6 P:response to wounding; P:phenylpropanoid metabolic process; P:pollen exine formation; P:defense response to fungus; F:4-coumarate-CoA ligase activity; P:response to UV EC:6.2.1.12
f4343_c0s3	532	284.445	LG6			21	L	c tom1-like protein 2-like 636 20 1,99E-54 0,8015 3 C:intracellular; C:plasma membrane; P:intracellular protein transport -
v18986_c0s1	881	287.022	LG6			4	LM	ubiquitin carboxyl-terminal hydrolase 2275 20 0 0,6565 1 F:peptidase activity -
v13153_c0s1	83	289.424	LG6			14	L	4-coumarate: ligase 879 20 8,76E-143 0,9475 3 F:Photinus-luciferin 4-monooxygenase (ATP-hydrolyzing) activity; P:oxidation-reduction process; F:4-coumarate-CoA ligase activity EC:1.13.12.7; EC:6.2.1.12
v1509_c0s1	191	290.225	LG6			13	M	c protein notum homolog 1647 20 0 0,773 2 C:cytoplasmic membrane-bounded vesicle; F:hydrolase activity -
f209_c0s1	720	292.838	LG6			24	L	dehydrin 8 1371 14 2,53E-21 0,6829 2 P:response to water; P:response to stress 0
v5293_c0s6	950	296.702	LG6			4	M	PREDICTED: uncharacterized protein LOC100840008 1249 2 7,60E-09 0,755 0 - 0
v13653_c0s2	1532	305.399	LG6			6	M	aaa-type atpase family protein 1971 20 0 0,8295 5 F:ATP binding; F:microtubule-severing ATPase activity; C:chloroplast; F:zinc ion binding; C:mitochondrion EC:3.6.4.3
v21618_c0s3	426	305.683	LG6			21	M	pentatricopeptide repeat-containing protein mitochondrial-like 1041 20 1,15E-108 0,741 1 F:binding 0
v17111_c0s4	358	305.931	LG6	52.173		4	M	rna-binding region-containing protein 1 1238 18 1,62E-36 0,7056 2 F:nucleic acid binding; F:nucleotide binding -
v14538_c0s2	306	307.032	LG6	53.276		21	LM	probable atp-dependent rna helicase dhx37-like 1010 20 1,47E-121 0,7215 9 F:helicase activity; F:nucleic acid binding; F:ATP binding; F:hydrolase activity; F:nucleotide binding; F:nucleoside-triphosphatase activity; F:ATP-dependent helicase activity; P:biological_process; C:cellular_component 0
f30492_c0s1	81	308.877	LG6	55.236		41	L	soluble starch synthase ii-2 1267 20 0 0,848 4 P:glycogen biosynthetic process; F:starch synthase activity; C:plastid; C:mitochondrion EC:2.4.1.21
f6366_c0s2	1424	308.877	LG6	55.236		16	LM	cullin 3 2102 20 0 0,912 9 P:ubiquitin-dependent protein catabolic process; P:cell cycle; C:SCF ubiquitin ligase complex; F:ubiquitin protein ligase binding; P:endosperm development; P:positive regulation of flower development; F:ubiquitin-protein ligase activity; P:response to red or far red light; P:embryo development ending in seed dormancy EC:6.3.2.19
v10502_c0s1	1135	308.877	LG6	55.236		22	L	protein 1950 20 0 0,734 1 F:zinc ion binding -
v22775_c0s1	228	308.877	LG6	55.236		12	M	dis3-like exonuclease 2-like 313 10 2,70E-11 0,922 2 F:RNA binding; F:ribonuclease activity 0
f10852_c0s2	310	309.647	LG6	56.042		42	L	---NA--- 551 0 0 0 0 - 0
f1727_c0s1	909	311.321	LG6	57.292		19	M	c iq calmodulin-binding and bag domain containing family protein 1577 17 3,15E-32 0,6406 1 C:mitochondrion -
v5164_c0s5	380	311.903	LG6	57.977		24	LM	rxt3-like protein 1305 20 8,02E-149 0,6875 0 - 0
f4532_c0s1	481	313.685	LG6			15	L	chaperonin 20 875 20 2,17E-122 0,857 11 F:copper ion binding; F:calmodulin binding; C:mitochondrion; P:protein folding; P:response to cold; C:chloroplast envelope; F:ATP binding; C:chloroplast thylakoid membrane; C:chloroplast stroma; P:response to cadmium ion; C:apoplast -
f9802_c0s1	983	315.222	LG6			26	L	vacuolar amino acid transporter 1-like 2033 20 0 0,837 4 F:amino acid transmembrane transporter activity; C:vacuolar membrane; P:amino acid transport; C:integral to membrane -
v3104_c0s1	737	315.439	LG6			29	L	trehalose-6-phosphate synthase 11-like brachypodium 2875 20 0 0,83 5 F:alpha,alpha-trehalose-phosphate synthase (UDP-forming) activity; F:trehalose-phosphatase activity; P:trehalose biosynthetic process; C:plastid; C:mitochondrion EC:2.4.1.15; EC:3.1.3.12
v12459_c0s5	79	318.457	LG6	62.95		4	M	ring zinc finger domain superfamily protein 1036 20 4,80E-133 0,8225 2 C:mitochondrion; F:zinc ion binding -
v10731_c0s2	1250	319.685	LG6			21	L	PREDICTED: uncharacterized protein LOC100835724 isoform 1 1538 20 2,15E-165 0,6995 1 C:membrane -
f7371_c0s1	880	320.854	LG6			8	M	calcineurin subunit b 1149 20 3,55E-114 0,881 1 F:calcium ion binding -
PP1	376	323.486	LG6					serine/threonine-protein phosphatase ppp1-like 4929 20 0 9,50E-01
f32154_c0s1	612	324.507	LG6			42	L	---NA--- 996 0 0 0 0 - 0
v28405_c0s3	492	325.381	LG6			3	L	telomere binding protein-1 tbp1 840 20 2,91E-112 0,5765 5 F:double-stranded telomeric DNA binding; C:chromosome, telomeric region; P:meiotic anaphase I; P:regulation of telomere maintenance; C:nucleus -
¤f8306_c0s1		325.381	LG6			6	M	protein lutein deficient chloroplastic-like 1838 20 0 0,9085 8 P:xanthophyll biosynthetic process; F:electron carrier activity; F:heme binding; C:chloroplast; F:oxygen binding; F:carotene beta-ring hydroxylase activity; F:aromatase activity; P:oxidation-reduction process EC:1.14.14.1
¤v3151_c0s3		325.381	LG6			2	LM	probable voltage-gated potassium channel subunit beta-like 4,92E+02 20 1,81E-82 0,9615 7 F:voltage-gated potassium channel activity; P:transmembrane transport; P:potassium ion transport; C:integral to membrane; F:aryl-alcohol dehydrogenase (NADP+) activity; C:mitochondrion; P:oxidation-reduction process EC:1.1.1.91
&G03_079		325.7	LG6		72.2			---NA---
v7845_c0s3	284	334.596	LG6	75.949		48	L	f-box family 452 19 3,04E-16 0,7611 1 0 0
v13349_c0s2	505	337.217	LG6			6	LM	meiotically up-regulated gene 71 1864 20 0 0,6925 3 P:protein phosphorylation; F:ATP binding; F:protein serine/threonine kinase activity EC:2.7.11.0
f11274_c0s1	450	339.452	LG6			13	M	sap-like protein bp-73 1647 20 1,38E-174 0,655 3 P:DNA-dependent transcription, termination; F:transcription termination factor activity; F:DNA binding 0
f6944_c0s9	408	352.534	LG6			20	L	phosphatidylinositol-4-phosphate 5-kinase 9-like 1248 20 0 0,9105 3 P:phosphatidylinositol phosphorylation; F:1-phosphatidylinositol-4-phosphate 5-kinase activity; F:ATP binding EC:2.7.1.68
f2335_c0s3	551	358.776	LG6			1	L	bacterial blight-resistance protein xa1 890 20 1,71E-90 0,604 4 C:mitochondrion; P:defense response; P:apoptotic process; F:ATP binding 0
v6790_c0s2	3752	0	LG7			23	M	PREDICTED: uncharacterized protein LOC100839880 4360 20 0 0,68 0 - 0
v9464_c0s1	562	6.63	LG7	0		49	L	cellulose synthase-like protein d3-like 2506 20 0 0,9065 4 F:cellulose synthase (UDP-forming) activity; P:cellulose biosynthetic process; C:integral to membrane; P:cellular cell wall organization EC:2.4.1.12
f470_c0s2	555	7.696	LG7	1.134		12	L	dehydration-responsive protein rd22-like 1814 20 2,88E-143 0,591 1 C:cytoplasmic membrane-bounded vesicle -
f658_c0s1	446	7.696	LG7	1.134		24	L	c probable o-methyltransferase 2-like 1450 20 0 0,7735 3 F:O-methyltransferase activity; F:protein dimerization activity; P:methylation -
&PTA.710.C1		8.958	LG7		3.4			---NA---
f10091_c0s2	1237	11.075	LG7			6	L	probable gluconokinase-like 1819 20 1,12E-112 0,802 7 P:carbohydrate metabolic process; C:cytoplasmic membrane-bounded vesicle; P:phosphorylation; F:shikimate kinase activity; F:ATP binding; C:membrane; C:plastid EC:2.7.1.71
v7046_c0s1	601	18.973	LG7			49	L	pentatricopeptide repeat-containing protein 1962 20 0 0,753 2 C:mitochondrion; F:binding -
v11274_c0s2	602	22.761	LG7			24	M	---NA--- 728 0 0 0 0 - 0
f5598_c0s2	427	26.423	LG7			13	M	histone h1 624 20 6,00E-22 0,8165 4 C:nucleosome; F:DNA binding; P:nucleosome assembly; C:nucleus -
v53_c0s2	308	34.096	LG7			20	M	c pathogenesis-related maize seed protein 834 20 1,07E-76 0,866 3 P:response to biotic stimulus; C:extracellular region; P:defense response -
&PTA.2654.C1		39.662	LG7		24.3			---NA---
f9856_c0s2	422	46.29	LG7			22	L	2og-fe oxygenase family 799 6 4,65E-46 0,7617 2 P:oxidation-reduction process; F:oxidoreductase activity -
v2908_c0s6	983	48.85	LG7	26.379		4	L	pyrophosphate-dependent phosphofructo-1-kinase 1791 20 0 0,9035 6 P:phosphorylation; F:6-phosphofructokinase activity; C:6-phosphofructokinase complex; F:ATP binding; P:glycolysis; C:plastid EC:2.7.1.11
¤f19604_c0s2		48.85	LG7			9	L	serine threonine-protein phosphatase 7 long form homolog 1338 19 9,83E-153 0,6405 1 C:plastid -
f16596_c0s2	1869	50.482	LG7			31	L	membrane-bound transcription factor site-1 protease 2368 20 0 0,9065 5 P:hyperosmotic salinity response; F:serine-type endopeptidase activity; C:Golgi apparatus; P:proteolysis; C:endoplasmic reticulum EC:3.4.21.0
&PTA.419.C1		51.974	LG7		38.6			---NA---
f10896_c0s6	1176	52.578	LG7			25	L	ring u-box domain-containing protein 1348 20 0 0,727 1 C:mitochondrion -
f6375_c0s2	573	53.49	LG7	28.587		15	L	c at3g29240 mxo21_9 1214 20 1,46E-153 0,7265 1 C:chloroplast -
f11373_c0s1	1758	54.225	LG7			9	L	heparanase-like protein 3-like 2078 20 0 0,8205 5 P:carbohydrate metabolic process; C:membrane; C:cytoplasmic membrane-bounded vesicle; F:hydrolase activity, acting on glycosyl bonds; F:cation binding -
f14423_c0s2	1393	54.961	LG7	29.406		4	M	protein 1651 20 0 0,7955 2 C:membrane; C:mitochondrion -
v19904_c0s2	430	56.325	LG7			16	L	lustrin a-like 1794 20 0 0,82 0 - 0
v29663_c0s1	540	56.325	LG7			14	LM	class iii chitinase homologue ( hib3h-a) 667 20 3,78E-77 0,7065 4 F:hydrolase activity, hydrolyzing O-glycosyl compounds; F:cation binding; C:cytoplasmic membrane-bounded vesicle; P:xylan catabolic process EC:3.2.1.0
v15493_c0s1	276	56.325	LG7			6	L	myb protein 544 20 4,18E-67 0,9405 2 C:nucleus; F:DNA binding -
f18824_c0s2	173	57.148	LG7			30	L	predicted protein 1811 20 0 0,776 2 P:cellular modified amino acid biosynthetic process; F:intramolecular lyase activity -
#f19763_c0s2	342	59.951	LG7			5	L	c pentatricopeptide repeat-containing protein 932 20 0 0,7965 3 F:binding; P:embryo development ending in seed dormancy; C:plastid -
#f20449_c0s1	1137	61.775	LG7			17	LM	c pentatricopeptide repeat-containing protein 1345 20 0 0,815 5 F:hydrolase activity, hydrolyzing O-glycosyl compounds; P:carbohydrate metabolic process; F:binding; P:embryo development ending in seed dormancy; C:chloroplast EC:3.2.1.0
f18025_c0s6	538	62.483	LG7			23	M	p-loop containing nucleoside triphosphate hydrolase 933 20 4,28E-115 0,735 6 F:serine-type endopeptidase activity; F:ATP binding; C:chloroplast; P:proteolysis; F:ATP-dependent peptidase activity; C:mitochondrion EC:3.4.21.0
f16345_c0s4	315	66.738	LG7			5	L	ubiquitin-protein ligase 683 20 4,18E-116 0,847 1 F:ligase activity -
f1649_c0s4	72	66.738	LG7			14	M	c ---NA--- 361 0 0 0 0 - 0
v20806_c0s3	1442	67.753	LG7			49	L	vacuolar membrane-associated protein iml1 2150 20 0 0,761 4 P:intracellular signal transduction; F:electron carrier activity; P:cell redox homeostasis; F:protein disulfide oxidoreductase activity -
f10795_c0s2	1157	68.235	LG7			10	M	aminopeptidase c 2625 20 0 0,854 3 P:proteolysis; C:chloroplast; F:serine-type peptidase activity -
f6592_c0s2	922	68.729	LG7			42	L	galacturonosyltransferase 8-like 1797 20 0 0,8145 1 F:transferase activity, transferring glycosyl groups -
f17586_c0s1	744	69.625	LG7			16	L	e3 ubiquitin-protein ligase synoviolin-like 867 20 9,75E-86 0,857 4 C:cytoplasmic membrane-bounded vesicle; C:plasma membrane; P:ER-associated protein catabolic process; F:zinc ion binding -
v12292_c0s2	361	70.414	LG7			14	M	predicted protein 1432 20 0 0,7435 2 C:mitochondrion; F:transferase activity, transferring glycosyl groups -
f3449_c0s1	1071	70.827	LG7			24	L	c 3fe-4s ferredoxin 1174 20 2,53E-168 0,7385 4 P:protein folding; F:unfolded protein binding; C:mitochondrion; F:heat shock protein binding -
¤v2730_c0s1		70.827	LG7			29	L	3fe-4s ferredoxin 1,18E+03 20 2,80E-168 0,738 4,00E+00 P:protein folding; F:unfolded protein binding; C:mitochondrion; F:heat shock protein binding -
v12283_c0s3	201	71.226	LG7			12	M	nb-arc domain containing expressed 2916 20 0 0,6085 2 C:intracellular membrane-bounded organelle; C:cytoplasmic part -
v15423_c0s1	1501	71.717	LG7			17	L	fha domain protein 2268 20 0 0,7525 2 C:plastid; C:membrane -
f7423_c0s2	3731	72.182	LG7	34.167		33	L	1-phosphatidylinositol-3-phosphate 5-kinase 5570 20 0 0,74 3 P:phosphatidylinositol phosphorylation; F:binding; F:phosphatidylinositol phosphate kinase activity -
f12847_c0s6	798	72.329	LG7			45	L	potassium channel skor 2534 20 0 0,779 7 F:cyclic nucleotide binding; P:transmembrane transport; F:inward rectifier potassium channel activity; P:response to abscisic acid stimulus; P:potassium ion transport; C:integral to membrane; F:outward rectifier potassium channel activity -
f5960_c0s1	600	74.301	LG7			8	M	---NA--- 1186 0 0 0 0 - 0
f2935_c0s1	2979	76.303	LG7			17	M	chromatin structure remodeling complex subunit snf21 11649 20 0 0,68 0 0 0
f11011_c0s10	80	76.602	LG7	34.55		7	M	2-oxoglutarate-dependent oxygenase 640 20 2,58E-92 0,8165 3 F:oxidoreductase activity; P:oxidation-reduction process; C:plastid -
f16860_c0s2	602	76.769	LG7			5	M	carbon catabolite repressor protein 4-like 3 930 20 6,09E-62 0,7815 2 F:molecular_function; P:biological_process 0
v12793_c0s4	912	77.43	LG7			24	M	c alkaline alpha-galactosidase seed imbibition protein 1534 20 0 0,911 3 P:metabolic process; F:galactinol-raffinose galactosyltransferase activity; F:galactinol-sucrose galactosyltransferase activity EC:2.4.1.67; EC:2.4.1.82
f19097_c0s2	153	77.7	LG7			19	L	c ---NA--- 496 0 0 0 0 - 0
f16642_c0s2	785	78.522	LG7	35.307		5	L	putative phosphatidylinositol- domain phosphatidylcholine transfer family protein 1842 20 0 0,77 4 C:mitochondrion; C:plastid; P:transport; F:transporter activity -
f19308_c0s1	70	80.068	LG7			12	M	lysine-specific demethylase 8-like 913 20 1,32E-118 0,8815 4 F:sequence-specific DNA binding transcription factor activity; F:peptide-aspartate beta-dioxygenase activity; P:oxidation-reduction process; P:regulation of circadian rhythm EC:1.14.11.16
v12435_c0s4	1065	80.068	LG7			21	M	type i inositol- 1,4,5-trisphosphate 5-phosphatase 12-like 1245 20 0 0,91 2 F:inositol or phosphatidylinositol phosphatase activity; C:plastid -
f18880_c0s1	1264	81.605	LG7			39	L	ethylene insensitive 3-like 3 protein 2088 20 0 0,769 4 F:sequence-specific DNA binding transcription factor activity; C:nucleus; F:transcription regulator activity; P:transcription, DNA-dependent -
v6661_c0s1	181	81.632	LG7			1	LM	c PREDICTED: uncharacterized protein LOC100832202 1889 20 0 0,88 2 C:membrane; F:acetylglucosaminyltransferase activity -
f7226_c0s3	116	83.45	LG7			10	L	---NA--- 512 0 0 0 0 - 0
f3629_c0s1	1005	85.07	LG7			6	M	thylakoid lumenal 19 kda chloroplastic-like 1106 20 4,98E-84 0,86 5 C:oxygen evolving complex; F:calcium ion binding; C:plastid; P:photosynthesis; C:extrinsic to membrane -
f16121_c0s2	651	88.622	LG7			32	L	PREDICTED: uncharacterized protein LOC101761276 1543 20 0 0,86 3 P:metabolic process; F:catalytic activity; F:pyridoxal phosphate binding 0
&vrn2_2		91.258	LG7		46			ZCCT-like protein 453 20 6,00E-13 1
f36455_c0s1	839	95.581	LG7			44	L	peroxidase 51-like 1059 20 1,72E-145 0,7915 5 P:response to oxidative stress; C:cytoplasmic membrane-bounded vesicle; F:heme binding; F:peroxidase activity; P:oxidation-reduction process EC:1.11.1.7
f14481_c0s6	763	95.581	LG7			7	M	c ring fyve phd zinc finger-containing protein 1587 20 3,00E-98 0,5 2 P:maintenance of shoot apical meristem identity; C:membrane -
v2885_c0s2	413	97.794	LG7			49	L	60s ribosomal protein l7-1-like 1150 20 2,65E-141 0,8762 5 C:nucleolus; F:transcription regulator activity; F:structural constituent of ribosome; C:cytosolic large ribosomal subunit; P:translation -
f23616_c0s3	496	98.282	LG7			44	L	65-kda microtubule-associated protein 8-like 1350 20 0 0,83 3 C:spindle; C:phragmoplast; C:microtubule -
v14642_c0s2	255	98.523	LG7			4	M	c bhlh transcription factor 605 17 1,05E-46 0,8 2 C:nucleus; F:transcription regulator activity -
f15539_c0s12	740	98.764	LG7			4	LM	dna binding 1394 20 1,92E-82 0,7375 8 C:plastid; F:metal ion binding; P:metabolic process; F:N-acetyltransferase activity; F:zinc ion binding; F:DNA binding; P:regulation of transcription, DNA-dependent; C:nucleus 0
v4997_c0s2	2069	98.764	LG7			27	L	lish domain and heat repeat-containing protein kiaa1468 homolog 3893 20 0 0,876 1 F:binding -
v22811_c0s2	397	98.764	LG7			11	M	protein 540 20 6,81E-44 0,795 2 F:molecular_function; P:biological_process 0
v13328_c0s2	241	100.27	LG7	37.493		4	M	c manganese-dependent adp-ribose cdp-alcohol diphosphatase-like 1245 20 0 0,94 1 F:hydrolase activity -
#v14595_c0s4	194	100.828	LG7			3	M	c signal peptide peptidase-like 3 616 20 5,56E-71 0,92 3 C:integral to membrane; C:endosome; F:aspartic-type endopeptidase activity EC:3.4.23.0
v19212_c0s2	497	101.659	LG7			19	L	---NA--- 655 0 0 0 0 - 0
v9744_c0s6	650	102.226	LG7			25	L	c flavonol synthase 812 20 2,15E-97 0,674 2 P:metabolic process; F:oxidoreductase activity -
v5877_c0s6	254	102.651	LG7			44	L	rna-binding protein 5a-like 10 1038 20 2,00E-177 0,829 5 F:nucleic acid binding; C:nucleus; F:zinc ion binding; P:nuclear mRNA splicing, via spliceosome; F:nucleotide binding -
*v11929_c0s2	304	104.054	LG7	38.3		14	L	dof zinc finger protein mnb1a-like 971 20 7,23E-30 0,6 5 F:sequence-specific DNA binding transcription factor activity; F:DNA binding; P:response to chitin; F:zinc ion binding; P:regulation of transcription, DNA-dependent -
v16796_c0s2	2916	104.545	LG7			21	LM	dna-directed rna polymerase iii subunit rpc1-like 4166 20 0 0,774 6 F:DNA-directed RNA polymerase activity; P:transcription, DNA-dependent; F:DNA binding; F:ribonucleoside binding; C:nucleus; F:zinc ion binding EC:2.7.7.6
#f12629_c0s3	222	104.572	LG7			10	L	c signal peptide peptidase-like 3 734 20 3,83E-46 0,911 3 C:integral to membrane; C:endosome; F:aspartic-type endopeptidase activity EC:3.4.23.0
f17875_c0s2	560	105.886	LG7			6	M	c PREDICTED: uncharacterized protein LOC100826991 1380 16 1,19E-74 0,6231 3 F:molecular_function; P:biological_process; C:cellular_component 0
SPS		105.886	LG7					sucrose-phosphate synthase
f6314_c0s2	1591	105.886	LG7	39.381		40	L	uncharacterized membrane protein at1g16860-like 1743 20 0 0,8715 0 - 0
f928_c0s1	862	105.995	LG7			20	M	c polyphenol oxidase 2029 20 0 0,5845 3 P:metabolic process; F:oxidoreductase activity; P:transport -
f5409_c0s2	591	106.127	LG7			38	L	c ---NA--- 706 0 0 0 0 - 0
f32219_c0s1	232	106.127	LG7			18	L	c ---NA--- 313 0 0 0 0 - 0
f7314_c0s2	369	106.127	LG7			4	M	c zinc c3hc4-type ring finger family protein 1362 20 6,00E-178 0,8865 3 F:zinc ion binding; F:nucleic acid binding; C:membrane -
v18793_c0s2	635	106.248	LG7			11	M	predicted protein 727 9 6,31E-30 0,844 0 - 0
v21289_c0s1	67	106.669	LG7			11	LM	predicted protein 675 11 7,89E-41 0,71 0 - 0
v15507_c0s2	590	106.833	LG7			4	M	protein 2052 20 0 0,83 2 F:molecular_function; P:biological_process 0
f19443_c0s3	124	106.967	LG7			10	L	predicted protein 311 3 6,46E-21 0,82 1 P:embryo development 0
v17837_c0s4	725	107.249	LG7			25	LM	ring finger protein 5 892 20 4,23E-74 0,82 1 F:metal ion binding -
f16801_c0s1	1005	107.568	LG7			21	L	putative transporter 2114 20 0 0,92 9 F:protein phosphatase type 2A regulator activity; F:cationic amino acid transmembrane transporter activity; P:amino acid transmembrane transport; F:binding; C:cytoplasmic membrane-bounded vesicle; C:protein phosphatase type 2A complex; P:signal transduction; C:integral to membrane; C:plastid -
f12431_c0s2	2224	108.518	LG7	39.917		25	L	trehalose-6-phosphate synthase 3443 20 0 0,88
f10746_c0s3	168	109.114	LG7	40.452		3	L	c ---NA--- 395 0 0 0 0 - 0
f17338_c0s1	770	109.356	LG7	40.719		25	M	chromatin assembly factor-1 1596 20 0 0,7495 10 P:trichome differentiation; P:positive regulation of cell cycle; P:double-strand break repair via homologous recombination; P:heterochromatin assembly; P:pollen development; P:regulation of meristem structural organization; P:leaf development; P:nucleosome assembly; P:cell proliferation; C:chromatin assembly complex -
#f5983_c0s1	1116	110.017	LG7			21	L	c pleiotropic drug resistance protein 4 1850 20 0 0,94
v4137_c0s2	3011	110.017	LG7			38	L	dna-directed rna polymerase ii subunit rpb1-like 5822 20 0 0,97 7 F:DNA-directed RNA polymerase activity; C:vacuole; C:DNA-directed RNA polymerase II, core complex; F:DNA binding; F:protein binding; C:chloroplast; P:transcription from RNA polymerase II promoter EC:2.7.7.6
#v4063_c0s1	1119	110.153	LG7			39	L	c pleiotropic drug resistance protein 4 1850 20 0 0,94
f3320_c0s1	521	110.259	LG7			13	L	quinone oxidoreductase-like protein chloroplastic-like 1428 20 0 0,91 12 F:NADPH:quinone reductase activity; F:2-alkenal reductase (NADP+) activity; F:enone reductase activity; P:pteridine-containing compound metabolic process; C:chloroplast envelope; P:response to cold; C:stromule; C:chloroplast stroma; C:thylakoid; F:zinc ion binding; C:apoplast; P:oxidation-reduction process EC:1.6.5.5
v3256_c0s2	1757	110.259	LG7			12	L	glucose-6-phosphate translocator 1995 20 0 0,915 4 C:integral to membrane; C:plastid; P:transport; F:transporter activity -
f15974_c0s1	145	110.708	LG7			4	M	PREDICTED: protein dj-1 homolog c-like 1833 20 0 0,8015 1 C:chloroplast -
f11603_c0s2	391	111.138	LG7			4	M	rna exonuclease 4-like 1244 20 4,75E-124 0,819 3 F:nucleic acid binding; C:plastid; F:exoribonuclease II activity EC:3.1.13.1
*v8487_c0s1	2623	111.57	LG7	41.729		6	LM	ubiquitin carboxyl-terminal hydrolase 2943 20 0 0,79 3 F:metal ion binding; P:ubiquitin-dependent protein catabolic process; F:ubiquitin thiolesterase activity EC:3.1.2.15
f15368_c0s2	811	111.867	LG7	42.002		8	LM	duf231 domain containing family protein 1843 20 0 0,8535 1 C:cytoplasmic membrane-bounded vesicle -
f11580_c0s2	729	112.926	LG7			5	L	6-phosphofructokinase chloroplastic-like 1065 20 0 0,97 5 F:6-phosphofructokinase activity; C:6-phosphofructokinase complex; F:ATP binding; P:glycolysis; C:plastid EC:2.7.1.11
v28966_c0s1	285	113.533	LG7			3	L	crs2-associated factor mitochondrial-like 1030 20 1,95E-133 0,91 2 F:RNA binding; C:mitochondrion -
v10277_c0s1	611	113.543	LG7			22	L	predicted protein at3g47200-like 1614 20 0 0,89 0 - 0
f16600_c0s3	1223	114.322	LG7			8	M	dna polymerase iii subunit like protein 1797 20 0 0,91 6 F:DNA-directed DNA polymerase activity; P:DNA replication; F:DNA binding; C:DNA polymerase III complex; F:ATP binding; F:nucleoside-triphosphatase activity EC:2.7.7.7; EC:3.6.1.15
f1973_c0s1	1215	114.383	LG7	43.147		13	L	adenylate kinase 1344 20 4,69E-153 0,8625 5 F:adenylate kinase activity; P:nucleotide biosynthetic process; F:ATP binding; C:chloroplast stroma; P:nucleotide phosphorylation EC:2.7.4.3
v13108_c0s1	144	115.012	LG7			24	M	kinetochore protein nuf2-like 1880 20 0 0,8 2 C:chromosome, centromeric region; P:mitosis 0
f8477_c0s3	266	115.888	LG7			17	M	target of myb protein 1-like 1606 20 0 0,84 -
f10673_c0s2	235	117.588	LG7			15	M	vacuolar fusion protein ccz1 homolog 2056 20 0 0,92 3 F:molecular_function; P:biological_process; C:cellular_component 0
v14619_c0s2	1054	119.299	LG7			4	L	beta- 1,3-glucanase 1309 20 8,39E-175 0,9 4 P:carbohydrate metabolic process; F:glucan endo-1,3-beta-D-glucosidase activity; C:mitochondrion; F:cation binding EC:3.2.1.39
f12888_c0s1	339	125.567	LG7			32	L	cinnamoyl-CoA reductase 1200 20 0 0,99 4 P:oxidation-reduction process; P:cellular metabolic process; F:cinnamoyl-CoA reductase activity; F:coenzyme binding EC:1.2.1.44
v19021_c0s3	536	131.535	LG7			23	LM	---NA--- 1539 0 0 0 0 - 0
f11583_c0s4	93	139.386	LG7			6	M	c mate efflux family protein 1423 20 0 0,7785 4 P:drug transmembrane transport; C:membrane; F:antiporter activity; F:drug transmembrane transporter activity -
f13556_c0s1	262	146.254	LG7			16	M	putative f-box/lrr-repeat protein 23-like 1100 20 3,80E-156 0,85 1 C:cytoplasmic membrane-bounded vesicle -
f23121_c0s4	359	146.501	LG7			1	L	n ---NA--- 470 0 0 0 0 - 0
f5217_c0s1	712	147.889	LG7			6	L	dnaj homolog subfamily b member 1303 20 4,91E-120 0,5 3 P:protein folding; F:heat shock protein binding; F:unfolded protein binding -
f11094_c0s2	1343	149.316	LG7			6	L	4'- phosphopantheinyl transferase 1510 20 8,09E-123 0,8 5 P:fatty acid biosynthetic process; F:holo-[acyl-carrier-protein] synthase activity; P:macromolecule biosynthetic process; F:magnesium ion binding; C:mitochondrion EC:2.7.8.7
v11584_c0s2	350	149.982	LG7			10	L	probable beta- 1,3-galactosyltransferase 11-like 1740 20 0 0,96 5 F:galactosylxylosylprotein 3-beta-galactosyltransferase activity; C:Golgi apparatus; P:protein glycosylation; C:integral to membrane; C:mitochondrion EC:2.4.1.134
v17486_c0s1	386	150.657	LG7			4	M	protein 1143 20 7,34E-179 0,86 2 C:membrane; C:nucleus -
v13256_c0s1	538	150.928	LG7			17	L	zinc finger ccch domain containing protein 55-like 710 20 3,54E-39 0,9 7 F:metal ion binding; F:nucleic acid binding; F:zinc ion binding; P:regulation of transcription, DNA-dependent; C:chromosome; F:histone-lysine N-methyltransferase activity; P:histone lysine methylation 0
f10333_c0s1	1224	151.438	LG7			22	L	bromodomain containing protein 1350 20 2,95E-143 0,6985 0 - transcription, chromatin remodeling glideosome-associated
VIL4_f32802_c0s1	292	151.456	LG7					vil 4
f5930_c0s1	1029	152.214	LG7			6	M	c PREDICTED: uncharacterized protein LOC100835405 1593 20 0 0,9 2 C:mitochondrion; C:plastid -
f8648_c0s2	465	152.71	LG7			8	M	e3 ubiquitin- protein ligase rnf-like 1564 20 1,20E-153 0,76
v16976_c0s2	457	153.195	LG7			21	M	choline transporter-like protein 2-like 1134 20 0 0,904 1 C:integral to membrane -
f11486_c0s1	3892	153.195	LG7			25	LM	pwwp domain containing protein 4996 20 0 0,694 regulation of nuclear pre-mrna dna binding transcription regulation chromatin binding regulation of nuclear pre-mrna
f10557_c0s2	4404	153.791	LG7			1	M	PREDICTED: uncharacterized protein LOC100827734 6982 20 0 0,695
f21141_c0s2	587	154.812	LG7			6	M	nuclear inhibitor of protein phosphatase pp1-like 1110 20 1,08E-152 0,82 2 F:molecular_function; P:biological_process 0
#v771_c0s1	533	155.791	LG7			6	L	tonoplast intrinsic protein tip 2 subfamily 770 20 7,62E-154 1 3 P:transmembrane transport; C:integral to membrane; F:transporter activity -
v12356_c0s1	1077	156.492	LG7			2	L	protein 1320 20 3,11E-116 0,678 2 F:zinc ion binding; C:intracellular 0
#PTA.278.C1		157.487	LG7					tonoplast intrinsic protein tip 2 255 2,00E+01 4,00E-35 1
f9060_c0s2	692	158.8	LG7			5	M	protein 1779 20 0 0,8395 3 C:membrane; C:plastid; F:peptidase activity -
f9844_c0s2	109	159.571	LG7			10	L	bes1/bzr1 homolog protein 4-like 1439 20 8,68E-143 0,9 0 - 0
f23758_c0s3	1110	159.571	LG7			12	L	pleiotropic drug resistance protein 12-like 1860 20 0 0,93
f6480_c0s2	91	159.812	LG7			14	M	heat stress transcription factor 549 20 6,41E-54 0,783 5 F:sequence-specific DNA binding transcription factor activity; F:sequence-specific DNA binding; P:response to stress; C:nucleus; P:regulation of transcription, DNA-dependent -
f12482_c0s1	738	160.558	LG7			44	L	---NA--- 1093 0 0 0 0 - 0
f49463_c0s2	310	161.3	LG7			5	M	kinesin 4 homolog and calcium binding and coiled-coil domain-containing protein 758 20 1,86E-75 0,681 2 C:mitochondrion; C:plastid -
f22848_c0s6	756	161.305	LG7			1	L	c fyve zinc binding and sylf-sh3-like domain protein 1109 20 0 0,876 3 F:phosphatidylinositol binding; P:signal transduction; F:zinc ion binding -
f17464_c0s7	196	162.088	LG7			18	M	PREDICTED: uncharacterized protein LOC100830908 544 20 4,66E-99 0,8 2 F:binding; C:chloroplast 0
f16013_c0s1	69	163.649	LG7			7	M	dehydrogenase reductase sdr family member 12-like 1221 20 0 0,91 3 F:protochlorophyllide reductase activity; P:oxidation-reduction process; F:binding EC:1.3.1.33
v4324_c0s2	436	166.034	LG7			6	M	cbl-interacting serine threonine-protein kinase 12-like 1881 20 0 0,89 3 P:phosphorylation; F:protein kinase activity; F:nucleotide binding -
v4_c1s9	204	167.321	LG7			16	M	c ---NA--- 476 0 0 0 0 - 0
¤f666_c0s1		167.321	LG7			15	L	---NA--- 170 0,00E+00 0 0 0 - 0
¤f20828_c0s2		167.321	LG7			42	LM	---NA--- 988 0 0 0 0 - 0
f32414_c0s1	406	170.112	LG7			29	L	nadp-dependent oxidoreductase p2-like 549 20 1,38E-83 0,83 3 F:zinc ion binding; F:oxidoreductase activity; P:oxidation-reduction process -
f7212_c0s1	245	171.681	LG7			6	L	calcium-binding mitochondrial carrier protein sCaMC 1-like 1733 20 0 0,906 4 C:mitochondrial inner membrane; P:transmembrane transport; F:calcium ion binding; C:integral to membrane -
v2788_c0s2	1099	172.249	LG7			19	M	ein3-binding f-box protein 1 2084 20 0 0,9 1 C:mitochondrion -
v1150_c0s15	573	172.537	LG7	49.105		30	L	uncharacterized loc101208051 1021 20 9,60E-76 0,68 1 F:binding -
v11428_c0s2	810	176.088	LG7			44	L	abhydrolase domain-containing protein fam108c1-like 1019 20 3,44E-102 0,8535 1 C:plastid -
f13012_c0s4	573	177.652	LG7	53.593		44	L	arogenate dehydrogenase isoform 2 763 20 6,88E-161 0,8915 4 P:tyrosine biosynthetic process; F:binding; F:prephenate dehydrogenase (NADP+) activity; C:plastid EC:1.3.1.13
v12169_c0s1	193	179.476	LG7			28	L	predicted protein 1857 11 1,93E-128 0,7218 1 C:mitochondrion 0
f11080_c0s2	2053	180.506	LG7			18	M	probable cadmium zinc-transporting atpase chloroplastic-like 2666 20 0 0,8755 15 P:zinc ion homeostasis; C:chloroplast envelope; F:zinc transporting ATPase activity; P:response to light intensity; P:calcium ion transport; F:copper-exporting ATPase activity; C:integral to membrane; P:cellular copper ion homeostasis; P:ATP biosynthetic process; F:cadmium-transporting ATPase activity; F:calcium-tran…
f13166_c0s1	1008	181.545	LG7	54.973		4	M	rna recognition motif #NAME? protein 3555 20 1,35E-80 0,813 3 F:zinc ion binding; F:nucleotide binding; F:RNA binding -
&PTA.307.C1		183.997	LG7		63.8			---NA---
f19646_c0s4	136	186.171	LG7			47	L	ternary complex factor mip1-like 1523 20 0 0,7995 1 C:mitochondrion -
f15761_c0s4	2832	187.645	LG7			5	L	histone acetyltransferase 3473 20 0 0,7435 7 F:transcription cofactor activity; F:zinc ion binding; C:mitochondrion; P:regulation of transcription, DNA-dependent; P:histone acetylation; F:histone acetyltransferase activity; C:nucleus EC:2.3.1.48
v14312_c0s2	114	188.704	LG7			41	L	c rust resistance protein rp1-dp8 1908 20 0 0,6545 3 P:defense response; P:apoptotic process; F:ATP binding 0
f19612_c0s1	100	192.258	LG7			23	LM	speckle-type poz protein 848 20 1,72E-138 0,6315 0 - 0
f32751_c0s3	207	192.712	LG7			17	L	f-box protein at5g07610-like 865 20 2,18E-82 0,5915 2 C:intracellular membrane-bounded organelle; C:cytoplasmic part -
v6913_c0s5	1615	195.039	LG7			13	M	cryptochrome chloroplastic mitochondrial-like 2858 20 0 0,873 7 F:DNA binding; F:deoxyribodipyrimidine photo-lyase activity; F:FMN binding; P:protein-chromophore linkage; C:chloroplast; C:mitochondrion; P:DNA repair EC:4.1.99.3
&LpSSR020		203.405	LG7		79.7			---NA---
f22277_c0s1	1075	216.59	LG7			21	L	c ---NA--- 1681 0 0 0 0 - 0
&G06_079		217.506	LG7		89.4			---NA---
f6539_c0s3	816	221.477	LG7			23	L	c protein kinase superfamily protein 1211 10 0 0,712 5 F:ATP binding; F:protein kinase activity; F:nucleotide binding; P:protein phosphorylation; F:protein serine/threonine kinase activity 0
f1144_c0s2	520	223.849	LG7	82.932		16	M	pathogenesis-related protein 4 755 20 9,19E-71 0,8525 7 P:defense response to bacterium; ; C:cytoplasmic membrane-bounded vesicle; C:cell wall; P:defense response to fungus; F:chitin binding; C:extracellular region -
f20234_c0s2	1593	227.971	LG7			4	LM	mutator transposase 2779 20 0 0,828 2 F:zinc ion binding; F:nucleic acid binding -
f12351_c0s4	1071	232.382	LG7	91.216		5	L	rna pseudouridine synthase chloroplastic-like 1266 20 0 0,806 6 F:pseudouridine synthase activity; F:hydrolase activity, acting on glycosyl bonds; F:RNA binding; F:protein kinase activity; P:pseudouridine synthesis; F:nucleotide binding EC:5.4.99.12
f2297_c0s1	670	232.895	LG7			11	L	c erd7 protein 986 20 1,01E-120 0,8845 5 P:response to high light intensity; P:response to water deprivation; P:response to salt stress; P:response to cold; C:plasma membrane -
f17187_c0s12	1267	234.318	LG7	92.869		44	L	c disease resistance protein rpp13-like 1728 20 0 0,69 1 C:mitochondrion -
v4007_c0s1	1399	242.578	LG7			11	M	epidermal growth factor receptor substrate 15-like protein 4318 20 0 0,6415 1 C:cell part -
v7329_c0s2	1178	243.118	LG7			21	LM	myb transcription factor 2122 20 1,72E-156 0,586 2 C:nucleus; F:DNA binding 0
